# Supplementary material for: Effect of 90Sr internal emitter on gene expression in mouse blood
Source: BMC Genomics. 2015 Aug 7;16(1):586. doi: 10.1186/s12864-015-1774-z (PMC4528784; doi:10.1186/s12864-015-1774-z)
Supplement: Additional file 2: — Differentially expressed genes in the study. (XLS 3484 kb) [file 12864_2015_1774_MOESM2_ESM.xls]

## Sheet: Day 4
Additional file 2 Differentially expressed genes in the study
Day 4 class comparison: 3957 significantly changed genes
No.	Parametric p-value	FDR	Geom mean of intensities in day 4 IRR	Geom mean of intensities in day 4 CTL	Fold-change	UniqueID	Symbol	Name	EntrezID
1	< 1e-07	< 1e-07	125.36	32.3	3.88	A_51_P246317	Mt2	metallothionein 2	17750
2	< 1e-07	< 1e-07	80.27	372.88	0.22	A_52_P390944	Chst3
3	< 1e-07	7.45e-05	91.7	321.3	0.29	A_55_P2122709	Arhgef3	Rho guanine nucleotide exchange factor (GEF) 3	71704
4	< 1e-07	7.45e-05	15.16	59.88	0.25	A_51_P289881	Txndc12	thioredoxin domain containing 12 (endoplasmic reticulum)	66073
5	< 1e-07	7.45e-05	8.05	63.18	0.13	A_51_P143682	Zfp318	zinc finger protein 318	57908
6	< 1e-07	7.45e-05	29.9	109.01	0.27	A_55_P2012201	App	amyloid beta (A4) precursor protein	11820
7	1e-07	7.45e-05	47.41	173.58	0.27	A_52_P585751	Gns	glucosamine (N-acetyl)-6-sulfatase	75612
8	1e-07	7.45e-05	83.97	304.62	0.28	A_51_P258372	Igsf6	immunoglobulin superfamily, member 6	80719
9	1e-07	7.45e-05	215.74	775.75	0.28	A_52_P114722	Ptpn6	protein tyrosine phosphatase, non-receptor type 6	15170
10	1e-07	7.45e-05	16.73	64.45	0.26	A_51_P496934	Hps3	Hermansky-Pudlak syndrome 3 homolog (human)	12807
11	1e-07	7.45e-05	82.58	429.1	0.19	A_55_P2117614	Tnfrsf13c	tumor necrosis factor receptor superfamily, member 13c	72049
12	1e-07	7.45e-05	5.45	21.77	0.25	A_51_P417701	Apaf1	apoptotic peptidase activating factor 1	11783
13	1e-07	7.45e-05	73.65	407.56	0.18	A_55_P2087622	Il4i1	interleukin 4 induced 1	14204
14	1e-07	7.45e-05	16.38	68.7	0.24	A_55_P1963920	Scimp
15	1e-07	7.45e-05	42.52	137.46	0.31	A_51_P276063	Phyh	phytanoyl-CoA hydroxylase	16922
16	1e-07	7.45e-05	49.41	200.04	0.25	A_51_P359983	Arhgap17	Rho GTPase activating protein 17	70497
17	1e-07	7.45e-05	58.38	226.33	0.26	A_55_P1955034	Myo1c	myosin IC	17913
18	1e-07	7.45e-05	35	142.66	0.25	A_51_P221949	Csnk1g3	casein kinase 1, gamma 3	70425
19	1e-07	7.45e-05	19.98	95.97	0.21	A_55_P2075200	Tor3a	torsin family 3, member A	30935
20	2e-07	7.45e-05	11.41	55.32	0.21	A_55_P2091846	Zcchc11	zinc finger, CCHC domain containing 11	230594
21	2e-07	7.45e-05	219.04	871.19	0.25	A_55_P2109857	Rgs2	regulator of G-protein signaling 2	19735
22	2e-07	7.45e-05	16.38	4.06	4.03	A_51_P413886	Olfr644	olfactory receptor 644	259125
23	2e-07	7.45e-05	20.72	74.95	0.28	A_55_P1984243	Naip2	NLR family, apoptosis inhibitory protein 2	17948
24	2e-07	7.45e-05	23.9	324.6	0.074	A_55_P2130178	Fn1	fibronectin 1	14268
25	2e-07	7.45e-05	12.44	3.61	3.45	A_55_P1986083	A_55_P1986083
26	3e-07	7.45e-05	97.59	312.93	0.31	A_51_P316042	Card11	caspase recruitment domain family, member 11	108723
27	3e-07	7.45e-05	41.37	13.11	3.16	A_55_P2429225	Psrc1	proline/serine-rich coiled-coil 1	56742
28	3e-07	7.45e-05	12.75	41.88	0.3	A_55_P2021114	Ier5	immediate early response 5	15939
29	3e-07	7.45e-05	85.69	370.15	0.23	A_51_P341130	Iqgap1	IQ motif containing GTPase activating protein 1	29875
30	3e-07	7.45e-05	64.15	383.09	0.17	A_55_P2101585	Cd55	CD55 antigen	13136
31	3e-07	7.45e-05	30.5	96.51	0.32	A_51_P135004	Zfp212	Zinc finger protein 212	232784
32	3e-07	7.45e-05	110.54	348.85	0.32	A_51_P212630	Chd8	chromodomain helicase DNA binding protein 8	67772
33	3e-07	7.45e-05	174.14	476.67	0.37	A_55_P2098935	Sh2d3c	SH2 domain containing 3C	27387
34	3e-07	7.45e-05	10.88	43.8	0.25	A_55_P1999197	Clasp1	CLIP associating protein 1	76707
35	3e-07	7.45e-05	5.21	23.44	0.22	A_51_P390276	Cwc25	CWC25 spliceosome-associated protein homolog (S. cerevisiae)	67480
36	3e-07	7.45e-05	57.32	330.24	0.17	A_55_P2108943	Ccr6	chemokine (C-C motif) receptor 6	12458
37	3e-07	7.45e-05	26.97	103.91	0.26	A_65_P16542	Zmiz1	zinc finger, MIZ-type containing 1	328365
38	3e-07	7.45e-05	6.75	50.5	0.13	A_55_P2004761	H2-Eb2
39	3e-07	7.45e-05	17.48	6.14	2.85	(+)E1A_r60_3	E1A_r60_3
40	4e-07	7.45e-05	80.27	25.74	3.12	A_55_P1967712	Adamts13	a disintegrin-like and metallopeptidase (reprolysin type) with thrombospondin type 1 motif, 13	279028
41	4e-07	7.45e-05	201.99	924.29	0.22	A_52_P507382	Unc93b1	unc-93 homolog B1 (C. elegans)	54445
42	4e-07	7.45e-05	72.95	249.18	0.29	A_55_P2052420	Setd5	SET domain containing 5	72895
43	4e-07	7.45e-05	46.19	149.11	0.31	A_52_P199633	Trim30d	tripartite motif-containing 30D	209387
44	4e-07	7.45e-05	41.77	175.21	0.24	A_51_P427674	Cpt1a	carnitine palmitoyltransferase 1a, liver	12894
45	4e-07	7.45e-05	5.08	34.92	0.15	A_52_P546635	Zeb1	zinc finger E-box binding homeobox 1	21417
46	4e-07	7.45e-05	7.03	27.32	0.26	A_55_P2091446	Trim33	tripartite motif-containing 33	94093
47	4e-07	7.45e-05	30.43	110.52	0.28	A_55_P2083128	Sec16a	SEC16 homolog A (S. cerevisiae)	227648
48	4e-07	7.45e-05	187.88	1016.97	0.18	A_55_P2111322	Iglv1	immunoglobulin lambda variable 1	16142
49	4e-07	7.45e-05	27.86	92.49	0.3	A_55_P2019601	Csprs	component of Sp100-rs	114564
50	4e-07	7.45e-05	100.87	470.42	0.21	A_55_P1964664	Fus
51	4e-07	7.45e-05	11.26	66.8	0.17	A_51_P170178	B3gnt8	UDP-GlcNAc:betaGal beta-1,3-N-acetylglucosaminyltransferase 8	232984
52	4e-07	7.45e-05	57.92	199.41	0.29	A_55_P2030030	Adssl1	adenylosuccinate synthetase like 1	11565
53	4e-07	7.45e-05	90.86	386.3	0.24	A_52_P161495	Bcl6	B cell leukemia/lymphoma 6	12053
54	4e-07	7.45e-05	517.43	1375.72	0.38	A_55_P1973352	Gm19958	predicted gene, 19958	100503910
55	4e-07	7.45e-05	40.78	124.05	0.33	A_55_P2176753	A_55_P2176753
56	4e-07	7.45e-05	35.68	165.02	0.22	A_52_P615247	ENSMUST00000159087
57	5e-07	7.45e-05	76.61	430.4	0.18	A_55_P1981964	Tnfrsf13b	tumor necrosis factor receptor superfamily, member 13b	57916
58	5e-07	7.45e-05	25.59	7.34	3.49	A_52_P251699	Prodh2	proline dehydrogenase (oxidase) 2	56189
59	5e-07	7.45e-05	114.27	41.56	2.75	A_51_P148612	Cox7a1	cytochrome c oxidase, subunit VIIa 1	12865
60	5e-07	7.45e-05	18.71	47.7	0.39	A_51_P459661	Lipa	lysosomal acid lipase A	16889
61	5e-07	7.45e-05	17.88	60.81	0.29	A_51_P490296	Slx4	SLX4 structure-specific endonuclease subunit homolog (S. cerevisiae)	52864
62	5e-07	7.45e-05	110.57	672.12	0.16	A_52_P199614	Wdfy4
63	5e-07	7.45e-05	48.55	172.83	0.28	A_55_P2113837	Tbc1d1	TBC1 domain family, member 1	57915
64	5e-07	7.45e-05	55.35	19.6	2.82	A_55_P2153221	TC1612904
65	5e-07	7.45e-05	113.06	343.77	0.33	A_55_P2050877	Plekhg2	pleckstrin homology domain containing, family G (with RhoGef domain) member 2	101497
66	5e-07	7.45e-05	14.62	40.74	0.36	A_51_P154534	Bloc1s5
67	5e-07	7.45e-05	44.51	202.4	0.22	A_55_P2067226	Arpc5l	actin related protein 2/3 complex, subunit 5-like	74192
68	5e-07	7.45e-05	53.22	18.92	2.81	A_55_P1983212	Rcbtb1	regulator of chromosome condensation (RCC1) and BTB (POZ) domain containing protein 1	71330
69	5e-07	7.45e-05	11.39	35.37	0.32	A_51_P302651	Topbp1	topoisomerase (DNA) II binding protein 1	235559
70	5e-07	7.45e-05	32.19	96.89	0.33	A_51_P430383	Dnajc30	DnaJ (Hsp40) homolog, subfamily C, member 30	66114
71	5e-07	7.45e-05	8.5	45.22	0.19	A_55_P1955970	Cbfa2t2	core-binding factor, runt domain, alpha subunit 2, translocated to, 2 (human)	12396
72	5e-07	7.45e-05	21.99	97.83	0.22	A_55_P2029846	Fam214a
73	5e-07	7.45e-05	55.75	176.35	0.32	A_55_P2048912	Themis2
74	5e-07	7.45e-05	275.71	1128.93	0.24	A_51_P390538	Mpeg1	macrophage expressed gene 1	17476
75	5e-07	7.45e-05	15.3	4.65	3.29	A_55_P2206264	A_55_P2206264
76	5e-07	7.45e-05	382.85	1263.65	0.3	A_55_P2097279	Lilrb3	leukocyte immunoglobulin-like receptor, subfamily B (with TM and ITIM domains), member 3	18733
77	5e-07	7.45e-05	19.04	103.29	0.18	A_51_P375862	Srpk3	serine/arginine-rich protein specific kinase 3	56504
78	5e-07	7.45e-05	7.45	32.16	0.23	A_55_P2104119	A_55_P2104119
79	6e-07	7.45e-05	53.72	145.5	0.37	A_51_P389988	Slc40a1	solute carrier family 40 (iron-regulated transporter), member 1	53945
80	6e-07	7.45e-05	878.91	3728.72	0.24	A_51_P284608	Cd74	CD74 antigen (invariant polypeptide of major histocompatibility complex, class II antigen-associated)	16149
81	6e-07	7.45e-05	205.71	1090.19	0.19	A_55_P2113703	Spib
82	6e-07	7.45e-05	15.25	3.28	4.65	A_55_P2151393	Tmem116	transmembrane protein 116	77462
83	6e-07	7.45e-05	38.17	167.86	0.23	A_55_P2059606	Stat2	signal transducer and activator of transcription 2	20847
84	6e-07	7.45e-05	3.33	14.71	0.23	A_55_P2117903	Stard5	StAR-related lipid transfer (START) domain containing 5	170460
85	6e-07	7.45e-05	48.66	186.43	0.26	A_55_P2016089	Uggt1	UDP-glucose glycoprotein glucosyltransferase 1	320011
86	6e-07	7.45e-05	47.35	221.34	0.21	A_52_P289213	Notch2	Notch gene homolog 2 (Drosophila)	18129
87	6e-07	7.45e-05	42.95	129.78	0.33	A_51_P241074	Map2k1	mitogen-activated protein kinase kinase 1	26395
88	6e-07	7.45e-05	230.85	989.05	0.23	A_55_P2066230	Hck	hemopoietic cell kinase	15162
89	6e-07	7.45e-05	13.86	55.24	0.25	A_51_P169047	Tdp2	tyrosyl-DNA phosphodiesterase 2	56196
90	6e-07	7.45e-05	7.29	19.29	0.38	A_51_P121252	Ints4	integrator complex subunit 4	101861
91	6e-07	7.45e-05	459.1	1701.2	0.27	A_55_P1997751	Prpf8	pre-mRNA processing factor 8	192159
92	6e-07	7.45e-05	45.56	138.48	0.33	A_51_P517870	Nfatc1	nuclear factor of activated T cells, cytoplasmic, calcineurin dependent 1	18018
93	6e-07	7.45e-05	11.31	31.09	0.36	A_52_P18596	NAP111074-1
94	6e-07	7.45e-05	11.68	46.28	0.25	A_51_P307944	S1pr4	sphingosine-1-phosphate receptor 4	13611
95	7e-07	7.45e-05	63.11	198.84	0.32	A_51_P367125	Pold1	polymerase (DNA directed), delta 1, catalytic subunit	18971
96	7e-07	7.45e-05	54.54	14.54	3.75	A_55_P2125059	Faah	fatty acid amide hydrolase	14073
97	7e-07	7.45e-05	10.44	34.91	0.3	A_55_P2180805	Pex3	peroxisomal biogenesis factor 3	56535
98	7e-07	7.45e-05	247.96	1073.94	0.23	A_51_P279163	Plcg2
99	7e-07	7.45e-05	59.37	220.17	0.27	A_51_P514712	Parp14
100	7e-07	7.45e-05	50.13	145.24	0.35	A_51_P437786	Rbm28	RNA binding motif protein 28	68272
101	7e-07	7.45e-05	34.25	153.66	0.22	A_55_P2180415	Cd72	CD72 antigen	12517
102	7e-07	7.45e-05	14.33	41.52	0.35	A_52_P112190	S60946
103	7e-07	7.45e-05	11.97	34.04	0.35	A_52_P434052	Wdr37	WD repeat domain 37	207615
104	7e-07	7.45e-05	45.11	132.66	0.34	A_55_P2092909	Rassf1	Ras association (RalGDS/AF-6) domain family member 1	56289
105	7e-07	7.45e-05	86.39	261.21	0.33	A_55_P1965000	Ddx58	DEAD (Asp-Glu-Ala-Asp) box polypeptide 58	230073
106	7e-07	7.45e-05	23.25	67.93	0.34	A_55_P2112687	Sipa1l1	signal-induced proliferation-associated 1 like 1	217692
107	7e-07	7.45e-05	263.51	954.89	0.28	A_55_P1952950	Cic	capicua homolog (Drosophila)	71722
108	7e-07	7.45e-05	133.05	341.87	0.39	A_55_P2158498	Btk	Bruton agammaglobulinemia tyrosine kinase	12229
109	7e-07	7.45e-05	4.19	16.82	0.25	A_55_P1978860	Trp53bp2	transformation related protein 53 binding protein 2	209456
110	7e-07	7.45e-05	24	6.31	3.8	A_51_P285749	Olfr1175-ps	olfactory receptor 1175, pseudogene	546770
111	7e-07	7.45e-05	420.97	1578.85	0.27	A_55_P1997696	Plbd1	phospholipase B domain containing 1	66857
112	7e-07	7.45e-05	40.86	177.58	0.23	A_51_P110395	Setd2	SET domain containing 2	235626
113	7e-07	7.45e-05	75.49	221.03	0.34	A_52_P686136	Prrc2b	proline-rich coiled-coil 2B	227723
114	7e-07	7.45e-05	35.56	118.82	0.3	A_55_P2058942	Aldh3b1	aldehyde dehydrogenase 3 family, member B1	67689
115	7e-07	7.45e-05	16.01	56.11	0.29	A_55_P2184925	Tmem185b	transmembrane protein 185B	226351
116	7e-07	7.45e-05	9.87	32.9	0.3	A_52_P219966	Spg21	spastic paraplegia 21 homolog (human)	27965
117	7e-07	7.45e-05	54.93	193.51	0.28	A_51_P159503	Rnf213
118	8e-07	7.45e-05	69.21	212.62	0.33	A_55_P1986406	Ddx54	DEAD (Asp-Glu-Ala-Asp) box polypeptide 54	71990
119	8e-07	7.45e-05	36.49	123.08	0.3	A_52_P486253	Polr2b	polymerase (RNA) II (DNA directed) polypeptide B	231329
120	8e-07	7.45e-05	30.43	85.98	0.35	A_55_P1973417	BC048373
121	8e-07	7.45e-05	20.5	51.99	0.39	A_55_P2070799	Tyw1	tRNA-yW synthesizing protein 1 homolog (S. cerevisiae)	100929
122	8e-07	7.45e-05	183.41	660.56	0.28	A_52_P552589	Map4k1	mitogen-activated protein kinase kinase kinase kinase 1	26411
123	8e-07	7.45e-05	5.38	26.8	0.2	A_55_P2056719	AF067061	cDNA sequence AF067061	236546
124	8e-07	7.45e-05	145.71	401.4	0.36	A_51_P490305	Ifi30	interferon gamma inducible protein 30	65972
125	8e-07	7.45e-05	112.16	386.67	0.29	A_51_P235801	Zfp36l1	zinc finger protein 36, C3H type-like 1	12192
126	8e-07	7.45e-05	34.83	107.3	0.32	A_51_P354077	Svil
127	8e-07	7.45e-05	37.25	97.06	0.38	A_51_P169920	Noc2l	nucleolar complex associated 2 homolog (S. cerevisiae)	57741
128	8e-07	7.45e-05	40.55	133.93	0.3	A_55_P2083649	Alas1	aminolevulinic acid synthase 1	11655
129	8e-07	7.45e-05	22.73	65.5	0.35	A_55_P2037221	Klhdc10	kelch domain containing 10	76788
130	8e-07	7.45e-05	21.16	77.02	0.27	A_55_P2345853	3830612M24	uncharacterized protein 3830612M24	330635
131	8e-07	7.45e-05	2.86	14.1	0.2	A_52_P192307	Rbak	RB-associated KRAB repressor	57782
132	8e-07	7.45e-05	191.74	534.96	0.36	A_55_P2017645	Tap2	transporter 2, ATP-binding cassette, sub-family B (MDR/TAP)	21355
133	8e-07	7.45e-05	345.4	1003.75	0.34	A_55_P2090194	Plp2	proteolipid protein 2	18824
134	8e-07	7.45e-05	14.83	34.47	0.43	A_51_P103865	Ppp1r35	protein phosphatase 1, regulatory subunit 35	69871
135	8e-07	7.45e-05	80.87	260.11	0.31	A_51_P394735	Arhgef18	rho/rac guanine nucleotide exchange factor (GEF) 18	102098
136	8e-07	7.45e-05	34.91	112.87	0.31	A_55_P2117472	Acap2	ArfGAP with coiled-coil, ankyrin repeat and PH domains 2	78618
137	9e-07	7.45e-05	1296.88	3689.57	0.35	A_55_P2031436	Ly6e	lymphocyte antigen 6 complex, locus E	17069
138	9e-07	7.45e-05	29.33	112.36	0.26	A_55_P1990970	Casp9	caspase 9	12371
139	9e-07	7.45e-05	53.41	153.09	0.35	A_55_P1953087	Mcm3	minichromosome maintenance deficient 3 (S. cerevisiae)	17215
140	9e-07	7.45e-05	7.37	30.77	0.24	A_51_P129866	Atxn1l
141	9e-07	7.45e-05	64.41	192.26	0.34	A_51_P380178	Id3	inhibitor of DNA binding 3	15903
142	9e-07	7.45e-05	48.73	208.72	0.23	A_55_P2042823	Sh3bp2	SH3-domain binding protein 2	24055
143	9e-07	7.45e-05	198.63	64.42	3.08	A_51_P291766	Olfr521	olfactory receptor 521	258353
144	9e-07	7.45e-05	26.79	125.84	0.21	A_51_P520936	Bcar3	breast cancer anti-estrogen resistance 3	29815
145	9e-07	7.45e-05	18.15	61.47	0.3	A_52_P602091	Csf1r	colony stimulating factor 1 receptor	12978
146	9e-07	7.45e-05	16.43	57.71	0.28	A_66_P119420	Foxk1	forkhead box K1	17425
147	9e-07	7.45e-05	6.2	28.16	0.22	A_55_P1994477	Prrc2c	proline-rich coiled-coil 2C	226562
148	9e-07	7.45e-05	21.03	66.61	0.32	A_51_P462047	Prpf38a	PRP38 pre-mRNA processing factor 38 (yeast) domain containing A	230596
149	9e-07	7.45e-05	31.68	100.63	0.31	A_55_P1963777	Gtf3c6	general transcription factor IIIC, polypeptide 6, alpha	67371
150	9e-07	7.45e-05	6.66	31.95	0.21	A_55_P2090798	Mtus1	mitochondrial tumor suppressor 1	102103
151	9e-07	7.45e-05	81.08	211.23	0.38	A_51_P286814	Ncor2	nuclear receptor co-repressor 2	20602
152	9e-07	7.45e-05	5.03	28.97	0.17	A_52_P250590	Dnajc13	DnaJ (Hsp40) homolog, subfamily C, member 13	235567
153	9e-07	7.45e-05	27.21	87.98	0.31	A_66_P120305	Zmynd11	zinc finger, MYND domain containing 11	66505
154	9e-07	7.45e-05	71.92	193.67	0.37	A_52_P282762	Myd88	myeloid differentiation primary response gene 88	17874
155	9e-07	7.45e-05	78.91	274.33	0.29	A_55_P2103011	Sema4d	sema domain, immunoglobulin domain (Ig), transmembrane domain (TM) and short cytoplasmic domain, (semaphorin) 4D	20354
156	9e-07	7.45e-05	32.18	101.68	0.32	A_51_P464918	Mefv	Mediterranean fever	54483
157	9e-07	7.45e-05	39.22	130.55	0.3	A_52_P308875	Apobec3	apolipoprotein B mRNA editing enzyme, catalytic polypeptide 3	80287
158	9e-07	7.45e-05	121.51	490.25	0.25	A_55_P1959953	Helz2
159	9e-07	7.45e-05	11.9	33.78	0.35	A_51_P331021	Ttc32	tetratricopeptide repeat domain 32	75516
160	1e-06	7.45e-05	75.07	215.93	0.35	A_55_P1994052	Asxl1	additional sex combs like 1 (Drosophila)	228790
161	1e-06	7.45e-05	15.73	5.72	2.75	A_55_P1970221	A_55_P1970221
162	1e-06	7.45e-05	10.81	38.93	0.28	A_52_P622442	Pdcl3	phosducin-like 3	68833
163	1e-06	7.45e-05	24.5	69.52	0.35	A_51_P271665	Rev3l	REV3-like, catalytic subunit of DNA polymerase zeta RAD54 like (S. cerevisiae)	19714
164	1e-06	7.45e-05	43.88	194	0.23	A_55_P1968043	Jmjd1c	jumonji domain containing 1C	108829
165	1e-06	7.45e-05	89.67	271.23	0.33	A_51_P104933	Trub2	TruB pseudouridine (psi) synthase homolog 2 (E. coli)	227682
166	1e-06	7.45e-05	8.29	33.06	0.25	A_55_P1970464	ENSMUST00000103550
167	1e-06	7.45e-05	67.75	201.03	0.34	A_55_P2110758	B430306N03Rik	RIKEN cDNA B430306N03 gene	320148
168	1e-06	7.45e-05	16.94	53.09	0.32	A_55_P2055477	Scaf11	SR-related CTD-associated factor 11	72193
169	1e-06	7.45e-05	45.64	165.06	0.28	A_55_P1965892	Gnpda1	glucosamine-6-phosphate deaminase 1	26384
170	1e-06	7.45e-05	943.17	5070.85	0.19	A_51_P483576	AF138742
171	1e-06	7.45e-05	9.9	38.42	0.26	A_52_P558699	Smek1	SMEK homolog 1, suppressor of mek1 (Dictyostelium)	68734
172	1e-06	7.45e-05	27.11	98.63	0.27	A_55_P2026109	Rpap1	RNA polymerase II associated protein 1	68925
173	1e-06	7.45e-05	64.13	190.25	0.34	A_51_P469661	Stk38	serine/threonine kinase 38	106504
174	1e-06	7.45e-05	9.05	32.32	0.28	A_55_P2036627	Pydc3	pyrin domain containing 3	100033459
175	1e-06	7.45e-05	32.81	118.97	0.28	A_55_P2057877	Pou2f2	POU domain, class 2, transcription factor 2	18987
176	1e-06	7.45e-05	31.86	109.82	0.29	A_55_P2030899	NAP111930-1
177	1e-06	7.45e-05	24.81	86.56	0.29	A_52_P668984	Tmem243
178	1e-06	7.45e-05	801.31	4666.32	0.17	A_55_P2145224	ENSMUST00000103749
179	1e-06	7.45e-05	39.56	133.87	0.3	A_51_P275454	Trim30a	tripartite motif-containing 30A	20128
180	1e-06	7.45e-05	25.88	126.71	0.2	A_66_P114768	Bach2	BTB and CNC homology 2	12014
181	1.1e-06	7.45e-05	96.61	315.4	0.31	A_52_P586141	Adcy7	adenylate cyclase 7	11513
182	1.1e-06	7.45e-05	26.7	85.09	0.31	A_55_P2034415	Lrrc8d	leucine rich repeat containing 8D	231549
183	1.1e-06	7.45e-05	16.47	99.41	0.17	A_52_P549827	Mgst1	microsomal glutathione S-transferase 1	56615
184	1.1e-06	7.45e-05	203.64	654.95	0.31	A_51_P450573	Tgfbr2	transforming growth factor, beta receptor II	21813
185	1.1e-06	7.45e-05	113.56	320.74	0.35	A_55_P1960238	Slc2a6	solute carrier family 2 (facilitated glucose transporter), member 6	227659
186	1.1e-06	7.45e-05	123.92	360.74	0.34	A_55_P1990324	Ptprc	protein tyrosine phosphatase, receptor type, C	19264
187	1.1e-06	7.45e-05	73.77	236.38	0.31	A_52_P555235	Rgs19	regulator of G-protein signaling 19	56470
188	1.1e-06	7.45e-05	4.88	29.76	0.16	A_55_P2100194	ENSMUST00000162453
189	1.1e-06	7.45e-05	19.65	59.43	0.33	A_55_P2130497	GQ856057
190	1.1e-06	7.45e-05	6.35	25.78	0.25	A_55_P2260648	6330418K02Rik	RIKEN cDNA 6330418K02 gene	69004
191	1.1e-06	7.45e-05	63.09	183.7	0.34	A_55_P2077535	Zfp513	zinc finger protein 513	101023
192	1.1e-06	7.45e-05	17.3	42.32	0.41	A_51_P137168	Smarcal1	SWI/SNF related matrix associated, actin dependent regulator of chromatin, subfamily a-like 1	54380
193	1.1e-06	7.45e-05	82.23	23.36	3.52	A_55_P2129916	Gm14812	predicted gene 14812	100038584
194	1.1e-06	7.45e-05	165.09	709.72	0.23	A_55_P2015734	Syvn1	synovial apoptosis inhibitor 1, synoviolin	74126
195	1.1e-06	7.45e-05	25.4	74.21	0.34	A_51_P254583	Foxred1	FAD-dependent oxidoreductase domain containing 1	235169
196	1.1e-06	7.45e-05	35.5	105.78	0.34	A_52_P466853	Bmyc
197	1.1e-06	7.45e-05	80.23	220.9	0.36	A_55_P2071466	Ncf1	neutrophil cytosolic factor 1	17969
198	1.1e-06	7.45e-05	367.32	1536.08	0.24	A_55_P2137496	Cd79a	CD79A antigen (immunoglobulin-associated alpha)	12518
199	1.1e-06	7.45e-05	26.03	66.94	0.39	A_55_P2062678	Hmox2	heme oxygenase (decycling) 2	15369
200	1.1e-06	7.45e-05	58.43	188.5	0.31	A_55_P2141699	Rnf149	ring finger protein 149	67702
201	1.1e-06	7.45e-05	3.79	22.6	0.17	A_51_P354744	Cox15	COX15 homolog, cytochrome c oxidase assembly protein (yeast)	226139
202	1.1e-06	7.45e-05	13.17	39.69	0.33	A_52_P529360	Rab11fip5	RAB11 family interacting protein 5 (class I)	52055
203	1.1e-06	7.45e-05	35.05	133.68	0.26	A_55_P2026258	U18562
204	1.1e-06	7.45e-05	25.84	74.94	0.34	A_51_P507172	2310022A10Rik	RIKEN cDNA 2310022A10 gene	66367
205	1.1e-06	7.45e-05	95.05	392.99	0.24	A_52_P203691	Arl5c	ADP-ribosylation factor-like 5C	217151
206	1.1e-06	7.45e-05	20.35	85.98	0.24	A_55_P2022773	Glcci1	glucocorticoid induced transcript 1	170772
207	1.1e-06	7.45e-05	54.23	278.6	0.19	A_55_P1987406	AY679096
208	1.1e-06	7.45e-05	551.09	1928.09	0.29	A_55_P1955841	Ctsa	cathepsin A	19025
209	1.2e-06	7.45e-05	7.25	30.83	0.24	A_55_P2032034	Tbp	TATA box binding protein	21374
210	1.2e-06	7.45e-05	38.36	11.89	3.23	A_55_P2137628	NAP000001-236
211	1.2e-06	7.45e-05	25.05	80.09	0.31	A_52_P183181	Adar	adenosine deaminase, RNA-specific	56417
212	1.2e-06	7.45e-05	204.71	686.04	0.3	A_51_P212754	Tgfbi	transforming growth factor, beta induced	21810
213	1.2e-06	7.45e-05	43.34	115.99	0.37	A_51_P298802	Bfsp2
214	1.2e-06	7.45e-05	24.79	71.42	0.35	A_66_P100093	Ccdc47	coiled-coil domain containing 47	67163
215	1.2e-06	7.45e-05	79.98	222.92	0.36	A_51_P176156	Sirpb1b	signal-regulatory protein beta 1B	668101
216	1.2e-06	7.45e-05	10.68	29.84	0.36	A_52_P539414	Gtf2h3	general transcription factor IIH, polypeptide 3	209357
217	1.2e-06	7.45e-05	2.63	16.5	0.16	A_52_P351669	Gcc2	GRIP and coiled-coil domain containing 2	70297
218	1.2e-06	7.45e-05	40.41	145.56	0.28	A_55_P2183015	P2rx4	purinergic receptor P2X, ligand-gated ion channel 4	18438
219	1.2e-06	7.45e-05	10.45	31.88	0.33	A_52_P542172	Rb1cc1	RB1-inducible coiled-coil 1	12421
220	1.2e-06	7.45e-05	23.28	74.81	0.31	A_51_P342567	Akap12	A kinase (PRKA) anchor protein (gravin) 12	83397
221	1.2e-06	7.45e-05	774.22	1962.44	0.39	A_55_P2110713	Anxa2	annexin A2	12306
222	1.2e-06	7.45e-05	8.66	25.38	0.34	A_55_P2038303	TC1637523
223	1.2e-06	7.45e-05	122.43	318.98	0.38	A_51_P352968	Marcks	myristoylated alanine rich protein kinase C substrate	17118
224	1.2e-06	7.45e-05	3.81	19.82	0.19	A_55_P2062255	Syne3
225	1.2e-06	7.45e-05	1337.28	3452.84	0.39	A_51_P494675	Cotl1	coactosin-like 1 (Dictyostelium)	72042
226	1.2e-06	7.45e-05	61.51	15.11	4.07	A_55_P2155181	A_55_P2155181
227	1.2e-06	7.45e-05	9.16	49.87	0.18	A_55_P2081303	Tet2	tet methylcytosine dioxygenase 2	214133
228	1.2e-06	7.45e-05	116.25	472.88	0.25	A_51_P138044	Foxo1	forkhead box O1	56458
229	1.2e-06	7.45e-05	28.87	99.04	0.29	A_52_P32466	Yif1a	Yip1 interacting factor homolog A (S. cerevisiae)	68090
230	1.3e-06	7.45e-05	93	318.23	0.29	A_55_P2053958	Rabep2	rabaptin, RAB GTPase binding effector protein 2	70314
231	1.3e-06	7.45e-05	22.3	70	0.32	A_52_P491544	Nedd9	neural precursor cell expressed, developmentally down-regulated gene 9	18003
232	1.3e-06	7.45e-05	200.96	749.63	0.27	A_51_P246653	Clec7a	C-type lectin domain family 7, member a	56644
233	1.3e-06	7.45e-05	93.02	286.86	0.32	A_51_P119429	Nckap1l	NCK associated protein 1 like	105855
234	1.3e-06	7.45e-05	27.37	92.49	0.3	A_51_P288295	FM179740
235	1.3e-06	7.45e-05	465.45	1400.11	0.33	A_55_P2133840	Sipa1	signal-induced proliferation associated gene 1	20469
236	1.3e-06	7.45e-05	6.45	25.86	0.25	A_55_P2130535	Dnmt3b	DNA methyltransferase 3B	13436
237	1.3e-06	7.45e-05	13.96	77.25	0.18	A_55_P2036693	Cd40	CD40 antigen	21939
238	1.3e-06	7.45e-05	7.11	27.89	0.26	A_52_P656867	Fam98b	family with sequence similarity 98, member B	68215
239	1.3e-06	7.45e-05	43.7	159.84	0.27	A_55_P2117656	Slfn8	schlafen 8	276950
240	1.3e-06	7.45e-05	14.63	72.31	0.2	A_55_P2095251	Ell3
241	1.3e-06	7.45e-05	32.46	101.67	0.32	A_55_P1978740	Rpgrip1	retinitis pigmentosa GTPase regulator interacting protein 1	77945
242	1.3e-06	7.45e-05	10.28	38.31	0.27	A_55_P2012498	Cdca7	cell division cycle associated 7	66953
243	1.3e-06	7.45e-05	293.96	1030.45	0.29	A_55_P2028193	Mgat1	mannoside acetylglucosaminyltransferase 1	17308
244	1.3e-06	7.45e-05	46.3	131.65	0.35	A_52_P431872	Ptcd3	pentatricopeptide repeat domain 3	69956
245	1.3e-06	7.45e-05	100.29	269.76	0.37	A_51_P411130	Rpp25l
246	1.3e-06	7.45e-05	54.44	133.59	0.41	A_55_P2245920	Lrrc8a	leucine rich repeat containing 8A	241296
247	1.3e-06	7.45e-05	53.33	246.42	0.22	A_55_P2117345	Fcer2a	Fc receptor, IgE, low affinity II, alpha polypeptide	14128
248	1.3e-06	7.45e-05	279.22	1142.4	0.24	A_51_P485421	ENSMUST00000103426
249	1.4e-06	7.56e-05	85.54	255.52	0.33	A_52_P477431	Mnt	max binding protein	17428
250	1.4e-06	7.56e-05	51.87	134.33	0.39	A_55_P2010271	Samsn1	SAM domain, SH3 domain and nuclear localization signals, 1	67742
251	1.4e-06	7.56e-05	35.04	9.18	3.82	A_51_P248008	Olfr1109	olfactory receptor 1109	258762
252	1.4e-06	7.56e-05	23.65	80.02	0.3	A_55_P2049080	Fam160a2	family with sequence similarity 160, member A2	74349
253	1.4e-06	7.56e-05	89.48	378.16	0.24	A_51_P148355	Zfp710	zinc finger protein 710	209225
254	1.4e-06	7.56e-05	16.69	56.36	0.3	A_66_P106497	U29575
255	1.4e-06	7.56e-05	5.82	1.78	3.28	A_51_P302856	Ugt2b37	UDP glucuronosyltransferase 2 family, polypeptide B37	112417
256	1.4e-06	7.56e-05	43.25	127.16	0.34	A_55_P2011747	Lsg1	large subunit GTPase 1 homolog (S. cerevisiae)	224092
257	1.4e-06	7.56e-05	64.28	236.83	0.27	A_51_P121031	42064	membrane-associated ring finger (C3HC4) 1	72925
258	1.4e-06	7.56e-05	16.93	64.67	0.26	A_55_P2030752	Nedd4l	neural precursor cell expressed, developmentally down-regulated gene 4-like	83814
259	1.4e-06	7.56e-05	55.04	146.62	0.38	A_51_P211822	Neurl4	neuralized homolog 4 (Drosophila)	216860
260	1.4e-06	7.56e-05	5.09	15.5	0.33	A_51_P122740	Slc37a3	solute carrier family 37 (glycerol-3-phosphate transporter), member 3	72144
261	1.4e-06	7.56e-05	5.35	26.71	0.2	A_66_P117058	Aasdh	aminoadipate-semialdehyde dehydrogenase	231326
262	1.4e-06	7.56e-05	10.7	40.3	0.27	A_55_P1968433	Agpat9	1-acylglycerol-3-phosphate O-acyltransferase 9	231510
263	1.4e-06	7.56e-05	61.22	175.92	0.35	A_55_P2129029	Smarcb1	SWI/SNF related, matrix associated, actin dependent regulator of chromatin, subfamily b, member 1	20587
264	1.5e-06	7.72e-05	24.59	69.02	0.36	A_55_P2015007	Zfp46	zinc finger protein 46	22704
265	1.5e-06	7.72e-05	6.1	25.55	0.24	A_51_P367866	Egr1	early growth response 1	13653
266	1.5e-06	7.72e-05	21.88	52.13	0.42	A_55_P2148001	6820431F20Rik	RIKEN cDNA 6820431F20 gene	547150
267	1.5e-06	7.72e-05	160.16	639.73	0.25	A_66_P124551	Akap13
268	1.5e-06	7.72e-05	88.28	254.01	0.35	A_55_P1978216	AF251705	cDNA sequence AF251705	140497
269	1.5e-06	7.72e-05	91.73	239.22	0.38	A_51_P260548	Glg1	golgi apparatus protein 1	20340
270	1.5e-06	7.72e-05	124.28	358.3	0.35	A_55_P2029051	Fgd3	FYVE, RhoGEF and PH domain containing 3	30938
271	1.5e-06	7.72e-05	165.58	459.92	0.36	A_55_P2068892	Il6ra	interleukin 6 receptor, alpha	16194
272	1.5e-06	7.72e-05	90.26	271.77	0.33	A_55_P2125229	Arhgef2	rho/rac guanine nucleotide exchange factor (GEF) 2	16800
273	1.5e-06	7.72e-05	20.28	57.7	0.35	A_51_P100327	Tap1	transporter 1, ATP-binding cassette, sub-family B (MDR/TAP)	21354
274	1.5e-06	7.72e-05	15.37	49.24	0.31	A_51_P253547	Ctsl	cathepsin L	13039
275	1.5e-06	7.72e-05	54.66	141.64	0.39	A_52_P408757	Fcgr3	Fc receptor, IgG, low affinity III	14131
276	1.5e-06	7.72e-05	12.66	34.56	0.37	A_55_P1976690	Snrnp35	small nuclear ribonucleoprotein 35 (U11/U12)	76167
277	1.6e-06	7.76e-05	81.78	301.08	0.27	A_55_P2016877	Nsd1	nuclear receptor-binding SET-domain protein 1	18193
278	1.6e-06	7.76e-05	1187.26	5998.42	0.2	A_51_P342652	Cd79b	CD79B antigen	15985
279	1.6e-06	7.76e-05	55.18	199.42	0.28	A_55_P1957353	A_55_P1957353
280	1.6e-06	7.76e-05	117.28	479.4	0.24	A_55_P1964648	Btla	B and T lymphocyte associated	208154
281	1.6e-06	7.76e-05	9.44	33.78	0.28	A_55_P2026753	Zmat1	zinc finger, matrin type 1	215693
282	1.6e-06	7.76e-05	12.26	32.47	0.38	A_51_P370163	Ctr9	Ctr9, Paf1/RNA polymerase II complex component, homolog (S. cerevisiae)	22083
283	1.6e-06	7.76e-05	6.26	15.29	0.41	A_51_P380514	Tjap1	tight junction associated protein 1	74094
284	1.6e-06	7.76e-05	27.48	107.38	0.26	A_51_P208931	N4bp3	NEDD4 binding protein 3	212706
285	1.6e-06	7.76e-05	26	69.56	0.37	A_52_P273929	Mrpl17	mitochondrial ribosomal protein L17	27397
286	1.6e-06	7.76e-05	12.35	50.92	0.24	A_51_P181538	Brwd1	bromodomain and WD repeat domain containing 1	93871
287	1.6e-06	7.76e-05	310.77	732.57	0.42	A_55_P2014229	Sema4a	sema domain, immunoglobulin domain (Ig), transmembrane domain (TM) and short cytoplasmic domain, (semaphorin) 4A	20351
288	1.6e-06	7.76e-05	13.36	56.32	0.24	A_55_P2116833	9430038I01Rik	RIKEN cDNA 9430038I01 gene	77252
289	1.6e-06	7.76e-05	5.18	15.74	0.33	A_51_P451428	Marveld2	MARVEL (membrane-associating) domain containing 2	218518
290	1.6e-06	7.76e-05	49.15	189.43	0.26	A_51_P394802	Fam111a	family with sequence similarity 111, member A	107373
291	1.6e-06	7.76e-05	22.27	61.28	0.36	A_51_P462746	Tex10
292	1.6e-06	7.76e-05	27.49	81.27	0.34	A_55_P1971759	Zfp688	zinc finger protein 688	69234
293	1.6e-06	7.76e-05	143.69	566.43	0.25	A_51_P449325	H2-Oa	histocompatibility 2, O region alpha locus	15001
294	1.7e-06	7.89e-05	13.58	4.5	3.02	A_55_P2160441	A_55_P2160441
295	1.7e-06	7.89e-05	21	71.12	0.3	A_51_P411264	Txndc16	thioredoxin domain containing 16	70561
296	1.7e-06	7.89e-05	88.9	272.02	0.33	A_52_P52618	Csf2rb	colony stimulating factor 2 receptor, beta, low-affinity (granulocyte-macrophage)	12983
297	1.7e-06	7.89e-05	196.54	614.8	0.32	A_52_P182659	Cs	citrate synthase	12974
298	1.7e-06	7.89e-05	4.73	23.34	0.2	A_55_P2014867	Iws1	IWS1 homolog (S. cerevisiae)	73473
299	1.7e-06	7.89e-05	213.64	845.13	0.25	A_51_P171999	Apoe	apolipoprotein E	11816
300	1.7e-06	7.89e-05	9.9	29.99	0.33	A_51_P485391	Parn	poly(A)-specific ribonuclease (deadenylation nuclease)	74108
301	1.7e-06	7.89e-05	91.56	261.65	0.35	A_55_P2075996	Cpne1	copine I	266692
302	1.7e-06	7.89e-05	16.29	46.53	0.35	A_52_P311245	Scarb2	scavenger receptor class B, member 2	12492
303	1.7e-06	7.89e-05	107.62	275.55	0.39	A_51_P408363	Cfp	complement factor properdin	18636
304	1.7e-06	7.89e-05	44.47	124.86	0.36	A_55_P2066478	Crtc3	CREB regulated transcription coactivator 3	70461
305	1.7e-06	7.89e-05	5.31	20.46	0.26	A_66_P132428	X91669
306	1.7e-06	7.89e-05	103.12	272.59	0.38	A_55_P2111459	Trpv2	transient receptor potential cation channel, subfamily V, member 2	22368
307	1.8e-06	8.12e-05	146.8	659.27	0.22	A_55_P2022805	1700021K19Rik
308	1.8e-06	8.12e-05	21.01	67.7	0.31	A_55_P2051727	Rnf8	ring finger protein 8	58230
309	1.8e-06	8.12e-05	88.24	427.27	0.21	A_65_P20249	Prkcb	protein kinase C, beta	18751
310	1.8e-06	8.12e-05	132.41	301.15	0.44	A_55_P1979090	Ublcp1	ubiquitin-like domain containing CTD phosphatase 1	79560
311	1.8e-06	8.12e-05	20.65	61.51	0.34	A_55_P1972799	Eif4enif1	eukaryotic translation initiation factor 4E nuclear import factor 1	74203
312	1.8e-06	8.12e-05	122.57	341.84	0.36	A_55_P1955305	Sirpb1a	signal-regulatory protein beta 1A	320832
313	1.8e-06	8.12e-05	46.26	142.14	0.33	A_52_P67200	Stt3b	STT3, subunit of the oligosaccharyltransferase complex, homolog B (S. cerevisiae)	68292
314	1.8e-06	8.12e-05	78.86	217.49	0.36	A_55_P2039180	Zswim8
315	1.8e-06	8.12e-05	73.88	304.62	0.24	A_55_P2130090	Cnn3	calponin 3, acidic	71994
316	1.9e-06	8.23e-05	112.75	262.29	0.43	A_55_P2079272	Kars	lysyl-tRNA synthetase	85305
317	1.9e-06	8.23e-05	49.45	155.89	0.32	A_55_P1984730	Sgpl1	sphingosine phosphate lyase 1	20397
318	1.9e-06	8.23e-05	3.06	10.05	0.3	A_51_P246166	Wfdc18
319	1.9e-06	8.23e-05	177.2	469.75	0.38	A_55_P1959263	Dnpep	aspartyl aminopeptidase	13437
320	1.9e-06	8.23e-05	25.78	71.76	0.36	A_55_P2007377	Elf2	E74-like factor 2	69257
321	1.9e-06	8.23e-05	56.16	246.52	0.23	A_51_P520966	Icosl	icos ligand	50723
322	1.9e-06	8.23e-05	14.99	41.91	0.36	A_51_P514961	Tiparp
323	1.9e-06	8.23e-05	37.63	139.42	0.27	A_55_P2016316	Xrn2	5'-3' exoribonuclease 2	24128
324	1.9e-06	8.23e-05	3.56	27.45	0.13	A_52_P93066	Klhdc5	kelch domain containing 5	232539
325	1.9e-06	8.23e-05	17.05	43.1	0.4	A_52_P386627	Irak3	interleukin-1 receptor-associated kinase 3	73914
326	1.9e-06	8.23e-05	26.64	82.74	0.32	A_55_P1984635	Parp4	poly (ADP-ribose) polymerase family, member 4	328417
327	1.9e-06	8.23e-05	77.87	261.3	0.3	A_55_P2139027	Plec	plectin	18810
328	1.9e-06	8.23e-05	82.87	220.15	0.38	A_55_P1996223	Sf3b4
329	2e-06	8.31e-05	14.81	42.51	0.35	A_51_P461884	Abl2	v-abl Abelson murine leukemia viral oncogene homolog 2 (arg, Abelson-related gene)	11352
330	2e-06	8.31e-05	16.65	39.59	0.42	A_51_P503937	Calm1	calmodulin 1	12313
331	2e-06	8.31e-05	344.89	117.74	2.93	A_55_P2145617	Krt80	keratin 80	74127
332	2e-06	8.31e-05	53.93	153.38	0.35	A_51_P340704	Prpf31	PRP31 pre-mRNA processing factor 31 homolog (yeast)	68988
333	2e-06	8.31e-05	19.42	52.47	0.37	A_52_P24843	Pten	phosphatase and tensin homolog	19211
334	2e-06	8.31e-05	16.33	39.29	0.42	A_52_P188261	Camk2d
335	2e-06	8.31e-05	32.8	138.57	0.24	A_55_P2049479	Sh3bp5	SH3-domain binding protein 5 (BTK-associated)	24056
336	2e-06	8.31e-05	22.51	128.38	0.18	A_66_P128997	Pml	promyelocytic leukemia	18854
337	2e-06	8.31e-05	14.46	52.9	0.27	A_51_P497563	Vps18	vacuolar protein sorting 18 (yeast)	228545
338	2e-06	8.31e-05	65.98	239.85	0.28	A_66_P105689	Trim34a	tripartite motif-containing 34A	94094
339	2e-06	8.31e-05	29.66	96.17	0.31	A_55_P1960708	Setd1a	SET domain containing 1A	233904
340	2e-06	8.31e-05	9.74	46.7	0.21	A_52_P384901	Wdr43	WD repeat domain 43	72515
341	2e-06	8.31e-05	157.05	517.11	0.3	A_52_P635338	Fes	feline sarcoma oncogene	14159
342	2e-06	8.31e-05	51.83	133.55	0.39	A_51_P160113	Copb1	coatomer protein complex, subunit beta 1	70349
343	2.1e-06	8.38e-05	18.32	85.61	0.21	A_55_P2037697	Gm9733	predicted gene 9733	751864
344	2.1e-06	8.38e-05	24.27	83.69	0.29	A_51_P345663	Rrbp1	ribosome binding protein 1	81910
345	2.1e-06	8.38e-05	16.96	74.49	0.23	A_51_P227445	ENSMUST00000050829
346	2.1e-06	8.38e-05	11.02	48.35	0.23	A_55_P1965674	Alg2	asparagine-linked glycosylation 2 homolog (yeast, alpha-1,3-mannosyltransferase)	56737
347	2.1e-06	8.38e-05	43.47	108.54	0.4	A_51_P191469	Rnf31
348	2.1e-06	8.38e-05	4.29	24.19	0.18	A_52_P191537	Sec24b	Sec24 related gene family, member B (S. cerevisiae)	99683
349	2.1e-06	8.38e-05	121.13	313.29	0.39	A_51_P110301	C3	complement component 3	12266
350	2.1e-06	8.38e-05	24.88	84.64	0.29	A_55_P2154977	Rpap3	RNA polymerase II associated protein 3	71919
351	2.1e-06	8.38e-05	24.86	79.68	0.31	A_55_P2166990	Ppcs	phosphopantothenoylcysteine synthetase	106564
352	2.1e-06	8.38e-05	47.51	158.01	0.3	A_55_P2047589	X75105
353	2.1e-06	8.38e-05	59.19	187.54	0.32	A_52_P561377	Fam160b1	family with sequence similarity 160, member B1	226252
354	2.1e-06	8.38e-05	102	321.21	0.32	A_55_P2076757	Znfx1	zinc finger, NFX1-type containing 1	98999
355	2.1e-06	8.38e-05	17.86	47.87	0.37	A_55_P2065966	Ctdp1
356	2.1e-06	8.38e-05	12.44	32.28	0.39	A_52_P50329	Tmem110	transmembrane protein 110	69179
357	2.2e-06	8.64e-05	271.32	914.66	0.3	A_55_P2031501	Hnrnpa3	heterogeneous nuclear ribonucleoprotein A3	229279
358	2.2e-06	8.64e-05	171.4	385.94	0.44	A_55_P2071683	NAP111391-1
359	2.2e-06	8.64e-05	5.02	14.72	0.34	A_51_P428742	Pus7l	pseudouridylate synthase 7 homolog (S. cerevisiae)-like	78895
360	2.2e-06	8.64e-05	11.79	40.36	0.29	A_66_P128313	Mtmr2	myotubularin related protein 2	77116
361	2.3e-06	8.64e-05	97.31	253.02	0.38	A_55_P1960960	Zdhhc9	zinc finger, DHHC domain containing 9	208884
362	2.3e-06	8.64e-05	33.43	168.44	0.2	A_55_P2004746	Xkrx	X Kell blood group precursor related X linked	331524
363	2.3e-06	8.64e-05	34.19	76.93	0.44	A_51_P113072	Cdc123	cell division cycle 123 homolog (S. cerevisiae)	98828
364	2.3e-06	8.64e-05	21.7	57.59	0.38	A_55_P2060498	Zfp553	zinc finger protein 553	233887
365	2.3e-06	8.64e-05	150.28	387.55	0.39	A_55_P2168761	Sf1	splicing factor 1	22668
366	2.3e-06	8.64e-05	31.84	72.19	0.44	A_55_P2035593	Hsf1	heat shock factor 1	15499
367	2.3e-06	8.64e-05	39.7	156.33	0.25	A_51_P490348	1110059E24Rik	RIKEN cDNA 1110059E24 gene	66206
368	2.3e-06	8.64e-05	80.3	232.68	0.35	A_55_P2023484	Osbpl5	oxysterol binding protein-like 5	79196
369	2.3e-06	8.64e-05	580.36	1442.44	0.4	A_66_P110798	Rn45s	45S pre-ribosomal RNA	100861531
370	2.3e-06	8.64e-05	106.52	370.69	0.29	A_55_P2040026	Itga4	integrin alpha 4	16401
371	2.3e-06	8.64e-05	179.28	599.57	0.3	A_55_P2130388	Mical1	microtubule associated monoxygenase, calponin and LIM domain containing 1	171580
372	2.3e-06	8.64e-05	11.06	27.08	0.41	A_55_P2070546	1700037C18Rik	RIKEN cDNA 1700037C18 gene	73261
373	2.3e-06	8.64e-05	60.76	228.72	0.27	A_55_P2095342	Rara	retinoic acid receptor, alpha	19401
374	2.3e-06	8.64e-05	180.23	607.44	0.3	A_51_P192130	Stk10	serine/threonine kinase 10	20868
375	2.3e-06	8.64e-05	56.93	181.63	0.31	A_51_P513785	Ctcf	CCCTC-binding factor	13018
376	2.3e-06	8.64e-05	47.54	129.29	0.37	A_51_P186476	Slc11a1	solute carrier family 11 (proton-coupled divalent metal ion transporters), member 1	18173
377	2.3e-06	8.64e-05	31.35	140.07	0.22	A_66_P101755	Sp1	trans-acting transcription factor 1	20683
378	2.4e-06	8.64e-05	41.16	163.01	0.25	A_52_P1391	H2-DMb2	histocompatibility 2, class II, locus Mb2	15000
379	2.4e-06	8.64e-05	25.13	80.22	0.31	A_55_P2082708	Pwp2	PWP2 periodic tryptophan protein homolog (yeast)	110816
380	2.4e-06	8.64e-05	57.39	190.74	0.3	A_52_P364130	Map3k14	mitogen-activated protein kinase kinase kinase 14	53859
381	2.4e-06	8.64e-05	2233.73	10991.2	0.2	A_55_P1962747	H2-Ab1	histocompatibility 2, class II antigen A, beta 1	14961
382	2.4e-06	8.64e-05	175.38	636.34	0.28	A_52_P354823	Irf8	interferon regulatory factor 8	15900
383	2.4e-06	8.64e-05	3.62	13.76	0.26	A_55_P2000047	9930104L06Rik	RIKEN cDNA 9930104L06 gene	194268
384	2.4e-06	8.64e-05	61.88	198.71	0.31	A_55_P1981040	Ddx6	DEAD (Asp-Glu-Ala-Asp) box polypeptide 6	13209
385	2.4e-06	8.64e-05	42.83	164.52	0.26	A_51_P406638	Rfc1	replication factor C (activator 1) 1	19687
386	2.4e-06	8.64e-05	60.22	157.79	0.38	A_66_P138829	Ndufs8	NADH dehydrogenase (ubiquinone) Fe-S protein 8	225887
387	2.4e-06	8.64e-05	70.87	240.97	0.29	A_51_P473734	H2-DMa	histocompatibility 2, class II, locus DMa	14998
388	2.4e-06	8.64e-05	4.68	25.02	0.19	A_52_P1077588	Heatr6	HEAT repeat containing 6	217026
389	2.4e-06	8.64e-05	78.7	250.05	0.31	A_55_P1963364	Nxpe3
390	2.4e-06	8.64e-05	20.55	53.54	0.38	A_55_P1983558	Tmed1	transmembrane emp24 domain containing 1	17083
391	2.4e-06	8.64e-05	2330.84	11786.2	0.2	A_55_P2156731	H2-Eb1	histocompatibility 2, class II antigen E beta	14969
392	2.5e-06	8.64e-05	7.26	24.63	0.29	A_55_P2060369	Akap9
393	2.5e-06	8.64e-05	21.67	69.57	0.31	A_55_P2044458	Pramef8	PRAME family member 8	242736
394	2.5e-06	8.64e-05	62.73	178.3	0.35	A_51_P281806	Cactin
395	2.5e-06	8.64e-05	5.48	18.02	0.3	A_52_P552017	Zfyve20	zinc finger, FYVE domain containing 20	78287
396	2.5e-06	8.64e-05	11.21	33.38	0.34	A_51_P505662	Noxred1
397	2.5e-06	8.64e-05	134.71	414.36	0.33	A_55_P1955548	Ezr	ezrin	22350
398	2.5e-06	8.64e-05	111.81	339.69	0.33	A_55_P1956843	XR_140465
399	2.5e-06	8.64e-05	18.31	3.54	5.17	A_55_P2017955	Txndc8	thioredoxin domain containing 8	67402
400	2.5e-06	8.64e-05	41.13	109.03	0.38	A_55_P2064686	Lrrc61	leucine rich repeat containing 61	243371
401	2.5e-06	8.64e-05	181.74	511.31	0.36	A_55_P1974577	Nfam1	Nfat activating molecule with ITAM motif 1	74039
402	2.5e-06	8.64e-05	159.43	353.25	0.45	A_55_P1968035	1810009A15Rik	RIKEN cDNA 1810009A15 gene	66276
403	2.5e-06	8.64e-05	423.09	1177	0.36	A_51_P381321	Ddx17	DEAD (Asp-Glu-Ala-Asp) box polypeptide 17	67040
404	2.5e-06	8.64e-05	90.45	208.15	0.43	A_51_P280437	Slc12a6
405	2.5e-06	8.64e-05	12.64	47.17	0.27	A_51_P163694	Rufy1	RUN and FYVE domain containing 1	216724
406	2.5e-06	8.64e-05	38.53	127.82	0.3	A_55_P2028571	Sgsh	N-sulfoglucosamine sulfohydrolase (sulfamidase)	27029
407	2.5e-06	8.64e-05	150.72	475.28	0.32	A_51_P338461	Numa1	nuclear mitotic apparatus protein 1	101706
408	2.5e-06	8.64e-05	51.09	186.05	0.27	A_55_P2092953	Traf5	TNF receptor-associated factor 5	22033
409	2.5e-06	8.64e-05	64.2	209.16	0.31	A_52_P471395	Ifngr2	interferon gamma receptor 2	15980
410	2.5e-06	8.64e-05	57.67	219.6	0.26	A_51_P142153	Filip1l	filamin A interacting protein 1-like	78749
411	2.5e-06	8.64e-05	341.8	759.91	0.45	A_51_P489229	Eif3g	eukaryotic translation initiation factor 3, subunit G	53356
412	2.6e-06	8.67e-05	21.14	64.48	0.33	A_51_P371152	Sos2	son of sevenless homolog 2 (Drosophila)	20663
413	2.6e-06	8.67e-05	204.62	548.59	0.37	A_55_P2113210	Cyth4	cytohesin 4	72318
414	2.6e-06	8.67e-05	7.16	22.57	0.32	A_52_P65719	Spsb3	splA/ryanodine receptor domain and SOCS box containing 3	79043
415	2.6e-06	8.67e-05	27.18	90.31	0.3	A_55_P2182358	Arid3a	AT rich interactive domain 3A (BRIGHT-like)	13496
416	2.6e-06	8.67e-05	40.34	197.83	0.2	A_51_P104608	Rnase6	ribonuclease, RNase A family, 6	78416
417	2.6e-06	8.67e-05	71.38	174.81	0.41	A_52_P73369	Hnrnpu	heterogeneous nuclear ribonucleoprotein U	51810
418	2.6e-06	8.67e-05	113.53	258.27	0.44	A_55_P2086433	Oasl1	2'-5' oligoadenylate synthetase-like 1	231655
419	2.6e-06	8.67e-05	11.76	27.6	0.43	A_52_P1055590	Bnip1
420	2.6e-06	8.67e-05	334.3	748.82	0.45	A_51_P324871	Cybasc3	cytochrome b, ascorbate dependent 3	225912
421	2.7e-06	8.67e-05	330.98	1316.13	0.25	A_52_P343306	H2-Aa	histocompatibility 2, class II antigen A, alpha	14960
422	2.7e-06	8.67e-05	22.91	67.22	0.34	A_52_P648688	Zc3h12d	zinc finger CCCH type containing 12D	237256
423	2.7e-06	8.67e-05	816.35	1954.18	0.42	A_51_P121891	Rac2	RAS-related C3 botulinum substrate 2	19354
424	2.7e-06	8.67e-05	32.64	140.62	0.23	A_52_P260994	Fgd2	FYVE, RhoGEF and PH domain containing 2	26382
425	2.7e-06	8.67e-05	51.62	123.15	0.42	A_55_P2000219	Ubap2	ubiquitin-associated protein 2	68926
426	2.7e-06	8.67e-05	19.49	52.43	0.37	A_51_P341664	Zfp87	zinc finger protein 87	170763
427	2.7e-06	8.67e-05	39.56	101.69	0.39	A_51_P247637	Rnf144a	ring finger protein 144A	108089
428	2.7e-06	8.67e-05	116.32	313.51	0.37	A_66_P118233	Hnrnpa0	heterogeneous nuclear ribonucleoprotein A0	77134
429	2.7e-06	8.67e-05	17.95	51.66	0.35	A_52_P373893	Acvr1b	activin A receptor, type 1B	11479
430	2.7e-06	8.67e-05	48.73	199.72	0.24	A_52_P650028	Dock10	dedicator of cytokinesis 10	210293
431	2.7e-06	8.67e-05	35.43	123.58	0.29	A_52_P175066	Cd2ap	CD2-associated protein	12488
432	2.7e-06	8.67e-05	43.79	162.49	0.27	A_55_P2057212	Tpr
433	2.7e-06	8.67e-05	72.51	163.72	0.44	A_55_P2099560	Apobec1	apolipoprotein B mRNA editing enzyme, catalytic polypeptide 1	11810
434	2.7e-06	8.67e-05	51.2	143.13	0.36	A_55_P2018457	Hdac7	histone deacetylase 7	56233
435	2.7e-06	8.67e-05	40.84	120.34	0.34	A_51_P519837	Cherp	calcium homeostasis endoplasmic reticulum protein	27967
436	2.7e-06	8.67e-05	18.59	45.33	0.41	A_52_P504361	Naglu
437	2.7e-06	8.67e-05	23.29	66.83	0.35	A_55_P2104583	C87436
438	2.8e-06	8.67e-05	34.86	84.09	0.41	A_55_P2020538	A_55_P2020538
439	2.8e-06	8.67e-05	48.15	181.11	0.27	A_55_P2038928	NAP111797-1
440	2.8e-06	8.67e-05	23.52	11.18	2.1	A_55_P2109412	ENSMUST00000103666
441	2.8e-06	8.67e-05	78.94	231.48	0.34	A_51_P341789	Sugp1	SURP and G patch domain containing 1	70616
442	2.8e-06	8.67e-05	35.73	102.8	0.35	A_55_P2083814	Zzz3	zinc finger, ZZ domain containing 3	108946
443	2.8e-06	8.67e-05	23.64	60.78	0.39	A_51_P509669	Uap1l1	UDP-N-acteylglucosamine pyrophosphorylase 1-like 1	227620
444	2.8e-06	8.67e-05	69.05	191.32	0.36	A_55_P2048210	Ganab	alpha glucosidase 2 alpha neutral subunit	14376
445	2.8e-06	8.67e-05	107.86	266.54	0.4	A_55_P1970810	Agpat2	1-acylglycerol-3-phosphate O-acyltransferase 2 (lysophosphatidic acid acyltransferase, beta)	67512
446	2.8e-06	8.67e-05	26.63	66.31	0.4	A_51_P249414	Dgcr14	DiGeorge syndrome critical region gene 14	27886
447	2.8e-06	8.67e-05	6.44	27.18	0.24	A_55_P2161640	Slc38a1	solute carrier family 38, member 1	105727
448	2.8e-06	8.67e-05	37	120.42	0.31	A_52_P353417	Gm2a	GM2 ganglioside activator protein	14667
449	2.8e-06	8.67e-05	140.27	408.46	0.34	A_55_P2154684	Smarca4	SWI/SNF related, matrix associated, actin dependent regulator of chromatin, subfamily a, member 4	20586
450	2.8e-06	8.67e-05	39.1	89.36	0.44	A_55_P2054739	Polr3c	polymerase (RNA) III (DNA directed) polypeptide C	74414
451	2.8e-06	8.67e-05	232.95	753.31	0.31	A_55_P2089233	Pou2af1	POU domain, class 2, associating factor 1	18985
452	2.8e-06	8.67e-05	16.7	53.96	0.31	A_51_P382928	Cstf3
453	2.8e-06	8.67e-05	45.3	141.5	0.32	A_55_P2102390	Spag9	sperm associated antigen 9	70834
454	2.8e-06	8.67e-05	200.07	456.73	0.44	A_55_P2066384	Akt1	thymoma viral proto-oncogene 1	11651
455	2.8e-06	8.67e-05	325.35	1749.64	0.19	A_52_P483336	Ms4a1	membrane-spanning 4-domains, subfamily A, member 1	12482
456	2.8e-06	8.67e-05	31.74	112.79	0.28	A_51_P495581	Tlr1	toll-like receptor 1	21897
457	2.8e-06	8.67e-05	19.82	72.57	0.27	A_52_P28792	Isg20l2	interferon stimulated exonuclease gene 20-like 2	229504
458	2.8e-06	8.67e-05	3.47	23.92	0.14	A_52_P229316	Galnt4	UDP-N-acetyl-alpha-D-galactosamine:polypeptide N-acetylgalactosaminyltransferase 4	14426
459	2.8e-06	8.67e-05	7.93	34.91	0.23	A_65_P07626	U30234
460	2.9e-06	8.69e-05	18.71	85.34	0.22	A_55_P1996837	Baz2b	bromodomain adjacent to zinc finger domain, 2B	407823
461	2.9e-06	8.69e-05	30.53	99.2	0.31	A_55_P1998545	Ncdn	neurochondrin	26562
462	2.9e-06	8.69e-05	278.37	971.86	0.29	A_55_P1982049	Icam2	intercellular adhesion molecule 2	15896
463	2.9e-06	8.69e-05	78.3	182.78	0.43	A_55_P2024461	Tbkbp1	TBK1 binding protein 1	73174
464	2.9e-06	8.69e-05	29.02	68.41	0.42	A_55_P2042396	Alkbh4	alkB, alkylation repair homolog 4 (E. coli)	72041
465	2.9e-06	8.69e-05	1360.04	3019.01	0.45	A_51_P281089	S100a6	S100 calcium binding protein A6 (calcyclin)	20200
466	2.9e-06	8.69e-05	11.32	42.22	0.27	A_51_P232439	BC018507	cDNA sequence BC018507	218333
467	2.9e-06	8.69e-05	38.95	116.21	0.34	A_55_P2018387	Zkscan17	zinc finger with KRAB and SCAN domains 17	268417
468	2.9e-06	8.69e-05	24.69	65.16	0.38	A_55_P1966420	Scrn2	secernin 2	217140
469	2.9e-06	8.69e-05	68.63	163.51	0.42	A_51_P467751	Hgsnat	heparan-alpha-glucosaminide N-acetyltransferase	52120
470	2.9e-06	8.69e-05	33.84	84.1	0.4	A_51_P190111	Mcm5	minichromosome maintenance deficient 5, cell division cycle 46 (S. cerevisiae)	17218
471	2.9e-06	8.69e-05	14.14	45.52	0.31	A_51_P145772	Rnf113a2	ring finger protein 113A2	66381
472	2.9e-06	8.69e-05	117.55	363.27	0.32	A_55_P2127439	Kri1	KRI1 homolog (S. cerevisiae)	215194
473	2.9e-06	8.69e-05	94.87	547.63	0.17	A_51_P154485	Fcrla	Fc receptor-like A	98752
474	2.9e-06	8.69e-05	13.4	39.69	0.34	A_55_P2027240	Engase	endo-beta-N-acetylglucosaminidase	217364
475	3e-06	8.88e-05	576.64	1542.38	0.37	A_52_P56751	Lcp1	lymphocyte cytosolic protein 1	18826
476	3e-06	8.88e-05	165.29	500.87	0.33	A_55_P2097244	Bptf	bromodomain PHD finger transcription factor	207165
477	3e-06	8.88e-05	15.28	49.18	0.31	A_51_P133792	Prickle3	prickle homolog 3 (Drosophila)	54630
478	3e-06	8.88e-05	19.55	69.87	0.28	A_55_P1965233	Sh3tc1	SH3 domain and tetratricopeptide repeats 1	231147
479	3e-06	8.88e-05	16.37	52.04	0.31	A_51_P345593	Sptlc1
480	3e-06	8.88e-05	12.89	42.55	0.3	A_55_P2186942	AF137621
481	3.1e-06	8.93e-05	31.38	9.15	3.43	A_55_P2033500	Ltbp4
482	3.1e-06	8.93e-05	100.08	241.75	0.41	A_51_P315085	Mia3	melanoma inhibitory activity 3	338366
483	3.1e-06	8.93e-05	68.16	168.4	0.4	A_51_P491227	Suclg1	succinate-CoA ligase, GDP-forming, alpha subunit	56451
484	3.1e-06	8.93e-05	8.27	34.35	0.24	A_55_P2053206	Kdm4c	lysine (K)-specific demethylase 4C	76804
485	3.1e-06	8.93e-05	19.61	62.47	0.31	A_51_P405423	Smcr8	Smith-Magenis syndrome chromosome region, candidate 8 homolog (human)	237782
486	3.1e-06	8.93e-05	23.92	68.92	0.35	A_51_P118132	Skil	SKI-like	20482
487	3.1e-06	8.93e-05	5.88	27.23	0.22	A_55_P2011116	L3mbtl3	l(3)mbt-like 3 (Drosophila)	237339
488	3.1e-06	8.93e-05	682.85	1801.55	0.38	A_55_P2097828	Gmfg	glia maturation factor, gamma	63986
489	3.1e-06	8.93e-05	151.04	402.81	0.37	A_55_P2183750	Ncoa3	nuclear receptor coactivator 3	17979
490	3.1e-06	8.93e-05	117.21	319.99	0.37	A_52_P466090	Samhd1	SAM domain and HD domain, 1	56045
491	3.1e-06	8.93e-05	19.24	76.31	0.25	A_51_P183630	Bcor	BCL6 interacting corepressor	71458
492	3.1e-06	8.93e-05	199.85	508.09	0.39	A_52_P454994	Pi4ka	phosphatidylinositol 4-kinase, catalytic, alpha polypeptide	224020
493	3.1e-06	8.93e-05	69.4	28.85	2.41	A_55_P2328092	ENSMUST00000180858
494	3.2e-06	9.02e-05	51.27	174.31	0.29	A_51_P202633	Ebi3	Epstein-Barr virus induced gene 3	50498
495	3.2e-06	9.02e-05	147.05	386.5	0.38	A_55_P2132502	Pkn1	protein kinase N1	320795
496	3.2e-06	9.02e-05	39.52	97.33	0.41	A_66_P102237	Nemf	nuclear export mediator factor	66244
497	3.2e-06	9.02e-05	32.08	100.14	0.32	A_55_P2032966	Hmgcs1
498	3.2e-06	9.02e-05	20.53	44.77	0.46	A_51_P353173	Fam98a	family with sequence similarity 98, member A	72722
499	3.2e-06	9.02e-05	23.14	49.81	0.46	A_55_P2120843	NAP070721-1
500	3.2e-06	9.02e-05	53.74	190.45	0.28	A_51_P324923	Man2a1	mannosidase 2, alpha 1	17158
501	3.2e-06	9.02e-05	17.13	62.06	0.28	A_51_P509098	Asah1	N-acylsphingosine amidohydrolase 1	11886
502	3.2e-06	9.02e-05	2147.7	5861.33	0.37	A_51_P151126	Cd52	CD52 antigen	23833
503	3.2e-06	9.02e-05	72.78	216.14	0.34	A_66_P136099	Coasy	Coenzyme A synthase	71743
504	3.2e-06	9.02e-05	13.23	47.55	0.28	A_52_P430169	Dip2b	DIP2 disco-interacting protein 2 homolog B (Drosophila)	239667
505	3.3e-06	9.18e-05	146.98	486.01	0.3	A_51_P104897	Itpr3	inositol 1,4,5-triphosphate receptor 3	16440
506	3.3e-06	9.18e-05	123.47	360.2	0.34	A_55_P2174490	Cd37	CD37 antigen	12493
507	3.3e-06	9.18e-05	110.81	362.11	0.31	A_51_P146149	Napsa	napsin A aspartic peptidase	16541
508	3.3e-06	9.18e-05	10.8	26.36	0.41	A_51_P126525	D230025D16Rik
509	3.3e-06	9.18e-05	45.92	124.11	0.37	A_55_P2060072	Clk2	CDC-like kinase 2	12748
510	3.3e-06	9.18e-05	17.23	54.09	0.32	A_52_P540470	Zfp407	zinc finger protein 407	240476
511	3.3e-06	9.18e-05	464.84	1299.86	0.36	A_55_P1999269	Adrbk1
512	3.4e-06	9.33e-05	48.79	147.69	0.33	A_51_P413545	Txndc11	thioredoxin domain containing 11	106200
513	3.4e-06	9.33e-05	45.78	168.41	0.27	A_55_P2074718	Fh1	fumarate hydratase 1	14194
514	3.4e-06	9.33e-05	132.49	364.64	0.36	A_55_P2114938	Irf9	interferon regulatory factor 9	16391
515	3.4e-06	9.33e-05	94.64	228.86	0.41	A_52_P85864	Eif6	eukaryotic translation initiation factor 6	16418
516	3.4e-06	9.33e-05	31.18	111.8	0.28	A_52_P440729	ENSMUST00000066689
517	3.4e-06	9.33e-05	50.77	132.11	0.38	A_51_P115085	Nup153	nucleoporin 153	218210
518	3.4e-06	9.33e-05	24.27	7.24	3.35	A_55_P2175571	Tbxas1	thromboxane A synthase 1, platelet	21391
519	3.5e-06	9.44e-05	20.75	61.81	0.34	A_55_P2060642	2310008H04Rik
520	3.5e-06	9.44e-05	65.18	209.03	0.31	A_55_P2045407	Ppp4r1	protein phosphatase 4, regulatory subunit 1	70351
521	3.5e-06	9.44e-05	24.43	70.65	0.35	A_55_P2173210	Gm16340	predicted gene 16340	100504287
522	3.5e-06	9.44e-05	47.89	136.82	0.35	A_55_P2386592	Cep63	centrosomal protein 63	28135
523	3.5e-06	9.44e-05	31.02	95.04	0.33	A_51_P400659	Bcap29	B cell receptor associated protein 29	12033
524	3.5e-06	9.44e-05	25.31	70.24	0.36	A_55_P2119430	Usp10	ubiquitin specific peptidase 10	22224
525	3.5e-06	9.44e-05	9.83	25.93	0.38	A_51_P147284	Slain1	SLAIN motif family, member 1	105439
526	3.5e-06	9.44e-05	269.03	770.83	0.35	A_55_P2006008	Serpinb1a	serine (or cysteine) peptidase inhibitor, clade B, member 1a	66222
527	3.5e-06	9.44e-05	88.99	252.85	0.35	A_51_P354698	Dync1h1	dynein cytoplasmic 1 heavy chain 1	13424
528	3.6e-06	9.45e-05	11.08	31.11	0.36	A_52_P638513	2310061J03Rik	RIKEN cDNA 2310061J03 gene	66391
529	3.6e-06	9.45e-05	30.16	94.03	0.32	A_55_P2107972	Smad5	MAD homolog 5 (Drosophila)	17129
530	3.6e-06	9.45e-05	35.33	106.17	0.33	A_51_P143805	Tmem42	transmembrane protein 42	66079
531	3.6e-06	9.45e-05	127.47	388.57	0.33	A_55_P1954633	Ssh2	slingshot homolog 2 (Drosophila)	237860
532	3.6e-06	9.45e-05	232.84	697.86	0.33	A_55_P1960416	Lrrc33	leucine rich repeat containing 33	224109
533	3.6e-06	9.45e-05	76.96	210.7	0.37	A_55_P1989405	Elf1	E74-like factor 1	13709
534	3.6e-06	9.45e-05	21.15	7.37	2.87	A_51_P149422	Gng13	guanine nucleotide binding protein (G protein), gamma 13	64337
535	3.6e-06	9.45e-05	6.25	18.6	0.34	A_51_P507851	Gcc1	golgi coiled coil 1	74375
536	3.6e-06	9.45e-05	92.15	234.34	0.39	A_51_P109335	Copa	coatomer protein complex subunit alpha	12847
537	3.6e-06	9.45e-05	164.65	418.57	0.39	A_55_P1965333	Naa60
538	3.6e-06	9.45e-05	52.52	13.94	3.77	A_55_P2117704	Pak7	p21 protein (Cdc42/Rac)-activated kinase 7	241656
539	3.6e-06	9.45e-05	10.18	32.63	0.31	A_51_P407683	Ints3	integrator complex subunit 3	229543
540	3.6e-06	9.45e-05	56.39	126.57	0.45	A_66_P131091	Rabl6
541	3.6e-06	9.45e-05	13.8	44.16	0.31	A_55_P2114596	Zbtb14
542	3.7e-06	9.52e-05	65.47	182.53	0.36	A_52_P370473	Msl1	male-specific lethal 1 homolog (Drosophila)	74026
543	3.7e-06	9.52e-05	17.94	5.22	3.43	A_55_P2021946	Olfr1231	olfactory receptor 1231	258446
544	3.7e-06	9.52e-05	20.69	82.29	0.25	A_55_P2004562	Klra2	killer cell lectin-like receptor, subfamily A, member 2	16633
545	3.7e-06	9.52e-05	32.17	77.61	0.41	A_52_P109403	Cebpz	CCAAT/enhancer binding protein zeta	12607
546	3.7e-06	9.52e-05	51.06	176.03	0.29	A_51_P390937	JX420695
547	3.7e-06	9.52e-05	560.12	2649.94	0.21	A_51_P378298	Faim3	Fas apoptotic inhibitory molecule 3	69169
548	3.7e-06	9.52e-05	29.73	102.37	0.29	A_55_P2028259	Rhbdf2	rhomboid 5 homolog 2 (Drosophila)	217344
549	3.7e-06	9.52e-05	100.51	235.08	0.43	A_55_P2162452	Mpdu1	mannose-P-dolichol utilization defect 1	24070
550	3.7e-06	9.52e-05	40.42	140.84	0.29	A_55_P2065149	Kdm2b	lysine (K)-specific demethylase 2B	30841
551	3.7e-06	9.52e-05	32.48	113.92	0.29	A_51_P273326	Sec31a	Sec31 homolog A (S. cerevisiae)	69162
552	3.7e-06	9.52e-05	79.77	232.13	0.34	A_55_P1962404	Ugt1a6b	UDP glucuronosyltransferase 1 family, polypeptide A6B	394435
553	3.8e-06	9.54e-05	10.67	37.04	0.29	A_51_P317225	Cmtm2a	CKLF-like MARVEL transmembrane domain containing 2A	73381
554	3.8e-06	9.54e-05	97.27	378.95	0.26	A_51_P468599	Smchd1	SMC hinge domain containing 1	74355
555	3.8e-06	9.54e-05	252.92	673.04	0.38	A_52_P527800	Emilin2	elastin microfibril interfacer 2	246707
556	3.8e-06	9.54e-05	152.35	410.58	0.37	A_51_P447866	Sash3	SAM and SH3 domain containing 3	74131
557	3.8e-06	9.54e-05	14.25	48.43	0.29	A_51_P357877	Fbxo46	F-box protein 46	243867
558	3.8e-06	9.54e-05	6.02	17.19	0.35	A_55_P2162890	Zfp780b	zinc finger protein 780B	338354
559	3.8e-06	9.54e-05	7.36	21.47	0.34	A_51_P259555	Gpatch3	G patch domain containing 3	242691
560	3.8e-06	9.54e-05	36.51	110.12	0.33	A_55_P1985895	Thumpd1	THUMP domain containing 1	233802
561	3.8e-06	9.54e-05	4.53	20.62	0.22	A_55_P2322555	5930433N17Rik	RIKEN cDNA 5930433N17 gene	399623
562	3.8e-06	9.54e-05	16.63	44.55	0.37	A_55_P2104572	6330416G13Rik
563	3.8e-06	9.54e-05	36.6	126.24	0.29	A_52_P591153	Pld4
564	3.8e-06	9.54e-05	37.54	118.72	0.32	A_51_P304397	Cpm	carboxypeptidase M	70574
565	3.8e-06	9.54e-05	69.93	205.01	0.34	A_52_P682382	Scd1	stearoyl-Coenzyme A desaturase 1	20249
566	3.8e-06	9.54e-05	6.37	33.15	0.19	A_51_P507023	Nt5dc3	5'-nucleotidase domain containing 3	103466
567	3.9e-06	9.6e-05	31.1	97	0.32	A_55_P2091193	A_55_P2091193
568	3.9e-06	9.6e-05	22.57	69.01	0.33	A_55_P2082319	BC094916	cDNA sequence BC094916	545384
569	3.9e-06	9.6e-05	41.47	105.97	0.39	A_51_P303424	Itgax	integrin alpha X	16411
570	3.9e-06	9.6e-05	45.93	137.84	0.33	A_55_P2023384	A_55_P2023384
571	3.9e-06	9.6e-05	21.89	87.52	0.25	A_55_P1987944	Rai1	retinoic acid induced 1	19377
572	3.9e-06	9.6e-05	13.19	34.1	0.39	A_66_P105250	AF072828
573	3.9e-06	9.6e-05	149.04	335.74	0.44	A_66_P118759	Safb2	scaffold attachment factor B2	224902
574	3.9e-06	9.6e-05	26.76	117.66	0.23	A_55_P2011440	Ralgapb	Ral GTPase activating protein, beta subunit (non-catalytic)	228850
575	3.9e-06	9.6e-05	38.6	106.8	0.36	A_52_P653966	Atf7ip	activating transcription factor 7 interacting protein	54343
576	4e-06	9.6e-05	24.76	77.29	0.32	A_55_P1999992	Galnt12	UDP-N-acetyl-alpha-D-galactosamine:polypeptide N-acetylgalactosaminyltransferase 12	230145
577	4e-06	9.6e-05	57.21	167.67	0.34	A_55_P2137203	B4galt3	UDP-Gal:betaGlcNAc beta 1,4-galactosyltransferase, polypeptide 3	57370
578	4e-06	9.6e-05	36.61	101.62	0.36	A_55_P2030702	A_55_P2030702
579	4e-06	9.6e-05	41.02	112.02	0.37	A_51_P274947	Atad1	ATPase family, AAA domain containing 1	67979
580	4e-06	9.6e-05	41.94	111.46	0.38	A_55_P2021049	Ugp2	UDP-glucose pyrophosphorylase 2	216558
581	4e-06	9.6e-05	31.55	71.44	0.44	A_55_P2137121	Sp140	Sp140 nuclear body protein	434484
582	4e-06	9.6e-05	148.69	529.69	0.28	A_55_P2002578	Ephx1	epoxide hydrolase 1, microsomal	13849
583	4e-06	9.6e-05	9.48	29.77	0.32	A_51_P467837	Ap3m2	adaptor-related protein complex 3, mu 2 subunit	64933
584	4e-06	9.6e-05	27.45	92.76	0.3	A_52_P623751	Fem1b	feminization 1 homolog b (C. elegans)	14155
585	4e-06	9.6e-05	88.83	237.39	0.37	A_51_P402536	Uvrag	UV radiation resistance associated gene	78610
586	4e-06	9.6e-05	21.44	45.77	0.47	A_51_P402435	Trap1	TNF receptor-associated protein 1	68015
587	4e-06	9.6e-05	338.14	782.99	0.43	A_51_P371091	Rcsd1	RCSD domain containing 1	226594
588	4e-06	9.6e-05	13.76	38.89	0.35	A_55_P2019585	Klhl17	kelch-like 17 (Drosophila)	231003
589	4e-06	9.6e-05	35.52	115.16	0.31	A_51_P103780	Sft2d2	SFT2 domain containing 2	108735
590	4e-06	9.6e-05	6.35	55.11	0.12	A_55_P2081585	Dennd5b	DENN/MADD domain containing 5B	320560
591	4e-06	9.6e-05	21.04	70.15	0.3	A_55_P1966608	NAP059589-1
592	4e-06	9.6e-05	8.97	33.79	0.27	A_51_P489736	Tmem194b	transmembrane protein 194B	227094
593	4.1e-06	9.76e-05	31.31	94.45	0.33	A_65_P01065	Phf14	PHD finger protein 14	75725
594	4.1e-06	9.76e-05	27.5	12.07	2.28	A_55_P2038372	Acot6	acyl-CoA thioesterase 6	217700
595	4.1e-06	9.76e-05	35.62	82.87	0.43	A_55_P2187067	U30243
596	4.1e-06	9.76e-05	10.78	33.26	0.32	A_51_P432199	Sap30	sin3 associated polypeptide	60406
597	4.1e-06	9.76e-05	51.89	114.06	0.45	A_51_P498403	Cnpy3	canopy 3 homolog (zebrafish)	72029
598	4.2e-06	9.93e-05	10.75	28.21	0.38	A_52_P411601	Ep300
599	4.2e-06	9.93e-05	5.37	17.9	0.3	A_52_P830312	Iba57
600	4.2e-06	9.93e-05	102.64	287.32	0.36	A_55_P2093241	Zc3h4	zinc finger CCCH-type containing 4	330474
601	4.2e-06	9.93e-05	44.77	98.73	0.45	A_55_P2028345	Ccser2
602	4.3e-06	0.000101	15.54	63.57	0.24	A_51_P312121	Xdh	xanthine dehydrogenase	22436
603	4.3e-06	0.000101	3437.85	1490.29	2.31	A_51_P300506	Cox6b2	cytochrome c oxidase subunit VIb polypeptide 2	333182
604	4.3e-06	0.000101	116.52	267.44	0.44	A_52_P367060	Atxn2l	ataxin 2-like	233871
605	4.3e-06	0.000101	24.06	92.46	0.26	A_55_P2154054	Myo18a	myosin XVIIIA	360013
606	4.3e-06	0.000101	24.42	78.86	0.31	A_55_P2007413	Agps	alkylglycerone phosphate synthase	228061
607	4.4e-06	0.000101	120.5	298.49	0.4	A_51_P389957	Rgs14	regulator of G-protein signaling 14	51791
608	4.4e-06	0.000101	55.62	159.81	0.35	A_55_P1975695	Snx18	sorting nexin 18	170625
609	4.4e-06	0.000101	171.01	424.87	0.4	A_51_P229816	Eif2b2	eukaryotic translation initiation factor 2B, subunit 2 beta	217715
610	4.4e-06	0.000101	9.35	31.76	0.29	A_52_P160970	Akap10	A kinase (PRKA) anchor protein 10	56697
611	4.4e-06	0.000101	65.78	171.76	0.38	A_51_P334685	Esyt1	extended synaptotagmin-like protein 1	23943
612	4.4e-06	0.000101	5	14.82	0.34	A_51_P241667	Prkdc	protein kinase, DNA activated, catalytic polypeptide	19090
613	4.4e-06	0.000101	110.36	309.7	0.36	A_55_P2034670	Fbxl12	F-box and leucine-rich repeat protein 12	30843
614	4.4e-06	0.000101	12.95	31.45	0.41	A_51_P209280	Rab31	RAB31, member RAS oncogene family	106572
615	4.4e-06	0.000101	185.66	510.72	0.36	A_51_P183853	Polr2m	polymerase (RNA) II (DNA directed) polypeptide M	28015
616	4.4e-06	0.000101	138.38	495.1	0.28	A_55_P2079079	Cd19	CD19 antigen	12478
617	4.4e-06	0.000101	23.38	53.53	0.44	A_51_P184353	Nr2f6	nuclear receptor subfamily 2, group F, member 6	13864
618	4.5e-06	0.000101	40.02	122.55	0.33	A_52_P275354	Osbpl7	oxysterol binding protein-like 7	71240
619	4.5e-06	0.000101	248.44	671.92	0.37	A_55_P2092661	Nup210	nucleoporin 210	54563
620	4.5e-06	0.000101	54.18	305.59	0.18	A_51_P278994	Swap70	SWA-70 protein	20947
621	4.5e-06	0.000101	9.82	34.41	0.29	A_55_P2002357	Tnrc18
622	4.5e-06	0.000101	27.15	87.01	0.31	A_55_P2024808	Abl1	c-abl oncogene 1, non-receptor tyrosine kinase	11350
623	4.5e-06	0.000101	27.37	69.18	0.4	A_52_P105138	Frs2
624	4.5e-06	0.000101	47.96	125.69	0.38	A_51_P247799	Casp8	caspase 8	12370
625	4.5e-06	0.000101	59.26	202.71	0.29	A_55_P1959056	Pom121	nuclear pore membrane protein 121	107939
626	4.5e-06	0.000101	71.96	214.07	0.34	A_55_P2062936	Abca3	ATP-binding cassette, sub-family A (ABC1), member 3	27410
627	4.5e-06	0.000101	10.51	29.98	0.35	A_51_P349008	Ptges2	prostaglandin E synthase 2	96979
628	4.5e-06	0.000101	21.39	52.44	0.41	A_51_P462546	Gmppa	GDP-mannose pyrophosphorylase A	69080
629	4.5e-06	0.000101	49.77	149.68	0.33	A_55_P2177173	Gnl1	guanine nucleotide binding protein-like 1	14670
630	4.5e-06	0.000101	59.93	182.53	0.33	A_55_P2109337	Gba2	glucosidase beta 2	230101
631	4.5e-06	0.000101	41.15	103.15	0.4	A_55_P2017789	Il4ra	interleukin 4 receptor, alpha	16190
632	4.5e-06	0.000101	282.26	656.55	0.43	A_51_P345367	Psmb8	proteasome (prosome, macropain) subunit, beta type 8 (large multifunctional peptidase 7)	16913
633	4.5e-06	0.000101	132.98	296.89	0.45	A_51_P487228	B9d2	B9 protein domain 2	232987
634	4.6e-06	0.000102	9.01	29.19	0.31	A_51_P499153	Cog3	component of oligomeric golgi complex 3	338337
635	4.6e-06	0.000102	208.35	528.09	0.39	A_52_P515497	Atp1a1	ATPase, Na+/K+ transporting, alpha 1 polypeptide	11928
636	4.6e-06	0.000102	373.19	130.69	2.86	A_55_P2251082	Qk	quaking	19317
637	4.6e-06	0.000102	54.6	122.38	0.45	A_55_P2109429	Rfng	RFNG O-fucosylpeptide 3-beta-N-acetylglucosaminyltransferase	19719
638	4.6e-06	0.000102	5.88	25.34	0.23	A_55_P2034003	Gtf3c1
639	4.6e-06	0.000102	25.87	93.8	0.28	A_55_P1969352	Get4	golgi to ER traffic protein 4 homolog (S. cerevisiae)	67604
640	4.6e-06	0.000102	10.35	39.51	0.26	A_51_P382369	Zfp608	zinc finger protein 608	269023
641	4.6e-06	0.000102	6.74	26.17	0.26	A_55_P2045476	Hmgxb4	HMG box domain containing 4	70823
642	4.6e-06	0.000102	5.32	20.38	0.26	A_51_P329283	Senp5	SUMO/sentrin specific peptidase 5	320213
643	4.6e-06	0.000102	9.85	23.28	0.42	A_55_P1959305	Rbm47	RNA binding motif protein 47	245945
644	4.7e-06	0.000102	64.06	187.41	0.34	A_51_P450123	Mrpl36	mitochondrial ribosomal protein L36	94066
645	4.7e-06	0.000102	19.68	89.96	0.22	A_51_P498631	Dfna5	deafness, autosomal dominant 5 (human)	54722
646	4.7e-06	0.000102	22.24	67.11	0.33	A_55_P2003789	Taf4a
647	4.7e-06	0.000102	40.87	115.27	0.35	A_51_P128667	Lynx1	Ly6/neurotoxin 1	23936
648	4.7e-06	0.000102	15.03	84.76	0.18	A_55_P2109445	Irf4	interferon regulatory factor 4	16364
649	4.7e-06	0.000102	46	127.54	0.36	A_51_P245405	Ppp3cc	protein phosphatase 3, catalytic subunit, gamma isoform	19057
650	4.7e-06	0.000102	179.45	621.41	0.29	A_52_P665202	NAP115124-1
651	4.7e-06	0.000102	33.5	92.39	0.36	A_51_P491987	Ripk3	receptor-interacting serine-threonine kinase 3	56532
652	4.7e-06	0.000102	37.05	87.95	0.42	A_51_P518246	Fibp	fibroblast growth factor (acidic) intracellular binding protein	58249
653	4.7e-06	0.000102	124.34	353.09	0.35	A_52_P93933	Mcl1	myeloid cell leukemia sequence 1	17210
654	4.7e-06	0.000102	36	84.56	0.43	A_55_P2159890	Zbtb7a	zinc finger and BTB domain containing 7a	16969
655	4.7e-06	0.000102	57.18	145.92	0.39	A_51_P483329	Sdad1	SDA1 domain containing 1	231452
656	4.8e-06	0.000103	29.99	92.26	0.33	A_52_P432580	Arid5b	AT rich interactive domain 5B (MRF1-like)	71371
657	4.8e-06	0.000103	48.71	133.08	0.37	A_55_P2168098	Plrg1
658	4.8e-06	0.000103	16.73	53.08	0.32	A_51_P424232	Mecp2	methyl CpG binding protein 2	17257
659	4.8e-06	0.000103	40.15	93.88	0.43	A_55_P2140711	Tufm	Tu translation elongation factor, mitochondrial	233870
660	4.8e-06	0.000103	9.18	23.5	0.39	A_51_P319453	Zfp143	zinc finger protein 143	20841
661	4.8e-06	0.000103	9.04	27.33	0.33	A_55_P2121082	Cul2	cullin 2	71745
662	4.8e-06	0.000103	23.16	60.28	0.38	A_55_P2033616	Dhrs7b	dehydrogenase/reductase (SDR family) member 7B	216820
663	4.8e-06	0.000103	9.82	23.03	0.43	A_51_P421182	Sys1	SYS1 Golgi-localized integral membrane protein homolog (S. cerevisiae)	66460
664	4.8e-06	0.000103	13.99	47.89	0.29	A_55_P2003891	Txlna	taxilin alpha	109658
665	4.9e-06	0.000103	48.71	112.88	0.43	A_51_P307644	Gtf3a	general transcription factor III A	66596
666	4.9e-06	0.000103	123.37	334.53	0.37	A_55_P2136501	Midn	midnolin	59090
667	4.9e-06	0.000103	115.5	287.7	0.4	A_52_P192426	Tnfrsf1a	tumor necrosis factor receptor superfamily, member 1a	21937
668	4.9e-06	0.000103	41.72	158.99	0.26	A_55_P2001218	Cd80	CD80 antigen	12519
669	4.9e-06	0.000103	10.95	56.73	0.19	A_52_P572702	Gxylt1	glucoside xylosyltransferase 1	223827
670	4.9e-06	0.000103	219.02	609.36	0.36	A_51_P267454	Slc25a11	solute carrier family 25 (mitochondrial carrier oxoglutarate carrier), member 11	67863
671	4.9e-06	0.000103	13.16	40.88	0.32	A_65_P07827	Gm2701	predicted gene 2701	100040305
672	4.9e-06	0.000103	13.87	45.45	0.31	A_65_P18167	Hnrnpul2	heterogeneous nuclear ribonucleoprotein U-like 2	68693
673	4.9e-06	0.000103	30.28	104.23	0.29	A_66_P119376	Kctd12	potassium channel tetramerisation domain containing 12	239217
674	5e-06	0.000104	32.34	74.63	0.43	A_66_P116771	Vps8	vacuolar protein sorting 8 homolog (S. cerevisiae)	209018
675	5e-06	0.000104	31.31	9.02	3.47	A_55_P2096405	Cdc42bpa	CDC42 binding protein kinase alpha	226751
676	5e-06	0.000104	8.23	46.86	0.18	A_55_P1998396	Eif2ak4	eukaryotic translation initiation factor 2 alpha kinase 4	27103
677	5e-06	0.000104	22.35	96.02	0.23	A_55_P2048744	Eif2ak3	eukaryotic translation initiation factor 2 alpha kinase 3	13666
678	5e-06	0.000104	24.25	71.18	0.34	A_51_P211903	Golga5	golgi autoantigen, golgin subfamily a, 5	27277
679	5e-06	0.000104	10.9	32.72	0.33	A_55_P2081560	Phf20	PHD finger protein 20	228829
680	5e-06	0.000104	17.06	7.46	2.29	A_52_P505192	Ntn3	netrin 3	18209
681	5e-06	0.000104	97.58	238.03	0.41	A_51_P505322	Mpnd	MPN domain containing	68047
682	5e-06	0.000104	38.98	112.58	0.35	A_52_P198435	Rasgrp3
683	5e-06	0.000104	58.71	194.27	0.3	A_52_P57308	Cand1	cullin associated and neddylation disassociated 1	71902
684	5e-06	0.000104	576.47	1946.37	0.3	A_55_P1955015	Myo1g	myosin IG	246177
685	5e-06	0.000104	44.73	133.43	0.34	A_55_P2075794	Tti2	TELO2 interacting protein 2	234138
686	5.1e-06	0.000105	47.57	149.22	0.32	A_55_P2118931	Foxj3	forkhead box J3	230700
687	5.1e-06	0.000105	16.1	53.06	0.3	A_55_P2098210	4931406P16Rik
688	5.1e-06	0.000105	73.47	251.91	0.29	A_55_P2055819	Adam15	a disintegrin and metallopeptidase domain 15 (metargidin)	11490
689	5.1e-06	0.000105	139.53	563.49	0.25	A_51_P347177	Snx2	sorting nexin 2	67804
690	5.1e-06	0.000105	5.36	16.36	0.33	A_51_P487547	Ccdc91	coiled-coil domain containing 91	67015
691	5.1e-06	0.000105	26.17	11.8	2.22	A_55_P2100025	Zscan22	zinc finger and SCAN domain containing 22	232878
692	5.2e-06	0.000106	56.56	134.57	0.42	A_51_P498388	Sbk1	SH3-binding kinase 1	104175
693	5.2e-06	0.000106	14.44	43.6	0.33	A_51_P104768	JX120299
694	5.2e-06	0.000106	627.59	204.53	3.07	A_55_P2119458	Slc25a44	solute carrier family 25, member 44	229517
695	5.2e-06	0.000106	7.05	27.29	0.26	A_55_P2048493	4931440P22Rik	RIKEN cDNA 4931440P22 gene	71004
696	5.3e-06	0.000107	28.77	94.24	0.31	A_55_P2133248	Gm8995	predicted gene 8995	668139
697	5.3e-06	0.000107	195.41	466.3	0.42	A_51_P342669	Pgam1	phosphoglycerate mutase 1	18648
698	5.3e-06	0.000107	11.29	31.59	0.36	A_52_P80806	Syncrip	synaptotagmin binding, cytoplasmic RNA interacting protein	56403
699	5.3e-06	0.000107	292.12	794.47	0.37	A_55_P2024575	Sec24c	Sec24 related gene family, member C (S. cerevisiae)	218811
700	5.3e-06	0.000107	77.84	193.33	0.4	A_51_P107234	Abcf1
701	5.3e-06	0.000107	23.04	63.23	0.36	A_51_P149373	Fbxl20	F-box and leucine-rich repeat protein 20	72194
702	5.3e-06	0.000107	23.64	60.63	0.39	A_52_P313071	Gosr1
703	5.3e-06	0.000107	8.06	27.32	0.29	A_52_P550049	Nfya	nuclear transcription factor-Y alpha	18044
704	5.3e-06	0.000107	8.57	32.04	0.27	A_51_P229599	Etnk1	ethanolamine kinase 1	75320
705	5.3e-06	0.000107	86.84	285.96	0.3	A_52_P29151	Ankrd44	ankyrin repeat domain 44	329154
706	5.3e-06	0.000107	92.8	216.15	0.43	A_51_P371882	Ccdc71	coiled-coil domain containing 71	72454
707	5.4e-06	0.000107	231.7	686.56	0.34	A_55_P1970710	Mllt6	myeloid/lymphoid or mixed-lineage leukemia (trithorax homolog, Drosophila); translocated to, 6	246198
708	5.4e-06	0.000107	15.21	56.84	0.27	A_55_P2129348	Pilra	paired immunoglobin-like type 2 receptor alpha	231805
709	5.4e-06	0.000107	85.85	214.46	0.4	A_51_P103209	Ttc7	tetratricopeptide repeat domain 7	225049
710	5.4e-06	0.000107	144.6	376.75	0.38	A_51_P164207	Mta2	metastasis-associated gene family, member 2	23942
711	5.4e-06	0.000107	9.55	2.87	3.32	A_52_P599317	Hs6st2	heparan sulfate 6-O-sulfotransferase 2	50786
712	5.4e-06	0.000107	81.28	184.91	0.44	A_51_P158388	Cdk19	cyclin-dependent kinase 19	78334
713	5.4e-06	0.000107	14.46	34.37	0.42	A_51_P140350	Nadsyn1	NAD synthetase 1	78914
714	5.4e-06	0.000107	77.71	207.29	0.37	A_51_P224575	Gnpat	glyceronephosphate O-acyltransferase	14712
715	5.4e-06	0.000107	31.49	90.07	0.35	A_51_P292877	Snrnp200	small nuclear ribonucleoprotein 200 (U5)	320632
716	5.4e-06	0.000107	45.18	170.47	0.27	A_52_P359502	Pdxk
717	5.4e-06	0.000107	13.68	37.87	0.36	A_51_P286665	Rbl1	retinoblastoma-like 1 (p107)	19650
718	5.5e-06	0.000108	80.51	233.9	0.34	A_55_P2040748	Scrib	scribbled homolog (Drosophila)	105782
719	5.5e-06	0.000108	71.7	220.34	0.33	A_55_P1954306	Esrra	estrogen related receptor, alpha	26379
720	5.5e-06	0.000108	15.88	55.96	0.28	A_55_P2009943	Spen	SPEN homolog, transcriptional regulator (Drosophila)	56381
721	5.5e-06	0.000108	162.07	358.41	0.45	A_55_P2024933	Zfp706	zinc finger protein 706	68036
722	5.5e-06	0.000108	7.76	23.85	0.33	A_51_P102507	Vps33a	vacuolar protein sorting 33A (yeast)	77573
723	5.5e-06	0.000108	35.61	74.13	0.48	A_55_P2016681	Alkbh7	alkB, alkylation repair homolog 7 (E. coli)	66400
724	5.5e-06	0.000108	73.72	170.39	0.43	A_55_P2009762	Mapkapk3	mitogen-activated protein kinase-activated protein kinase 3	102626
725	5.6e-06	0.000109	17.6	54.43	0.32	A_51_P293269	Pde7a	phosphodiesterase 7A	18583
726	5.6e-06	0.000109	174.6	466.24	0.37	A_55_P1965150	Pnkp	polynucleotide kinase 3'- phosphatase	59047
727	5.6e-06	0.000109	269.97	829.14	0.33	A_55_P1956842	NAP111082-1
728	5.6e-06	0.000109	8.84	24.29	0.36	A_52_P583458	E2f3	E2F transcription factor 3	13557
729	5.6e-06	0.000109	14.09	40.88	0.34	A_52_P434841	Coa4
730	5.6e-06	0.000109	13.78	71.01	0.19	A_55_P2082733	Cybb	cytochrome b-245, beta polypeptide	13058
731	5.6e-06	0.000109	336.21	724.83	0.46	A_55_P2054998	NAP114924-1
732	5.7e-06	0.000109	1820.9	5018.01	0.36	A_55_P2070686	Wdfy1	WD repeat and FYVE domain containing 1	69368
733	5.7e-06	0.000109	20.36	55.7	0.37	A_51_P236864	Parp8	poly (ADP-ribose) polymerase family, member 8	52552
734	5.7e-06	0.000109	39.53	88.38	0.45	A_55_P2080542	Rbbp7
735	5.7e-06	0.000109	36.61	129.85	0.28	A_55_P1955612	Nup93	nucleoporin 93	71805
736	5.7e-06	0.000109	305.51	660.66	0.46	A_55_P1956989	BC004004	cDNA sequence BC004004	80748
737	5.7e-06	0.000109	65.94	190.7	0.35	A_55_P1977633	Irf2bpl
738	5.7e-06	0.000109	24	74.64	0.32	A_52_P277139	Ankrd17	ankyrin repeat domain 17	81702
739	5.7e-06	0.000109	33.46	71.05	0.47	A_52_P647919	Usf2	upstream transcription factor 2	22282
740	5.7e-06	0.000109	73.73	28.9	2.55	A_55_P2130600	Musk	muscle, skeletal, receptor tyrosine kinase	18198
741	5.7e-06	0.000109	61.47	238.32	0.26	A_55_P2017759	Evi2a	ecotropic viral integration site 2a	14017
742	5.7e-06	0.000109	21.12	55.82	0.38	A_55_P2011084	ENSMUST00000164410
743	5.7e-06	0.000109	9.48	42.52	0.22	A_55_P2122255	Polm	polymerase (DNA directed), mu	54125
744	5.8e-06	0.000109	35.8	109.97	0.33	A_55_P2054420	Tcf4	transcription factor 4	21413
745	5.8e-06	0.000109	76.01	190.72	0.4	A_51_P333159	Rpa1	replication protein A1	68275
746	5.8e-06	0.000109	23.31	65.31	0.36	A_55_P2078073	Pqlc2	PQ loop repeat containing 2	212555
747	5.8e-06	0.000109	20.9	62.02	0.34	A_51_P184284	Dld	dihydrolipoamide dehydrogenase	13382
748	5.8e-06	0.000109	11.56	35.33	0.33	A_55_P1971639	BC026590	cDNA sequence BC026590	230234
749	5.8e-06	0.000109	209.76	509.01	0.41	A_52_P322141	Ccdc88b	coiled-coil domain containing 88B	78317
750	5.8e-06	0.000109	89.59	392.93	0.23	A_51_P294555	Ifitm6	interferon induced transmembrane protein 6	213002
751	5.8e-06	0.000109	9.32	34.01	0.27	A_51_P513449	Pogz	pogo transposable element with ZNF domain	229584
752	5.8e-06	0.000109	67.84	152.88	0.44	A_55_P2083841	Atp13a1	ATPase type 13A1	170759
753	5.8e-06	0.000109	20.25	50.97	0.4	A_51_P138859	Tmem68	transmembrane protein 68	72098
754	5.8e-06	0.000109	145.61	377.42	0.39	A_52_P267391	Trim12a	tripartite motif-containing 12A	76681
755	5.8e-06	0.000109	7.82	19.99	0.39	A_55_P1952788	Son	Son DNA binding protein	20658
756	5.8e-06	0.000109	24.2	60.89	0.4	A_52_P532033	Hltf	helicase-like transcription factor	20585
757	5.9e-06	0.00011	8.69	26.1	0.33	A_52_P230167	Setbp1
758	5.9e-06	0.00011	97.87	294	0.33	A_55_P2139753	Phf15	PHD finger protein 15	76901
759	5.9e-06	0.00011	34.81	81.73	0.43	A_51_P438149	Mapre2
760	5.9e-06	0.00011	6.86	34.33	0.2	A_55_P1993001	AF303868
761	6e-06	0.000111	71.63	204.46	0.35	A_55_P2004007	Gm4955	predicted gene 4955	240921
762	6e-06	0.000111	16.89	76.05	0.22	A_51_P336385	Dido1	death inducer-obliterator 1	23856
763	6e-06	0.000111	17.02	51.46	0.33	A_66_P112482	Tmem184c	transmembrane protein 184C	234463
764	6e-06	0.000111	16.13	4.67	3.46	A_55_P2016099	Gpr31b
765	6.1e-06	0.000112	34.24	98.18	0.35	A_55_P2276221	Asb2	ankyrin repeat and SOCS box-containing 2	65256
766	6.1e-06	0.000112	50.3	114.83	0.44	A_51_P400585	Api5	apoptosis inhibitor 5	11800
767	6.1e-06	0.000112	216.73	565.63	0.38	A_66_P127567	Nxf1	nuclear RNA export factor 1 homolog (S. cerevisiae)	53319
768	6.1e-06	0.000112	29.49	62.67	0.47	A_55_P2114498	Gm8801	predicted gene 8801	667766
769	6.1e-06	0.000112	22.34	63.4	0.35	A_55_P2452914	N4bp2	NEDD4 binding protein 2	333789
770	6.1e-06	0.000112	27.15	91.75	0.3	A_55_P2086094	Slc35b2	solute carrier family 35, member B2	73836
771	6.1e-06	0.000112	63.33	146.18	0.43	A_55_P2062039	Tsen34	tRNA splicing endonuclease 34 homolog (S. cerevisiae)	66078
772	6.1e-06	0.000112	45.34	123.65	0.37	A_51_P206655	Lsm1	LSM1 homolog, U6 small nuclear RNA associated (S. cerevisiae)	67207
773	6.1e-06	0.000112	21.79	65.69	0.33	A_51_P440892	Dph2	DPH2 homolog (S. cerevisiae)	67728
774	6.1e-06	0.000112	162.71	405.14	0.4	A_55_P2038597	A_55_P2038597
775	6.2e-06	0.000112	28.29	76.29	0.37	A_55_P2091836	Fnip1	folliculin interacting protein 1	216742
776	6.2e-06	0.000112	36.91	96.31	0.38	A_55_P1978597	Trit1	tRNA isopentenyltransferase 1	66966
777	6.2e-06	0.000112	21.55	48.92	0.44	A_55_P2063736	Gp49a	glycoprotein 49 A	14727
778	6.2e-06	0.000112	178.16	415.26	0.43	A_55_P1969710	NAP068561-1
779	6.2e-06	0.000112	313.07	846.14	0.37	A_55_P2036495	A_55_P2036495
780	6.2e-06	0.000112	76.05	199.6	0.38	A_55_P2169059	Strada	STE20-related kinase adaptor alpha	72149
781	6.2e-06	0.000112	11.99	32.41	0.37	A_52_P152283	Gabpa	GA repeat binding protein, alpha	14390
782	6.2e-06	0.000112	6.09	16.46	0.37	A_51_P469053	Mfsd4	major facilitator superfamily domain containing 4	213006
783	6.2e-06	0.000112	53.39	135.23	0.39	A_55_P2058923	Wbscr22	Williams Beuren syndrome chromosome region 22	66138
784	6.3e-06	0.000113	8.86	29.67	0.3	A_55_P2052862	Fam73a	family with sequence similarity 73, member A	215708
785	6.3e-06	0.000113	20.79	65	0.32	A_55_P2052062	Cd200	CD200 antigen	17470
786	6.3e-06	0.000113	60.7	176.5	0.34	A_51_P479894	Cpsf3	cleavage and polyadenylation specificity factor 3	54451
787	6.3e-06	0.000113	288.83	638.83	0.45	A_55_P2087528	D930015E06Rik	RIKEN cDNA D930015E06 gene	229473
788	6.3e-06	0.000113	42.74	118.72	0.36	A_55_P2010962	Surf6	surfeit gene 6	20935
789	6.3e-06	0.000113	60.05	207.57	0.29	A_55_P2104978	Edc4	enhancer of mRNA decapping 4	234699
790	6.3e-06	0.000113	5.7	23.32	0.24	A_66_P119170	Phf21a	PHD finger protein 21A	192285
791	6.3e-06	0.000113	7.27	30.46	0.24	A_52_P118461	Ipmk	inositol polyphosphate multikinase	69718
792	6.4e-06	0.000114	248.4	524.9	0.47	A_51_P460734	Prkcd	protein kinase C, delta	18753
793	6.4e-06	0.000114	78.09	244.91	0.32	A_55_P1962771	Cyfip2	cytoplasmic FMR1 interacting protein 2	76884
794	6.4e-06	0.000114	8.77	57.54	0.15	A_52_P80944	Zfp36	zinc finger protein 36	22695
795	6.5e-06	0.000115	20.32	54.68	0.37	A_51_P386389	Actr6	ARP6 actin-related protein 6 homolog (yeast)	67019
796	6.5e-06	0.000115	13.88	36.08	0.38	A_66_P113490	Sh2b2	SH2B adaptor protein 2	23921
797	6.5e-06	0.000115	17.08	57.04	0.3	A_66_P105596	E05351
798	6.5e-06	0.000115	186.61	511.52	0.36	A_51_P446510	Emp3	epithelial membrane protein 3	13732
799	6.5e-06	0.000115	16.19	51.47	0.31	A_55_P2003246	Asxl2	additional sex combs like 2 (Drosophila)	75302
800	6.5e-06	0.000115	774.44	1617.01	0.48	A_51_P297679	Hcls1	hematopoietic cell specific Lyn substrate 1	15163
801	6.5e-06	0.000115	44.97	100.78	0.45	A_55_P1996983	4930430D24Rik	RIKEN cDNA 4930430D24 gene	194735
802	6.6e-06	0.000116	20.63	78.33	0.26	A_66_P125777	Slc43a2	solute carrier family 43, member 2	215113
803	6.6e-06	0.000116	32.34	84.73	0.38	A_52_P614207	BC080787
804	6.6e-06	0.000116	9.2	33.07	0.28	A_52_P521507	Trio
805	6.6e-06	0.000116	179.41	409.32	0.44	A_55_P1986088	Prr14	proline rich 14	233895
806	6.6e-06	0.000116	19.73	59.44	0.33	A_52_P227307	Mllt1	myeloid/lymphoid or mixed-lineage leukemia (trithorax homolog, Drosophila); translocated to, 1	64144
807	6.6e-06	0.000116	43.51	110.41	0.39	A_52_P540219	Timp2	tissue inhibitor of metalloproteinase 2	21858
808	6.6e-06	0.000116	157.95	359.8	0.44	A_55_P1974783	Tsnax	translin-associated factor X	53424
809	6.6e-06	0.000116	171.02	518.87	0.33	A_55_P1956502	Hnrnph1	heterogeneous nuclear ribonucleoprotein H1	59013
810	6.7e-06	0.000117	27.19	60.79	0.45	A_51_P436719	Eftud2	elongation factor Tu GTP binding domain containing 2	20624
811	6.7e-06	0.000117	63.72	228.36	0.28	A_55_P2003911	AB663493
812	6.7e-06	0.000117	8.95	26.48	0.34	A_52_P30641	Igkv4-86	immunoglobulin kappa variable 4-86	243451
813	6.7e-06	0.000117	111.84	282.71	0.4	A_55_P1997291	Fam53a	family with sequence similarity 53, member A	74504
814	6.7e-06	0.000117	3.15	16.98	0.19	A_52_P299358	Lclat1	lysocardiolipin acyltransferase 1	225010
815	6.8e-06	0.000117	62.78	162.91	0.39	A_55_P1989312	Prkd3	protein kinase D3	75292
816	6.8e-06	0.000117	6.4	21.32	0.3	A_55_P2064538	Gm13154	predicted gene 13154	433804
817	6.8e-06	0.000117	158.42	396.77	0.4	A_55_P2172314	Scamp4	secretory carrier membrane protein 4	56214
818	6.8e-06	0.000117	40.62	101.08	0.4	A_55_P2016356	Eif3b	eukaryotic translation initiation factor 3, subunit B	27979
819	6.8e-06	0.000117	38.65	97.98	0.39	A_51_P436386	Qrich1	glutamine-rich 1	69232
820	6.8e-06	0.000117	9.86	24.06	0.41	A_51_P449935	Ftsj3	FtsJ homolog 3 (E. coli)	56095
821	6.8e-06	0.000117	99.33	245.07	0.41	A_51_P172323	Pak2
822	6.8e-06	0.000117	13.66	41.38	0.33	A_51_P483511	Dock8
823	6.9e-06	0.000118	31.82	94.19	0.34	A_55_P1989544	Cklf	chemokine-like factor	75458
824	6.9e-06	0.000118	32.69	99.37	0.33	A_55_P1964658	NAP030645-1
825	6.9e-06	0.000118	73.02	157.58	0.46	A_52_P277854	Snrpb	small nuclear ribonucleoprotein B	20638
826	6.9e-06	0.000118	9.39	33.61	0.28	A_51_P260639	Elp3	elongation protein 3 homolog (S. cerevisiae)	74195
827	6.9e-06	0.000118	25.12	117.28	0.21	A_55_P2196027	6330509M05Rik	RIKEN cDNA 6330509M05 gene	102913
828	6.9e-06	0.000118	9.6	26.03	0.37	A_55_P2001262	JX120220
829	6.9e-06	0.000118	96.68	301.4	0.32	A_55_P1982668	Nadk	NAD kinase	192185
830	6.9e-06	0.000118	38.6	90.23	0.43	A_51_P198387	Uckl1	uridine-cytidine kinase 1-like 1	68556
831	6.9e-06	0.000118	17.16	64.78	0.26	A_51_P249313	Herc3	hect domain and RLD 3	73998
832	7e-06	0.000118	18.68	54.79	0.34	A_55_P1961690	Tctex1d2	Tctex1 domain containing 2	66061
833	7e-06	0.000118	27.71	85.93	0.32	A_55_P2116385	Gpr183	G protein-coupled receptor 183	321019
834	7e-06	0.000118	39.93	100.86	0.4	A_51_P379775	Nrm	nurim (nuclear envelope membrane protein)	106582
835	7e-06	0.000118	6.59	19.64	0.34	A_55_P1993609	Slx4ip
836	7e-06	0.000118	12.2	28.16	0.43	A_51_P148494	Rnft1	ring finger protein, transmembrane 1	76892
837	7e-06	0.000118	118.16	263.39	0.45	A_51_P426283	Dhx30	DEAH (Asp-Glu-Ala-His) box polypeptide 30	72831
838	7e-06	0.000118	135.48	321.6	0.42	A_51_P259902	Arl6ip5	ADP-ribosylation factor-like 6 interacting protein 5	65106
839	7e-06	0.000118	29.45	76.74	0.38	A_55_P2042818	Zfp639	zinc finger protein 639	67778
840	7e-06	0.000118	63.14	138.6	0.46	A_51_P280492	Ndufa9	NADH dehydrogenase (ubiquinone) 1 alpha subcomplex, 9	66108
841	7e-06	0.000118	26.1	71.34	0.37	A_51_P156274	Ltbr	lymphotoxin B receptor	17000
842	7e-06	0.000118	17.31	58.36	0.3	A_66_P102346	U41438
843	7e-06	0.000118	8.29	19.09	0.43	A_52_P533779	Ankrd40	ankyrin repeat domain 40	71452
844	7.1e-06	0.000119	16.73	45.11	0.37	A_51_P304126	Necap1	NECAP endocytosis associated 1	67602
845	7.1e-06	0.000119	57.85	145.86	0.4	A_55_P2147641	Cstf1	cleavage stimulation factor, 3' pre-RNA, subunit 1	67337
846	7.1e-06	0.000119	226.13	565.79	0.4	A_55_P2020373	Chd4
847	7.2e-06	0.000119	472.5	1899.07	0.25	A_51_P343517	Ly6d	lymphocyte antigen 6 complex, locus D	17068
848	7.2e-06	0.000119	8.07	24.21	0.33	A_51_P265219	Ppm1k	protein phosphatase 1K (PP2C domain containing)	243382
849	7.2e-06	0.000119	25.45	7.81	3.26	A_55_P2067707	Mep1a	meprin 1 alpha	17287
850	7.2e-06	0.000119	39.09	94.54	0.41	A_55_P2135025	A_55_P2135025
851	7.2e-06	0.000119	35.65	85.29	0.42	A_55_P2122334	Nfic	nuclear factor I/C	18029
852	7.2e-06	0.000119	222.84	556.09	0.4	A_55_P1967880	Chtf8	CTF8, chromosome transmission fidelity factor 8 homolog (S. cerevisiae)	214987
853	7.2e-06	0.000119	16.6	45.52	0.36	A_51_P491595	AW549877	expressed sequence AW549877	106064
854	7.2e-06	0.000119	136.25	63.74	2.14	A_52_P551011	Smim1
855	7.2e-06	0.000119	184.35	458.21	0.4	A_51_P507509	Gimap1	GTPase, IMAP family member 1	16205
856	7.3e-06	0.00012	32.13	114.96	0.28	A_55_P2008066	Itpr1	inositol 1,4,5-trisphosphate receptor 1	16438
857	7.3e-06	0.00012	23.17	75.66	0.31	A_65_P01319	Pde4b	phosphodiesterase 4B, cAMP specific	18578
858	7.3e-06	0.00012	15.5	111.45	0.14	A_55_P1988872	Bcl11a	B cell CLL/lymphoma 11A (zinc finger protein)	14025
859	7.3e-06	0.00012	2508.56	6996.3	0.36	A_55_P1957413	Lsp1	lymphocyte specific 1	16985
860	7.3e-06	0.00012	19.77	8.04	2.46	A_51_P245102	4930591A17Rik	RIKEN cDNA 4930591A17 gene	68175
861	7.3e-06	0.00012	191.28	458.85	0.42	A_55_P1988623	Add3	adducin 3 (gamma)	27360
862	7.3e-06	0.00012	11.97	39.59	0.3	A_55_P2067976	Gmeb1	glucocorticoid modulatory element binding protein 1	56809
863	7.4e-06	0.00012	31.08	96.89	0.32	A_55_P1965391	Klhl18	kelch-like 18 (Drosophila)	270201
864	7.4e-06	0.00012	30.49	84.94	0.36	A_55_P2016685	Csnk1g1	casein kinase 1, gamma 1	214897
865	7.4e-06	0.00012	27.29	80.25	0.34	A_55_P2091472	Bnip3	BCL2/adenovirus E1B interacting protein 3	12176
866	7.4e-06	0.00012	90.89	246.62	0.37	A_52_P337679	Canx	calnexin	12330
867	7.4e-06	0.00012	142.79	345.3	0.41	A_55_P2146525	Camta2
868	7.4e-06	0.00012	21.4	64.55	0.33	A_55_P2051949	Elmod3	ELMO/CED-12 domain containing 3	232089
869	7.4e-06	0.00012	42.76	98.69	0.43	A_55_P1968178	Smagp	small cell adhesion glycoprotein	207818
870	7.4e-06	0.00012	31.79	91.33	0.35	A_52_P186262	AF163743
871	7.4e-06	0.00012	3343.77	9593.12	0.35	A_52_P512817	Shisa5	shisa homolog 5 (Xenopus laevis)	66940
872	7.4e-06	0.00012	37.87	99.6	0.38	A_55_P2014337	Bach1	BTB and CNC homology 1	12013
873	7.4e-06	0.00012	27.95	114.28	0.24	A_51_P314277	Parp1	poly (ADP-ribose) polymerase family, member 1	11545
874	7.4e-06	0.00012	11.34	35.7	0.32	A_52_P51029	Ralgapa1	Ral GTPase activating protein, alpha subunit 1	56784
875	7.4e-06	0.00012	29	69.98	0.41	A_51_P314679	Rrn3	RRN3 RNA polymerase I transcription factor homolog (yeast)	106298
876	7.4e-06	0.00012	118.78	272.81	0.44	A_52_P466887	Hnrnpd	heterogeneous nuclear ribonucleoprotein D	11991
877	7.5e-06	0.000121	87.82	302.01	0.29	A_55_P2167000	Atp5sl	ATP5S-like	66349
878	7.5e-06	0.000121	185.85	559.49	0.33	A_55_P1953377	A_55_P1953377
879	7.5e-06	0.000121	15.46	49.18	0.31	A_51_P158018	Bend5	BEN domain containing 5	67621
880	7.6e-06	0.000122	8.18	20.09	0.41	A_51_P257684	Stau1	staufen (RNA binding protein) homolog 1 (Drosophila)	20853
881	7.6e-06	0.000122	9.16	41.04	0.22	A_55_P2103596	Slc30a4	solute carrier family 30 (zinc transporter), member 4	22785
882	7.6e-06	0.000122	102.57	212.81	0.48	A_51_P202050	Dtx1	deltex 1 homolog (Drosophila)	14357
883	7.6e-06	0.000122	20.89	65.53	0.32	A_52_P207614	Csnk2a2	casein kinase 2, alpha prime polypeptide	13000
884	7.6e-06	0.000122	96.45	221.32	0.44	A_55_P2106063	Ndufs2	NADH dehydrogenase (ubiquinone) Fe-S protein 2	226646
885	7.7e-06	0.000122	35.42	84.39	0.42	A_52_P235479	Usp38	ubiquitin specific peptidase 38	74841
886	7.7e-06	0.000122	24.72	79.35	0.31	A_55_P2034893	Socs7	suppressor of cytokine signaling 7	192157
887	7.7e-06	0.000122	20.22	56.3	0.36	A_52_P63973	NP060121
888	7.7e-06	0.000122	150.28	310.14	0.48	A_55_P2154914	Acap1	ArfGAP with coiled-coil, ankyrin repeat and PH domains 1	216859
889	7.7e-06	0.000122	68.76	178.22	0.39	A_55_P1966538	Ctu2	cytosolic thiouridylase subunit 2 homolog (S. pombe)	66965
890	7.7e-06	0.000122	13.06	35.96	0.36	A_51_P506683	Fbxw7	F-box and WD-40 domain protein 7	50754
891	7.7e-06	0.000122	129.44	323.65	0.4	A_55_P2074473	Gtf2f1	general transcription factor IIF, polypeptide 1	98053
892	7.7e-06	0.000122	58.58	126.52	0.46	A_51_P498023	Scyl1	SCY1-like 1 (S. cerevisiae)	78891
893	7.7e-06	0.000122	40.44	105.27	0.38	A_66_P127484	Abcf3	ATP-binding cassette, sub-family F (GCN20), member 3	27406
894	7.7e-06	0.000122	42.66	144.86	0.29	A_55_P1994917	Wdr5	WD repeat domain 5	140858
895	7.7e-06	0.000122	8.9	24.31	0.37	A_51_P488554	3010026O09Rik	RIKEN cDNA 3010026O09 gene	68067
896	7.7e-06	0.000122	22.17	95.45	0.23	A_51_P234788	Cxxc5	CXXC finger 5	67393
897	7.8e-06	0.000122	187.94	396.48	0.47	A_55_P2185573	Rbms1	RNA binding motif, single stranded interacting protein 1	56878
898	7.8e-06	0.000122	26.17	66.31	0.39	A_55_P1994074	Mkl1	MKL (megakaryoblastic leukemia)/myocardin-like 1	223701
899	7.8e-06	0.000122	9.68	35.73	0.27	A_55_P1975732	Sipa1l3	signal-induced proliferation-associated 1 like 3	74206
900	7.8e-06	0.000122	60.02	144.86	0.41	A_52_P555680	Trappc12
901	7.8e-06	0.000122	51.01	121.28	0.42	A_55_P2002782	Vps26a	vacuolar protein sorting 26 homolog A (yeast)	30930
902	7.8e-06	0.000122	18.05	63.51	0.28	A_55_P2053848	NAP094517-001
903	7.8e-06	0.000122	21.01	46.04	0.46	A_51_P502348	Tfip11	tuftelin interacting protein 11	54723
904	7.9e-06	0.000123	378.92	837.72	0.45	A_55_P2128734	Pbxip1	pre B cell leukemia transcription factor interacting protein 1	229534
905	7.9e-06	0.000123	33.64	95.52	0.35	A_51_P317673	Zfp764	zinc finger protein 764	233893
906	7.9e-06	0.000123	182.23	863.34	0.21	A_55_P2136906	Vpreb3	pre-B lymphocyte gene 3	22364
907	7.9e-06	0.000123	22.56	55.25	0.41	A_55_P2092616	Tbc1d25	TBC1 domain family, member 25	209815
908	7.9e-06	0.000123	65.34	143.74	0.45	A_52_P576100	Sh2b1	SH2B adaptor protein 1	20399
909	7.9e-06	0.000123	32.43	112.73	0.29	A_55_P2019719	Oas2	2'-5' oligoadenylate synthetase 2	246728
910	7.9e-06	0.000123	21.76	49.24	0.44	A_52_P497625	A630001G21Rik	RIKEN cDNA A630001G21 gene	319997
911	8e-06	0.000123	43.7	165.77	0.26	A_55_P2094104	U55650
912	8e-06	0.000123	37.18	102.5	0.36	A_55_P2093689	Pold3	polymerase (DNA-directed), delta 3, accessory subunit	67967
913	8e-06	0.000123	67.7	207.6	0.33	A_51_P336691	Srsf9	serine/arginine-rich splicing factor 9	108014
914	8e-06	0.000123	14.26	36.18	0.39	A_55_P1957747	Inip
915	8e-06	0.000123	164.61	351.85	0.47	A_51_P423578	Slfn2	schlafen 2	20556
916	8e-06	0.000123	47.21	134.82	0.35	A_55_P1997335	Vps9d1
917	8e-06	0.000123	67.29	185.79	0.36	A_55_P2066274	A_55_P2066274
918	8e-06	0.000123	69.78	206.12	0.34	A_55_P2107035	Mcmbp	MCM (minichromosome maintenance deficient) binding protein	210711
919	8e-06	0.000123	40.81	136.74	0.3	A_55_P2087429	EU817848
920	8e-06	0.000123	66.5	170.85	0.39	A_55_P2060752	Usp12	ubiquitin specific peptidase 12	22217
921	8.1e-06	0.000124	14.26	39.55	0.36	A_51_P127756	Ddx20	DEAD (Asp-Glu-Ala-Asp) box polypeptide 20	53975
922	8.1e-06	0.000124	103.36	255.25	0.4	A_51_P212023	Sart3	squamous cell carcinoma antigen recognized by T cells 3	53890
923	8.1e-06	0.000124	77.09	188.33	0.41	A_55_P2059337	Fastk	Fas-activated serine/threonine kinase	66587
924	8.1e-06	0.000124	41.16	104.24	0.39	A_51_P492410	Pmvk	phosphomevalonate kinase	68603
925	8.1e-06	0.000124	32.27	66.48	0.49	A_52_P175157	Mef2a	myocyte enhancer factor 2A	17258
926	8.2e-06	0.000125	76.24	193.27	0.39	A_66_P100565	Ccdc107	coiled-coil domain containing 107	622404
927	8.2e-06	0.000125	20.37	50.97	0.4	A_55_P1973462	Pex11b	peroxisomal biogenesis factor 11 beta	18632
928	8.2e-06	0.000125	15.78	47.99	0.33	A_52_P654043	Msto1	misato homolog 1 (Drosophila)	229524
929	8.2e-06	0.000125	197.65	617.36	0.32	A_55_P2036633	Ssrp1	structure specific recognition protein 1	20833
930	8.2e-06	0.000125	20.6	73.46	0.28	A_55_P2019615	Neil1	nei endonuclease VIII-like 1 (E. coli)	72774
931	8.3e-06	0.000125	25.77	67.53	0.38	A_55_P2074831	Fam168a	family with sequence similarity 168, member A	319604
932	8.3e-06	0.000125	14.18	54.57	0.26	A_52_P319123	Vps13b
933	8.3e-06	0.000125	21.42	61.78	0.35	A_51_P246773	Sesn3	sestrin 3	75747
934	8.3e-06	0.000125	58.09	117.38	0.49	A_51_P105589	Eci1	enoyl-Coenzyme A delta isomerase 1	13177
935	8.3e-06	0.000125	105.7	335.93	0.31	A_51_P470448	Setx	senataxin	269254
936	8.3e-06	0.000125	31.38	86.27	0.36	A_51_P374772	Arfgef1	ADP-ribosylation factor guanine nucleotide-exchange factor 1(brefeldin A-inhibited)	211673
937	8.3e-06	0.000125	30.4	63.49	0.48	A_51_P200776	Grsf1	G-rich RNA sequence binding factor 1	231413
938	8.3e-06	0.000125	76.76	186.16	0.41	A_55_P2180944	Tmco4	transmembrane and coiled-coil domains 4	77056
939	8.3e-06	0.000125	16.36	54.55	0.3	A_55_P2011026	Zfp296	zinc finger protein 296	63872
940	8.3e-06	0.000125	20.58	47.12	0.44	A_52_P223809	Dhx58	DEXH (Asp-Glu-X-His) box polypeptide 58	80861
941	8.3e-06	0.000125	7.67	32.97	0.23	A_55_P1982727	Dnajb5	DnaJ (Hsp40) homolog, subfamily B, member 5	56323
942	8.3e-06	0.000125	33.7	110.15	0.31	A_55_P2072556	Ncoa6	nuclear receptor coactivator 6	56406
943	8.3e-06	0.000125	63.09	148.48	0.42	A_51_P493558	Rnpep	arginyl aminopeptidase (aminopeptidase B)	215615
944	8.4e-06	0.000125	23.31	50.9	0.46	A_55_P1993836	Dusp7	dual specificity phosphatase 7	235584
945	8.4e-06	0.000125	51.52	125.41	0.41	A_51_P100289	Srf	serum response factor	20807
946	8.4e-06	0.000125	8.39	32.53	0.26	A_52_P239292	AI597479	expressed sequence AI597479	98404
947	8.4e-06	0.000125	333.74	850.88	0.39	A_55_P2069246	Ddx39b	DEAD (Asp-Glu-Ala-Asp) box polypeptide 39B	53817
948	8.4e-06	0.000125	128.4	345.11	0.37	A_51_P322265	Grap	GRB2-related adaptor protein	71520
949	8.4e-06	0.000125	98.2	249.52	0.39	A_55_P2170076	Taf9	TAF9 RNA polymerase II, TATA box binding protein (TBP)-associated factor	108143
950	8.5e-06	0.000126	81.7	234.99	0.35	A_51_P402193	Map3k1	mitogen-activated protein kinase kinase kinase 1	26401
951	8.5e-06	0.000126	39.01	89	0.44	A_55_P2027259	Zcchc2	zinc finger, CCHC domain containing 2	227449
952	8.5e-06	0.000126	6.25	21.48	0.29	A_52_P162298	Ydjc	YdjC homolog (bacterial)	69101
953	8.5e-06	0.000126	21.43	62.24	0.34	A_51_P467110	Dpp4	dipeptidylpeptidase 4	13482
954	8.5e-06	0.000126	9.04	23.08	0.39	A_52_P249920	Zscan29	zinc finger SCAN domains 29	99334
955	8.6e-06	0.000127	41.93	104.01	0.4	A_51_P380986	Epc1	enhancer of polycomb homolog 1 (Drosophila)	13831
956	8.6e-06	0.000127	802.78	1871.76	0.43	A_55_P2059164	H3f3b	H3 histone, family 3B	15081
957	8.6e-06	0.000127	67.22	185.18	0.36	A_55_P2000384	Pcnxl3
958	8.6e-06	0.000127	26.97	81.32	0.33	A_52_P89425	Pcnt	pericentrin (kendrin)	18541
959	8.7e-06	0.000128	52.45	154.17	0.34	A_55_P2054456	Adprm
960	8.7e-06	0.000128	14.73	41.93	0.35	A_55_P2075769	Ube2n	ubiquitin-conjugating enzyme E2N	93765
961	8.7e-06	0.000128	43.2	110.13	0.39	A_55_P2078459	Kpna2	karyopherin (importin) alpha 2	16647
962	8.7e-06	0.000128	22.3	81.61	0.27	A_55_P2112599	Lgals8	lectin, galactose binding, soluble 8	56048
963	8.7e-06	0.000128	4.54	18.8	0.24	A_52_P99531	Ippk	inositol 1,3,4,5,6-pentakisphosphate 2-kinase	75678
964	8.7e-06	0.000128	48.05	114.01	0.42	A_51_P116581	Ccdc22	coiled-coil domain containing 22	54638
965	8.7e-06	0.000128	56.57	147.51	0.38	A_52_P553316	Snrk	SNF related kinase	20623
966	8.8e-06	0.000128	131	344.39	0.38	A_51_P173735	Dock11	dedicator of cytokinesis 11	75974
967	8.8e-06	0.000128	15.3	42.3	0.36	A_51_P106144	Zfp64	zinc finger protein 64	22722
968	8.8e-06	0.000128	52.05	119.39	0.44	A_51_P349662	Taf5l	TAF5-like RNA polymerase II, p300/CBP-associated factor (PCAF)-associated factor	102162
969	8.8e-06	0.000128	60.38	165.16	0.37	A_51_P476851	Fance	Fanconi anemia, complementation group E	72775
970	8.8e-06	0.000128	12.37	53.11	0.23	A_55_P2122688	Zmym3	zinc finger, MYM-type 3	56364
971	8.8e-06	0.000128	11.54	34.4	0.34	A_55_P2111292	3110009E18Rik	RIKEN cDNA 3110009E18 gene	73103
972	8.8e-06	0.000128	10.75	44.54	0.24	A_52_P550843	Desi2
973	8.8e-06	0.000128	26.11	75.84	0.34	A_55_P2186972	U18580
974	8.8e-06	0.000128	110.24	349.33	0.32	A_55_P2049211	Pisd-ps1	phosphatidylserine decarboxylase, pseudogene 1	236604
975	8.8e-06	0.000128	111.83	344.03	0.33	A_55_P2037584	Trf	transferrin	22041
976	8.8e-06	0.000128	535.67	2266.41	0.24	A_55_P2024888	Ctss	cathepsin S	13040
977	8.9e-06	0.000128	32.04	87.9	0.36	A_52_P216613	Gpr18
978	8.9e-06	0.000128	18.09	38.38	0.47	A_51_P246727	Mlxip	MLX interacting protein	208104
979	8.9e-06	0.000128	75.15	167.66	0.45	A_55_P2177105	NAP058945-1
980	8.9e-06	0.000128	13.05	84.42	0.15	A_55_P2147547	S79427
981	8.9e-06	0.000128	15.87	62.2	0.26	A_55_P2099232	Bdp1
982	8.9e-06	0.000128	63.86	181.83	0.35	A_55_P2108122	Arcn1	archain 1	213827
983	8.9e-06	0.000128	12.46	46.09	0.27	A_55_P2149440	Ehmt1	euchromatic histone methyltransferase 1	77683
984	8.9e-06	0.000128	88.82	330.94	0.27	A_55_P1955632	Trp53i11	transformation related protein 53 inducible protein 11	277414
985	9e-06	0.000128	4.89	13.94	0.35	A_55_P2096043	Acot11	acyl-CoA thioesterase 11	329910
986	9e-06	0.000128	34.17	107.79	0.32	A_51_P307243	Ppp5c	protein phosphatase 5, catalytic subunit	19060
987	9e-06	0.000128	5.05	17.3	0.29	A_55_P2124016	Nipsnap1	4-nitrophenylphosphatase domain and non-neuronal SNAP25-like protein homolog 1 (C. elegans)	18082
988	9e-06	0.000128	59.18	253.51	0.23	A_55_P2401403	C030046G05	uncharacterized protein C030046G05	327885
989	9e-06	0.000128	53.52	190.75	0.28	A_66_P136714	Scpep1	serine carboxypeptidase 1	74617
990	9e-06	0.000128	70.71	254.79	0.28	A_55_P2129920	Chd7
991	9e-06	0.000128	90.56	196.45	0.46	A_55_P2085932	Lamtor2	late endosomal/lysosomal adaptor, MAPK and MTOR activator 2	83409
992	9e-06	0.000128	43.65	141.86	0.31	A_55_P1965629	Hcfc1	host cell factor C1	15161
993	9.1e-06	0.000129	9.76	33.19	0.29	A_52_P12001	Erp44	endoplasmic reticulum protein 44	76299
994	9.1e-06	0.000129	25.83	62	0.42	A_51_P485479	Prrc2a	proline-rich coiled-coil 2A	53761
995	9.1e-06	0.000129	46.79	138.4	0.34	A_55_P1993820	Kdm1a	lysine (K)-specific demethylase 1A	99982
996	9.1e-06	0.000129	17.82	71.06	0.25	A_51_P443364	Cbll1	Casitas B-lineage lymphoma-like 1	104836
997	9.1e-06	0.000129	29.74	69.16	0.43	A_52_P151278	Lrch4	leucine-rich repeats and calponin homology (CH) domain containing 4	231798
998	9.1e-06	0.000129	4.14	13.94	0.3	A_51_P273508	Ube2g1	ubiquitin-conjugating enzyme E2G 1 (UBC7 homolog, C. elegans)	67128
999	9.2e-06	0.000129	9.72	39.59	0.25	A_55_P1981879	Ercc6l2
1000	9.2e-06	0.000129	18.55	67.81	0.27	A_51_P283649	Baat1	BRCA1-associated ATM activator 1	231841
1001	9.2e-06	0.000129	159.29	640.7	0.25	A_55_P2027653	Arhgap25	Rho GTPase activating protein 25	232201
1002	9.2e-06	0.000129	48.12	117.46	0.41	A_55_P2059134	Smarca5	SWI/SNF related, matrix associated, actin dependent regulator of chromatin, subfamily a, member 5	93762
1003	9.2e-06	0.000129	20.57	85.04	0.24	A_55_P1976450	A_55_P1976450
1004	9.2e-06	0.000129	473.71	996.8	0.48	A_55_P1962946	Syk	spleen tyrosine kinase	20963
1005	9.2e-06	0.000129	457.39	1137.66	0.4	A_55_P2038452	A_55_P2038452
1006	9.2e-06	0.000129	21.11	5.7	3.71	A_55_P1978651	Wasf3	WAS protein family, member 3	245880
1007	9.2e-06	0.000129	102.64	224.17	0.46	A_55_P2134012	Oxa1l	oxidase assembly 1-like	69089
1008	9.2e-06	0.000129	14.87	41.09	0.36	A_55_P1972541	Zfp960	zinc finger protein 960	449000
1009	9.2e-06	0.000129	44.89	114.86	0.39	A_55_P1987483	Pgm2
1010	9.2e-06	0.000129	6.2	33.77	0.18	A_52_P15405	Blk	B lymphoid kinase	12143
1011	9.3e-06	0.000129	13.82	36.53	0.38	A_55_P1993517	Tbc1d14	TBC1 domain family, member 14	100855
1012	9.3e-06	0.000129	10.9	4.02	2.71	A_55_P2175977	Vmn2r35	vomeronasal 2, receptor 35	625353
1013	9.3e-06	0.000129	19.58	103.49	0.19	A_51_P453351	Lpgat1	lysophosphatidylglycerol acyltransferase 1	226856
1014	9.3e-06	0.000129	18.37	40.15	0.46	A_51_P384673	Lrrc59	leucine rich repeat containing 59	98238
1015	9.3e-06	0.000129	16.96	44.41	0.38	A_51_P113403	Slc26a11	solute carrier family 26, member 11	268512
1016	9.3e-06	0.000129	82.42	206.41	0.4	A_55_P1965507	Trnau1ap	tRNA selenocysteine 1 associated protein 1	71787
1017	9.3e-06	0.000129	6.33	21.33	0.3	A_51_P345747	E130309D02Rik	RIKEN cDNA E130309D02 gene	231868
1018	9.3e-06	0.000129	190.8	678.19	0.28	A_55_P2053491	Pdia6	protein disulfide isomerase associated 6	71853
1019	9.4e-06	0.00013	35.91	86.47	0.42	A_51_P333099	Mrps15	mitochondrial ribosomal protein S15	66407
1020	9.4e-06	0.00013	15.32	50.13	0.31	A_55_P1993955	Pltp	phospholipid transfer protein	18830
1021	9.4e-06	0.00013	71.68	211.71	0.34	A_55_P2186619	Rbmxl1	RNA binding motif protein, X linked-like-1	19656
1022	9.4e-06	0.00013	20.74	69.06	0.3	A_51_P483373	Txndc5	thioredoxin domain containing 5	105245
1023	9.4e-06	0.00013	156.59	334.04	0.47	A_55_P2174895	Mrpl43	mitochondrial ribosomal protein L43	94067
1024	9.4e-06	0.00013	6.06	15.07	0.4	A_55_P2371984	5930436O19Rik	RIKEN cDNA 5930436O19 gene	77068
1025	9.5e-06	0.00013	26.71	107.87	0.25	A_52_P424462	Ero1lb	ERO1-like beta (S. cerevisiae)	67475
1026	9.5e-06	0.00013	6.4	14.37	0.45	A_65_P19112	Zfp397	zinc finger protein 397	69256
1027	9.5e-06	0.00013	27.6	61.52	0.45	A_51_P214107	Tbc1d20	TBC1 domain family, member 20	67231
1028	9.5e-06	0.00013	86.07	270.89	0.32	A_55_P2022658	Cdk11b	cyclin-dependent kinase 11B	12537
1029	9.5e-06	0.00013	20.45	90.46	0.23	A_66_P138047	Gfm1	G elongation factor, mitochondrial 1	28030
1030	9.5e-06	0.00013	98.72	246.8	0.4	A_51_P165098	Gga2	golgi associated, gamma adaptin ear containing, ARF binding protein 2	74105
1031	9.5e-06	0.00013	11.79	36.67	0.32	A_66_P139267	Rbpj	recombination signal binding protein for immunoglobulin kappa J region	19664
1032	9.5e-06	0.00013	15.6	59.61	0.26	A_51_P128336	Serinc5	serine incorporator 5	218442
1033	9.5e-06	0.00013	11.13	36.35	0.31	A_52_P429364	Ccdc69	coiled-coil domain containing 69	52570
1034	9.5e-06	0.00013	13.13	62.22	0.21	A_55_P1978895	Skint3	selection and upkeep of intraepithelial T cells 3	195564
1035	9.5e-06	0.00013	2035.95	988.9	2.06	A_52_P354373	1190002F15Rik
1036	9.6e-06	0.00013	15.28	40.77	0.37	A_51_P399071	Anp32a	acidic (leucine-rich) nuclear phosphoprotein 32 family, member A	11737
1037	9.6e-06	0.00013	22.54	48.92	0.46	A_55_P1970841	Nr2c2	nuclear receptor subfamily 2, group C, member 2	22026
1038	9.6e-06	0.00013	5.3	17.01	0.31	A_55_P2163263	A_55_P2163263
1039	9.6e-06	0.00013	11.24	4.32	2.6	A_55_P1994694	Serinc2	serine incorporator 2	230779
1040	9.6e-06	0.00013	17.88	69.3	0.26	A_51_P406583	Myo1e
1041	9.6e-06	0.00013	21.81	107.64	0.2	A_51_P242930	Lat2	linker for activation of T cells family, member 2	56743
1042	9.6e-06	0.00013	21.22	55.53	0.38	A_51_P257550	Marcksl1	MARCKS-like 1	17357
1043	9.6e-06	0.00013	55.18	113.38	0.49	A_51_P130110	Idh3b	isocitrate dehydrogenase 3 (NAD+) beta	170718
1044	9.6e-06	0.00013	42.46	103.83	0.41	A_52_P374669	Kdm5a	lysine (K)-specific demethylase 5A	214899
1045	9.6e-06	0.00013	145.14	379.75	0.38	A_55_P2042356	Rftn1	raftlin lipid raft linker 1	76438
1046	9.7e-06	0.00013	6.78	24.35	0.28	A_55_P2296088	Sp3	trans-acting transcription factor 3	20687
1047	9.7e-06	0.00013	119.44	297.46	0.4	A_55_P2164909	D10Jhu81e	DNA segment, Chr 10, Johns Hopkins University 81 expressed	28295
1048	9.7e-06	0.00013	11.68	36.59	0.32	A_52_P84800	U22906
1049	9.7e-06	0.00013	6.87	22.27	0.31	A_55_P1968668	Gpatch2l
1050	9.7e-06	0.00013	1777.55	6503.98	0.27	A_55_P2060897	ENSMUST00000103410
1051	9.7e-06	0.00013	61.9	195.43	0.32	A_55_P1960074	Pafah1b3	platelet-activating factor acetylhydrolase, isoform 1b, subunit 3	18476
1052	9.7e-06	0.00013	103.8	272.1	0.38	A_55_P1958623	Ncln	nicalin homolog (zebrafish)	103425
1053	9.7e-06	0.00013	62.27	144.47	0.43	A_55_P2125868	A_55_P2125868
1054	9.7e-06	0.00013	11.43	42.81	0.27	A_51_P454103	Manba
1055	9.8e-06	0.00013	166.51	577.63	0.29	A_55_P1973254	Cmtm7	CKLF-like MARVEL transmembrane domain containing 7	102545
1056	9.8e-06	0.00013	77.72	187.59	0.41	A_55_P2022840	Csnk2a1	casein kinase 2, alpha 1 polypeptide	12995
1057	9.8e-06	0.00013	343.59	1497.67	0.23	A_52_P51078	Ctsh	cathepsin H	13036
1058	9.8e-06	0.00013	24.33	109.38	0.22	A_51_P130095	Fcgr2b	Fc receptor, IgG, low affinity IIb	14130
1059	9.8e-06	0.00013	26.35	64.6	0.41	A_51_P370380	Rdh14	retinol dehydrogenase 14 (all-trans and 9-cis)	105014
1060	9.8e-06	0.00013	58.65	165.34	0.35	A_51_P262515	Phf11a
1061	9.8e-06	0.00013	30.6	70.44	0.43	A_51_P208020	Ulk3	unc-51-like kinase 3 (C. elegans)	71742
1062	9.8e-06	0.00013	193.34	474.73	0.41	A_55_P2130970	Parp10	poly (ADP-ribose) polymerase family, member 10	671535
1063	9.9e-06	0.000131	42.33	111.4	0.38	A_51_P352687	Rnf216	ring finger protein 216	108086
1064	9.9e-06	0.000131	289.2	952.51	0.3	A_55_P2151986	Gngt2	guanine nucleotide binding protein (G protein), gamma transducing activity polypeptide 2	14710
1065	9.9e-06	0.000131	19.87	87.65	0.23	A_55_P2033445	Tnfrsf1b	tumor necrosis factor receptor superfamily, member 1b	21938
1066	9.9e-06	0.000131	132.86	386.4	0.34	A_55_P2121945	Cnot6l	CCR4-NOT transcription complex, subunit 6-like	231464
1067	9.9e-06	0.000131	83.65	239.16	0.35	A_51_P434198	Anapc4	anaphase promoting complex subunit 4	52206
1068	9.9e-06	0.000131	136.44	60.57	2.25	A_55_P2049532	TC1645272
1069	1e-05	0.000131	1119.9	3355.49	0.33	A_51_P302358	Ltb	lymphotoxin B	16994
1070	1e-05	0.000131	30.14	93.43	0.32	A_55_P1999666	Cep110	centrosomal protein 110	26920
1071	1e-05	0.000131	44.12	162.7	0.27	A_51_P222467	Abcg1	ATP-binding cassette, sub-family G (WHITE), member 1	11307
1072	1e-05	0.000131	6.21	29.07	0.21	A_55_P1961531	Tmem194	transmembrane protein 194	210035
1073	1e-05	0.000131	53.25	201.02	0.26	A_51_P506755	Tep1	telomerase associated protein 1	21745
1074	1e-05	0.000131	46.29	117.14	0.4	A_51_P260658	Amdhd2	amidohydrolase domain containing 2	245847
1075	1e-05	0.000131	7.6	27.58	0.28	A_51_P502798	Nxpe4
1076	1e-05	0.000131	120.03	287.93	0.42	A_51_P498890	Degs1	degenerative spermatocyte homolog 1 (Drosophila)	13244
1077	1.01e-05	0.000132	132.05	324.05	0.41	A_55_P2085641	Lmbr1l	limb region 1 like	74775
1078	1.01e-05	0.000132	45.11	132.41	0.34	A_66_P116299	Pias1	protein inhibitor of activated STAT 1	56469
1079	1.01e-05	0.000132	15	43.89	0.34	A_51_P473888	Il6st	interleukin 6 signal transducer	16195
1080	1.02e-05	0.000133	59.07	198.52	0.3	A_55_P2015687	Phf11d
1081	1.02e-05	0.000133	83.52	282.93	0.3	A_55_P2127497	Trim35	tripartite motif-containing 35	66854
1082	1.02e-05	0.000133	142.47	443.72	0.32	A_55_P2053541	A_55_P2053541
1083	1.02e-05	0.000133	29.29	98.35	0.3	A_52_P527463	D15Ertd621e
1084	1.02e-05	0.000133	31.1	90.69	0.34	A_55_P2161545	Ddx21	DEAD (Asp-Glu-Ala-Asp) box polypeptide 21	56200
1085	1.02e-05	0.000133	33.56	112.99	0.3	A_52_P133436	Plekhm1	pleckstrin homology domain containing, family M (with RUN domain) member 1	353047
1086	1.03e-05	0.000134	17.43	5.25	3.32	A_55_P1979888	Gm7167	predicted gene 7167	635871
1087	1.03e-05	0.000134	50.05	148.9	0.34	A_51_P324704	Mrpl16	mitochondrial ribosomal protein L16	94063
1088	1.03e-05	0.000134	63.74	147.68	0.43	A_51_P146303	Mvb12a
1089	1.03e-05	0.000134	145.57	309.26	0.47	A_51_P237695	Gnai3	guanine nucleotide binding protein (G protein), alpha inhibiting 3	14679
1090	1.04e-05	0.000135	15.13	36.54	0.41	A_55_P2115691	TC1615277
1091	1.04e-05	0.000135	21.59	56.96	0.38	A_55_P2151091	Phactr4	phosphatase and actin regulator 4	100169
1092	1.05e-05	0.000135	76.79	186.14	0.41	A_52_P269016	Nek9	NIMA (never in mitosis gene a)-related expressed kinase 9	217718
1093	1.05e-05	0.000135	27.85	68.51	0.41	A_55_P2075230	BC051226	cDNA sequence BC051226	407803
1094	1.05e-05	0.000135	82.42	276.21	0.3	A_51_P199135	Cd83	CD83 antigen	12522
1095	1.05e-05	0.000135	25.29	62.46	0.4	A_51_P167105	B3galt4	UDP-Gal:betaGlcNAc beta 1,3-galactosyltransferase, polypeptide 4	54218
1096	1.05e-05	0.000135	44.15	125.95	0.35	A_51_P189985	Ppan
1097	1.05e-05	0.000135	37.83	82.35	0.46	A_55_P1981011	Slc35c2	solute carrier family 35, member C2	228875
1098	1.06e-05	0.000135	26.66	85.32	0.31	A_55_P2029592	Dus2l	dihydrouridine synthase 2-like (SMM1, S. cerevisiae)	66369
1099	1.06e-05	0.000135	36.05	90.06	0.4	A_51_P482633	Rps6ka4	ribosomal protein S6 kinase, polypeptide 4	56613
1100	1.06e-05	0.000135	266.39	900.27	0.3	A_52_P282500	Kif21b	kinesin family member 21B	16565
1101	1.06e-05	0.000135	6.59	19.21	0.34	A_52_P4846	Zfp451
1102	1.06e-05	0.000135	24.57	88.85	0.28	A_52_P132165	Hsd17b11	hydroxysteroid (17-beta) dehydrogenase 11	114664
1103	1.06e-05	0.000135	187.48	483.57	0.39	A_55_P2062622	Nono
1104	1.06e-05	0.000135	124.08	368.35	0.34	A_55_P2169729	NAP063515-1
1105	1.07e-05	0.000136	193.59	492.01	0.39	A_51_P174016	Slc39a7	solute carrier family 39 (zinc transporter), member 7	14977
1106	1.08e-05	0.000137	19.5	76.67	0.25	A_55_P1971278	Kdm2a	lysine (K)-specific demethylase 2A	225876
1107	1.08e-05	0.000137	61.53	199.82	0.31	A_55_P1995503	Gm5643	predicted gene 5643	434858
1108	1.08e-05	0.000137	102.86	264.19	0.39	A_51_P506312	Cdkn2aipnl	CDKN2A interacting protein N-terminal like	52626
1109	1.08e-05	0.000137	33.16	85.23	0.39	A_52_P64364	Ikbkb	inhibitor of kappaB kinase beta	16150
1110	1.08e-05	0.000137	39.3	93.76	0.42	A_52_P255804	Cbx1	chromobox homolog 1 (Drosophila HP1 beta)	12412
1111	1.09e-05	0.000137	207.61	577.82	0.36	A_55_P1988202	Ifi203	interferon activated gene 203	15950
1112	1.09e-05	0.000137	21.86	60.19	0.36	A_51_P304683	Clpx
1113	1.09e-05	0.000137	41.41	110.87	0.37	A_51_P151038	Pmpcb	peptidase (mitochondrial processing) beta	73078
1114	1.09e-05	0.000137	85.88	210.89	0.41	A_55_P2077033	Ube2e1	ubiquitin-conjugating enzyme E2E 1, UBC4/5 homolog (yeast)	22194
1115	1.09e-05	0.000137	13.3	52.7	0.25	A_52_P79947	Ndst1	N-deacetylase/N-sulfotransferase (heparan glucosaminyl) 1	15531
1116	1.09e-05	0.000137	4.62	16.29	0.28	A_52_P194242	Sel1l	sel-1 suppressor of lin-12-like (C. elegans)	20338
1117	1.09e-05	0.000137	19.09	61.3	0.31	A_51_P369862	Nceh1	arylacetamide deacetylase-like 1	320024
1118	1.09e-05	0.000137	45.44	116.26	0.39	A_55_P1993064	Mbd6	methyl-CpG binding domain protein 6	110962
1119	1.09e-05	0.000137	19.32	51.22	0.38	A_55_P1975110	Pnpt1	polyribonucleotide nucleotidyltransferase 1	71701
1120	1.09e-05	0.000137	321.56	844.7	0.38	A_55_P1974582	Eif4h	eukaryotic translation initiation factor 4H	22384
1121	1.1e-05	0.000137	30.37	70.6	0.43	A_55_P1958350	Nipsnap3b	nipsnap homolog 3B (C. elegans)	66536
1122	1.1e-05	0.000137	41.35	91.21	0.45	A_55_P2076471	Mon1b	MON1 homolog b (yeast)	270096
1123	1.1e-05	0.000137	93.72	296.6	0.32	A_52_P574697	Khdrbs1	KH domain containing, RNA binding, signal transduction associated 1	20218
1124	1.1e-05	0.000137	45.28	107.38	0.42	A_55_P2023747	Mfsd10	major facilitator superfamily domain containing 10	68294
1125	1.1e-05	0.000137	263.88	607.72	0.43	A_51_P353502	Sharpin	SHANK-associated RH domain interacting protein	106025
1126	1.1e-05	0.000137	65.02	149.26	0.44	A_51_P155196	Abtb2	ankyrin repeat and BTB (POZ) domain containing 2	99382
1127	1.1e-05	0.000137	62.91	143.08	0.44	A_51_P259861	Mettl9	methyltransferase like 9	59052
1128	1.1e-05	0.000137	30.01	64.09	0.47	A_66_P129795	Ccdc59	coiled-coil domain containing 59	52713
1129	1.1e-05	0.000137	20.71	76.26	0.27	A_55_P2054927	Fam136a	family with sequence similarity 136, member A	66488
1130	1.11e-05	0.000138	28.79	92.2	0.31	A_52_P297457	0610030E20Rik	RIKEN cDNA 0610030E20 gene	68364
1131	1.11e-05	0.000138	31.61	64.48	0.49	A_51_P404110	Fmnl1	formin-like 1	57778
1132	1.11e-05	0.000138	33.15	93.97	0.35	A_51_P490257	Fbxo4	F-box protein 4	106052
1133	1.11e-05	0.000138	24.43	72.05	0.34	A_51_P226429	Rhobtb2	Rho-related BTB domain containing 2	246710
1134	1.12e-05	0.000138	14.77	37.7	0.39	A_51_P121275	Cenpo	centromere protein O	52504
1135	1.12e-05	0.000138	91.13	221.08	0.41	A_51_P439876	Map4k4	mitogen-activated protein kinase kinase kinase kinase 4	26921
1136	1.12e-05	0.000138	71.56	158.92	0.45	A_55_P2033420	Sppl2a
1137	1.12e-05	0.000138	49.37	120.24	0.41	A_55_P2032222	Tm9sf2	transmembrane 9 superfamily member 2	68059
1138	1.12e-05	0.000138	16.22	46.45	0.35	A_52_P480402	Avl9	AVL9 homolog (S. cerevisiase)	78937
1139	1.12e-05	0.000138	57.6	157.81	0.37	A_51_P283754	Cpsf7	cleavage and polyadenylation specific factor 7	269061
1140	1.12e-05	0.000138	31.79	71.43	0.45	A_55_P2105242	Arhgap39	Rho GTPase activating protein 39	223666
1141	1.12e-05	0.000138	6.16	25.9	0.24	A_55_P2001281	Igh-VJ558	immunoglobulin heavy chain (J558 family)	16061
1142	1.12e-05	0.000138	127.98	316.92	0.4	A_55_P1997791	Fbl	fibrillarin	14113
1143	1.13e-05	0.000139	43.39	120.26	0.36	A_52_P489778	Ablim1
1144	1.13e-05	0.000139	175.11	462.2	0.38	A_55_P2009477	9530068E07Rik	RIKEN cDNA 9530068E07 gene	213673
1145	1.13e-05	0.000139	52.96	126.47	0.42	A_52_P531651	Parvg	parvin, gamma	64099
1146	1.13e-05	0.000139	32.26	71.55	0.45	A_52_P1197913	Gadd45b	growth arrest and DNA-damage-inducible 45 beta	17873
1147	1.13e-05	0.000139	98.59	279.05	0.35	A_55_P2092968	Traf3	TNF receptor-associated factor 3	22031
1148	1.13e-05	0.000139	19.48	57.34	0.34	A_65_P15503	Map3k2	mitogen-activated protein kinase kinase kinase 2	26405
1149	1.14e-05	0.00014	77.53	161.46	0.48	A_55_P2117689	Rmnd1	required for meiotic nuclear division 1 homolog (S. cerevisiae)	66084
1150	1.14e-05	0.00014	77.99	217.32	0.36	A_55_P1964852	Kbtbd2	kelch repeat and BTB (POZ) domain containing 2	210973
1151	1.14e-05	0.00014	60.85	128.45	0.47	A_52_P523330	Tmem147	transmembrane protein 147	69804
1152	1.15e-05	0.00014	185.79	427.04	0.44	A_51_P130427	Psmd3	proteasome (prosome, macropain) 26S subunit, non-ATPase, 3	22123
1153	1.15e-05	0.00014	124.27	362.35	0.34	A_51_P379710	Rpn1
1154	1.16e-05	0.000141	126.23	258.03	0.49	A_55_P2013113	Bak1	BCL2-antagonist/killer 1	12018
1155	1.16e-05	0.000141	136.9	323.41	0.42	A_55_P1997741	Slc9a8	solute carrier family 9 (sodium/hydrogen exchanger), member 8	77031
1156	1.16e-05	0.000141	13.53	38.86	0.35	A_52_P491861	Stag1	stromal antigen 1	20842
1157	1.16e-05	0.000141	55.14	113.66	0.49	A_55_P1975742	Dap3	death associated protein 3	65111
1158	1.17e-05	0.000142	16.25	37.44	0.43	A_52_P33014	Ppp1r8	protein phosphatase 1, regulatory (inhibitor) subunit 8	100336
1159	1.17e-05	0.000142	46.9	146.82	0.32	A_52_P558577	Zfp263	zinc finger protein 263	74120
1160	1.17e-05	0.000142	12.02	42.41	0.28	A_51_P348227	Stoml1	stomatin-like 1	69106
1161	1.17e-05	0.000142	47.75	142.63	0.33	A_55_P2166384	Cnot1	CCR4-NOT transcription complex, subunit 1	234594
1162	1.17e-05	0.000142	14.9	39.71	0.38	A_55_P2126945	1700066B19Rik	RIKEN cDNA 1700066B19 gene	73449
1163	1.18e-05	0.000142	23.4	56.96	0.41	A_55_P2084741	Zkscan6	zinc finger with KRAB and SCAN domains 6	52712
1164	1.18e-05	0.000142	10.74	61.79	0.17	A_52_P665675	Abca1	ATP-binding cassette, sub-family A (ABC1), member 1	11303
1165	1.18e-05	0.000142	10.91	40.84	0.27	A_51_P255329	Riok2	RIO kinase 2 (yeast)	67045
1166	1.18e-05	0.000142	3.77	12.23	0.31	A_52_P639101	Lrrc14	leucine rich repeat containing 14	223664
1167	1.18e-05	0.000142	15.27	48.29	0.32	A_51_P110035	Pik3r4	phosphatidylinositol 3 kinase, regulatory subunit, polypeptide 4, p150	75669
1168	1.18e-05	0.000142	92.6	198.3	0.47	A_51_P222522	Mesdc2	mesoderm development candidate 2	67943
1169	1.18e-05	0.000142	30.66	103.92	0.3	A_51_P409039	Echs1	enoyl Coenzyme A hydratase, short chain, 1, mitochondrial	93747
1170	1.18e-05	0.000142	42.41	116.15	0.37	A_52_P577729	Rnf169	ring finger protein 169	108937
1171	1.19e-05	0.000143	134.07	371.82	0.36	A_55_P1961009	Apbb1ip	amyloid beta (A4) precursor protein-binding, family B, member 1 interacting protein	54519
1172	1.19e-05	0.000143	41.97	115.03	0.36	A_55_P2057291	Kansl3	KAT8 regulatory NSL complex subunit 3	226976
1173	1.19e-05	0.000143	5.7	14.45	0.39	A_55_P2012369	Eea1	early endosome antigen 1	216238
1174	1.19e-05	0.000143	61.59	160.31	0.38	A_55_P2015605	Foxp4	forkhead box P4	74123
1175	1.19e-05	0.000143	4.3	16.71	0.26	A_55_P2183237	2610015P09Rik
1176	1.2e-05	0.000144	555.2	185.83	2.99	A_52_P337259	Heyl	hairy/enhancer-of-split related with YRPW motif-like	56198
1177	1.2e-05	0.000144	29.27	77.51	0.38	A_55_P2026380	Pdcd2l	programmed cell death 2-like	68079
1178	1.2e-05	0.000144	82.07	211.13	0.39	A_66_P128384	Hdac1	histone deacetylase 1	433759
1179	1.21e-05	0.000144	95.97	324.54	0.3	A_51_P452153	Mzb1
1180	1.21e-05	0.000144	24.9	67.88	0.37	A_55_P2026089	Usp30	ubiquitin specific peptidase 30	100756
1181	1.21e-05	0.000144	193.71	449.92	0.43	A_52_P578790	Dok3	docking protein 3	27261
1182	1.21e-05	0.000144	44.97	129.32	0.35	A_55_P1994275	Gar1	GAR1 ribonucleoprotein homolog (yeast)	68147
1183	1.21e-05	0.000144	17.73	3.55	4.99	A_52_P238468	Gipr
1184	1.21e-05	0.000144	61.14	28.28	2.16	A_55_P2042535	Cela3b	chymotrypsin-like elastase family, member 3B	67868
1185	1.22e-05	0.000145	58.28	195.81	0.3	A_51_P466371	Pitpna	phosphatidylinositol transfer protein, alpha	18738
1186	1.22e-05	0.000145	31.53	105.23	0.3	A_55_P1957389	Snx25	sorting nexin 25	102141
1187	1.22e-05	0.000145	23	78.06	0.29	A_51_P502764	Hdac10	histone deacetylase 10	170787
1188	1.22e-05	0.000145	22.15	92.31	0.24	A_51_P160907	Morc3	microrchidia 3	338467
1189	1.23e-05	0.000146	43.16	128.13	0.34	A_55_P1989102	Hmgn1	high mobility group nucleosomal binding domain 1	15312
1190	1.24e-05	0.000146	80.94	190.57	0.42	A_51_P492482	Cstf2t	cleavage stimulation factor, 3' pre-RNA subunit 2, tau	83410
1191	1.24e-05	0.000146	11.06	4	2.76	A_55_P2018330	Gm13298	predicted gene 13298	545611
1192	1.24e-05	0.000146	12.38	33.18	0.37	A_52_P282700	Zbtb33	zinc finger and BTB domain containing 33	56805
1193	1.24e-05	0.000146	558.52	1149.94	0.49	A_51_P165330	Mrpl33	mitochondrial ribosomal protein L33	66845
1194	1.24e-05	0.000146	25.13	55.6	0.45	A_52_P685938	Efcab14
1195	1.24e-05	0.000146	249.17	1008.56	0.25	A_51_P465350	Ly86	lymphocyte antigen 86	17084
1196	1.24e-05	0.000146	595.67	1721.87	0.35	A_55_P2041270	Arhgef1	Rho guanine nucleotide exchange factor (GEF) 1	16801
1197	1.24e-05	0.000146	23.97	70.58	0.34	A_51_P329322	Zfand1	zinc finger, AN1-type domain 1	66361
1198	1.24e-05	0.000146	223.24	533.43	0.42	A_66_P121369	Gars	glycyl-tRNA synthetase	353172
1199	1.24e-05	0.000146	36	81.47	0.44	A_51_P310649	Arsa	arylsulfatase A	11883
1200	1.24e-05	0.000146	25.88	76.96	0.34	A_51_P289414	Spg11	spastic paraplegia 11	214585
1201	1.25e-05	0.000146	135.67	364.23	0.37	A_55_P2100700	Pygo2	pygopus 2	68911
1202	1.25e-05	0.000146	15.05	44.41	0.34	A_55_P1981949	Klhl5	kelch-like 5 (Drosophila)	71778
1203	1.25e-05	0.000146	20.43	96.61	0.21	A_55_P2066578	Ifi204	interferon activated gene 204	15951
1204	1.25e-05	0.000146	13.68	39.76	0.34	A_51_P478003	Papolg	poly(A) polymerase gamma	216578
1205	1.25e-05	0.000146	48.29	115.07	0.42	A_55_P1975341	Nasp	nuclear autoantigenic sperm protein (histone-binding)	50927
1206	1.25e-05	0.000146	47.58	195.62	0.24	A_52_P161630	St6gal1	beta galactoside alpha 2,6 sialyltransferase 1	20440
1207	1.25e-05	0.000146	103.46	308.23	0.34	A_51_P297165	Sf3a3	splicing factor 3a, subunit 3	75062
1208	1.25e-05	0.000146	48.26	166.03	0.29	A_55_P1980446	Sbno1	sno, strawberry notch homolog 1 (Drosophila)	243272
1209	1.25e-05	0.000146	59.75	163.37	0.37	A_51_P272876	Fam46a	family with sequence similarity 46, member A	212943
1210	1.26e-05	0.000146	91.99	193.89	0.47	A_55_P2073482	Gm13430	predicted gene 13430	675440
1211	1.26e-05	0.000146	15.68	53.8	0.29	A_52_P117393	Tlr6	toll-like receptor 6	21899
1212	1.26e-05	0.000146	33.77	13.01	2.59	A_66_P122841	Olfr936
1213	1.26e-05	0.000146	24.3	65.76	0.37	A_55_P2078623	Stxbp3a	syntaxin binding protein 3A	20912
1214	1.26e-05	0.000146	47.27	112.67	0.42	A_55_P2016486	Tmem131	transmembrane protein 131	56030
1215	1.26e-05	0.000146	14.48	41.48	0.35	A_51_P293069	Mfsd7b	major facilitator superfamily domain containing 7B	226844
1216	1.26e-05	0.000146	23.75	62.44	0.38	A_66_P126485	Fam69a	family with sequence similarity 69, member A	67266
1217	1.27e-05	0.000147	31.98	97.1	0.33	A_55_P2002466	Zfp747	zinc finger protein 747	269997
1218	1.27e-05	0.000147	105.02	278.54	0.38	A_55_P2116059	Aim1	absent in melanoma 1	11630
1219	1.27e-05	0.000147	4.91	14.05	0.35	A_66_P117682	NAP095570-001
1220	1.27e-05	0.000147	6.18	19.57	0.32	A_66_P118592	Atrx	alpha thalassemia/mental retardation syndrome X-linked homolog (human)	22589
1221	1.27e-05	0.000147	57.15	147	0.39	A_55_P2138529	Mrpl40	mitochondrial ribosomal protein L40	18100
1222	1.28e-05	0.000147	31.16	112.3	0.28	A_52_P745	Acox3	acyl-Coenzyme A oxidase 3, pristanoyl	80911
1223	1.28e-05	0.000147	6.31	35.94	0.18	A_55_P2243431	Gdap10
1224	1.28e-05	0.000147	94.52	260.94	0.36	A_51_P394190	Lmo4	LIM domain only 4	16911
1225	1.28e-05	0.000147	35.83	94.41	0.38	A_51_P310398	Tk2	thymidine kinase 2, mitochondrial	57813
1226	1.28e-05	0.000147	17.33	8.36	2.07	A_55_P2305005	A430105J06Rik	RIKEN cDNA A430105J06 gene	77189
1227	1.28e-05	0.000147	28.31	63.85	0.44	A_51_P505795	Tapbpl	TAP binding protein-like	213233
1228	1.28e-05	0.000147	26.4	80.33	0.33	A_55_P2043434	Atmin	ATM interactor	234776
1229	1.29e-05	0.000148	68.38	173.4	0.39	A_51_P352283	Cyb561d1	cytochrome b-561 domain containing 1	72023
1230	1.29e-05	0.000148	54.08	153.25	0.35	A_52_P606303	Mrpl3	mitochondrial ribosomal protein L3	94062
1231	1.29e-05	0.000148	148.24	378.42	0.39	A_55_P2092963	Traf2	TNF receptor-associated factor 2	22030
1232	1.3e-05	0.000148	5.57	22.56	0.25	A_55_P1981599	Ccdc125	coiled-coil domain containing 125	76041
1233	1.3e-05	0.000148	65.69	153.43	0.43	A_55_P1997948	Smek2	SMEK homolog 2, suppressor of mek1 (Dictyostelium)	104570
1234	1.3e-05	0.000148	25.73	69.13	0.37	A_52_P472799	Ecd	ecdysoneless homolog (Drosophila)	70601
1235	1.3e-05	0.000148	14.35	41.2	0.35	A_55_P2028159	3110043O21Rik	RIKEN cDNA 3110043O21 gene	73205
1236	1.3e-05	0.000148	11.61	4.7	2.47	A_51_P204053	Hba-x	hemoglobin X, alpha-like embryonic chain in Hba complex	15126
1237	1.31e-05	0.000149	8.57	21.78	0.39	A_55_P2011852	Cdk2	cyclin-dependent kinase 2	12566
1238	1.31e-05	0.000149	49.42	104.47	0.47	A_52_P332788	C130026I21Rik
1239	1.31e-05	0.000149	48.32	124.35	0.39	A_55_P2079076	Cacna1i
1240	1.31e-05	0.000149	20.67	56.8	0.36	A_55_P2018929	Spns2	spinster homolog 2 (Drosophila)	216892
1241	1.32e-05	0.00015	28.02	149.39	0.19	A_55_P1962918	Mnda	myeloid cell nuclear differentiation antigen	381308
1242	1.32e-05	0.00015	54.68	118.85	0.46	A_51_P456187	Pdcd2	programmed cell death 2	18567
1243	1.32e-05	0.00015	106.81	293.22	0.36	A_51_P382849	Emb	embigin	13723
1244	1.33e-05	0.00015	34.82	148.9	0.23	A_55_P2332731	ENSMUST00000165661
1245	1.33e-05	0.00015	14.16	45.27	0.31	A_55_P2109354	Dot1l	DOT1-like, histone H3 methyltransferase (S. cerevisiae)	208266
1246	1.33e-05	0.00015	11.93	3.15	3.78	A_55_P2094173	LOC101055685
1247	1.33e-05	0.00015	20.53	53.9	0.38	A_65_P10865	Scfd1	Sec1 family domain containing 1	76983
1248	1.33e-05	0.00015	16.54	39.1	0.42	A_51_P445473	Fut7	fucosyltransferase 7	14347
1249	1.33e-05	0.00015	13.65	33.71	0.4	A_51_P297586	Birc6	baculoviral IAP repeat-containing 6	12211
1250	1.34e-05	0.000151	30.13	78.51	0.38	A_55_P2182467	Slamf6	SLAM family member 6	30925
1251	1.34e-05	0.000151	735.18	1872.97	0.39	A_55_P2135331	Evl	Ena-vasodilator stimulated phosphoprotein	14026
1252	1.34e-05	0.000151	9.69	26.38	0.37	A_52_P483129	Utp23	UTP23, small subunit (SSU) processome component, homolog (yeast)	78581
1253	1.34e-05	0.000151	26.33	73.69	0.36	A_55_P2048848	Smn1	survival motor neuron 1	20595
1254	1.35e-05	0.000151	237.99	600.89	0.4	A_55_P2152566	Sp110	Sp110 nuclear body protein	109032
1255	1.35e-05	0.000151	68.75	181.81	0.38	A_55_P2002379	Golga2	golgi autoantigen, golgin subfamily a, 2	99412
1256	1.35e-05	0.000151	16.59	49.7	0.33	A_51_P161890	Fcgrt	Fc receptor, IgG, alpha chain transporter	14132
1257	1.35e-05	0.000151	58.93	148.88	0.4	A_51_P114878	Ikbkap
1258	1.35e-05	0.000151	19.74	64.66	0.31	A_55_P2178044	Inppl1	inositol polyphosphate phosphatase-like 1	16332
1259	1.36e-05	0.000152	153.38	381.56	0.4	A_51_P159673	Snx1	sorting nexin 1	56440
1260	1.36e-05	0.000152	317.04	76.44	4.15	A_52_P610987	Slc28a3	solute carrier family 28 (sodium-coupled nucleoside transporter), member 3	114304
1261	1.36e-05	0.000152	76.31	159.63	0.48	A_51_P295449	Mfsd5	major facilitator superfamily domain containing 5	106073
1262	1.36e-05	0.000152	36.47	95.74	0.38	A_55_P2124090	Ambra1	autophagy/beclin 1 regulator 1	228361
1263	1.37e-05	0.000152	18.61	42.55	0.44	A_51_P342271	Setd6	SET domain containing 6	66083
1264	1.37e-05	0.000152	2.87	9.57	0.3	A_51_P319070	Retsat	retinol saturase (all trans retinol 13,14 reductase)	67442
1265	1.37e-05	0.000152	28.71	134.81	0.21	A_51_P245989	Ccr2	chemokine (C-C motif) receptor 2	12772
1266	1.37e-05	0.000152	44.19	161.84	0.27	A_55_P2077068	Malt1	mucosa associated lymphoid tissue lymphoma translocation gene 1	240354
1267	1.37e-05	0.000152	418.18	1026	0.41	A_55_P1974288	Rela	v-rel reticuloendotheliosis viral oncogene homolog A (avian)	19697
1268	1.37e-05	0.000152	55.36	159.14	0.35	A_55_P2047648	Coq2	coenzyme Q2 homolog, prenyltransferase (yeast)	71883
1269	1.37e-05	0.000152	34.39	78.46	0.44	A_52_P7183	Tmem248
1270	1.38e-05	0.000153	24.29	67.03	0.36	A_52_P275627	Kpnb1	karyopherin (importin) beta 1	16211
1271	1.39e-05	0.000154	23.79	63.65	0.37	A_55_P2100895	Arnt	aryl hydrocarbon receptor nuclear translocator	11863
1272	1.39e-05	0.000154	55	120.32	0.46	A_52_P496260	Exosc8	exosome component 8	69639
1273	1.39e-05	0.000154	18.38	68.9	0.27	A_51_P210082	Ercc4	excision repair cross-complementing rodent repair deficiency, complementation group 4	50505
1274	1.39e-05	0.000154	18.45	71.63	0.26	A_55_P2108738	Nck1	non-catalytic region of tyrosine kinase adaptor protein 1	17973
1275	1.4e-05	0.000154	18.22	69.14	0.26	A_52_P595954	Whsc2	Wolf-Hirschhorn syndrome candidate 2 (human)	24116
1276	1.4e-05	0.000154	90.92	248.73	0.37	A_51_P130079	Lrmp	lymphoid-restricted membrane protein	16970
1277	1.41e-05	0.000154	16.39	42.69	0.38	A_55_P1966573	Gemin4	gem (nuclear organelle) associated protein 4	276919
1278	1.41e-05	0.000154	43.44	129.31	0.34	A_55_P2093221	Rnf111	ring finger 111	93836
1279	1.41e-05	0.000154	26.7	59.73	0.45	A_66_P121196	Katnb1	katanin p80 (WD40-containing) subunit B 1	74187
1280	1.41e-05	0.000154	3	11.85	0.25	A_55_P2080151	Hspa2	heat shock protein 2	15512
1281	1.41e-05	0.000154	173.72	438.54	0.4	A_51_P429983	Supt5
1282	1.41e-05	0.000154	17.56	43.02	0.41	A_52_P639551	Tinf2	Terf1 (TRF1)-interacting nuclear factor 2	28113
1283	1.41e-05	0.000154	26.52	77.17	0.34	A_55_P2035300	Rhot1	ras homolog gene family, member T1	59040
1284	1.42e-05	0.000154	28.23	74.84	0.38	A_51_P123017	Gmcl1	germ cell-less homolog 1 (Drosophila)	23885
1285	1.42e-05	0.000154	35.03	88.67	0.4	A_55_P2148182	A_55_P2148182
1286	1.42e-05	0.000154	91.13	34.09	2.67	A_55_P2007228	Prkaca	protein kinase, cAMP dependent, catalytic, alpha	18747
1287	1.42e-05	0.000154	40.81	127.25	0.32	A_52_P391718	Rpl22	ribosomal protein L22	19934
1288	1.42e-05	0.000154	11.21	22.88	0.49	A_51_P305320	B3gnt1	UDP-GlcNAc:betaGal beta-1,3-N-acetylglucosaminyltransferase 1	108902
1289	1.42e-05	0.000154	14.94	65.17	0.23	A_51_P407657	ENSMUST00000103331
1290	1.42e-05	0.000154	44.73	116.58	0.38	A_51_P501312	Gm16515	predicted gene, Gm16515	24083
1291	1.42e-05	0.000154	44.76	124.56	0.36	A_51_P365912	Narfl	nuclear prelamin A recognition factor-like	67563
1292	1.42e-05	0.000154	6.86	29.37	0.23	A_55_P2106763	Pxdc1
1293	1.42e-05	0.000154	22.18	80.44	0.28	A_55_P1981455	A_55_P1981455
1294	1.42e-05	0.000154	36.92	79.19	0.47	A_52_P126825	Cramp1l	Crm, cramped-like (Drosophila)	57354
1295	1.43e-05	0.000155	46.21	134.96	0.34	A_51_P479052	Tars	threonyl-tRNA synthetase	110960
1296	1.43e-05	0.000155	50.53	136.55	0.37	A_55_P2073647	Elp2	elongation protein 2 homolog (S. cerevisiae)	58523
1297	1.43e-05	0.000155	175.74	452.04	0.39	A_66_P103271	Irf2bp2	interferon regulatory factor 2 binding protein 2	270110
1298	1.43e-05	0.000155	607.53	1254.4	0.48	A_55_P2125643	A_55_P2125643
1299	1.43e-05	0.000155	11.45	31.99	0.36	A_52_P670874	Ebag9	estrogen receptor-binding fragment-associated gene 9	55960
1300	1.44e-05	0.000155	61.77	148.89	0.41	A_51_P494775	Rcor1	REST corepressor 1	217864
1301	1.44e-05	0.000155	39.31	100.38	0.39	A_55_P2121222	Clcc1	chloride channel CLIC-like 1	229725
1302	1.44e-05	0.000155	220.24	599.8	0.37	A_51_P369803	Psmb9	proteasome (prosome, macropain) subunit, beta type 9 (large multifunctional peptidase 2)	16912
1303	1.44e-05	0.000155	260.06	608.05	0.43	A_51_P355413	Nisch	nischarin	64652
1304	1.44e-05	0.000155	25.43	59.44	0.43	A_51_P443872	Slu7	SLU7 splicing factor homolog (S. cerevisiae)	193116
1305	1.45e-05	0.000156	169.57	496.68	0.34	A_55_P2073099	Trex1	three prime repair exonuclease 1	22040
1306	1.45e-05	0.000156	212.14	486.31	0.44	A_51_P396854	Timm10b
1307	1.45e-05	0.000156	65.27	136.65	0.48	A_52_P424585	Ctnnb1	catenin (cadherin associated protein), beta 1	12387
1308	1.46e-05	0.000157	597.85	1627.62	0.37	A_55_P2010152	Sell	selectin, lymphocyte	20343
1309	1.46e-05	0.000157	10.81	64.46	0.17	A_66_P134149	Snx30	sorting nexin family member 30	209131
1310	1.46e-05	0.000157	13.86	42.51	0.33	A_55_P2137309	Kctd11	potassium channel tetramerisation domain containing 11	216858
1311	1.46e-05	0.000157	32.39	75.13	0.43	A_51_P342082	Cnpy2	canopy 2 homolog (zebrafish)	56530
1312	1.46e-05	0.000157	123.77	318.48	0.39	A_51_P303238	Tmed10	transmembrane emp24-like trafficking protein 10 (yeast)	68581
1313	1.47e-05	0.000157	24.93	75.13	0.33	A_55_P2097259	Zufsp	zinc finger with UFM1-specific peptidase domain	72580
1314	1.47e-05	0.000157	49.28	142.09	0.35	A_55_P2147971	Ranbp1	RAN binding protein 1	19385
1315	1.47e-05	0.000157	66.38	158.96	0.42	A_51_P460890	Rgl2	ral guanine nucleotide dissociation stimulator-like 2	19732
1316	1.47e-05	0.000157	6.37	29.32	0.22	A_55_P2048085	Klhl14	kelch-like 14 (Drosophila)	225266
1317	1.47e-05	0.000157	350.94	850.2	0.41	A_52_P570266	Psmb10	proteasome (prosome, macropain) subunit, beta type 10	19171
1318	1.47e-05	0.000157	8.57	25.3	0.34	A_52_P287683	Pik3c3	phosphoinositide-3-kinase, class 3	225326
1319	1.47e-05	0.000157	6	18.81	0.32	A_51_P175205	Rps6kb1
1320	1.48e-05	0.000158	11.97	30	0.4	A_51_P477682	Prss12	protease, serine, 12 neurotrypsin (motopsin)	19142
1321	1.49e-05	0.000158	70.82	209.1	0.34	A_55_P2137910	NAP114346-1
1322	1.49e-05	0.000158	16.33	63.25	0.26	A_55_P1967483	A_55_P1967483
1323	1.49e-05	0.000158	17.54	6.29	2.79	A_55_P2111628	A_55_P2111628
1324	1.49e-05	0.000158	18.66	41.78	0.45	A_55_P2129034	Rheb	Ras homolog enriched in brain	19744
1325	1.49e-05	0.000158	194.48	723.15	0.27	A_51_P278868	H2-DMb1	histocompatibility 2, class II, locus Mb1	14999
1326	1.49e-05	0.000158	10.57	37.81	0.28	A_55_P2062836	Ttf2	transcription termination factor, RNA polymerase II	74044
1327	1.49e-05	0.000158	70.35	149.68	0.47	A_51_P400773	Hdgfrp2	hepatoma-derived growth factor, related protein 2	15193
1328	1.5e-05	0.000159	34.27	78.7	0.44	A_51_P494929	Diablo	diablo homolog (Drosophila)	66593
1329	1.5e-05	0.000159	16.73	36.82	0.45	A_51_P141554	Med22	mediator complex subunit 22	20933
1330	1.5e-05	0.000159	138.68	479.77	0.29	A_51_P100034	Mif4gd	MIF4G domain containing	69674
1331	1.5e-05	0.000159	20.98	56.5	0.37	A_55_P2022499	Sfrs18	serine/arginine-rich splicing factor 18	66625
1332	1.51e-05	0.000159	27.66	69.29	0.4	A_55_P2014075	Ercc2	excision repair cross-complementing rodent repair deficiency, complementation group 2	13871
1333	1.51e-05	0.000159	80.63	191.94	0.42	A_51_P154973	Stard3	START domain containing 3	59045
1334	1.51e-05	0.000159	186.97	564.29	0.33	A_66_P119034	Pla2g7	phospholipase A2, group VII (platelet-activating factor acetylhydrolase, plasma)	27226
1335	1.52e-05	0.00016	113.39	278.28	0.41	A_51_P466162	C1qbp	complement component 1, q subcomponent binding protein	12261
1336	1.52e-05	0.00016	27.32	64.47	0.42	A_55_P2045946	Enthd2
1337	1.52e-05	0.00016	14.83	36.63	0.4	A_55_P2096530	Icmt	isoprenylcysteine carboxyl methyltransferase	57295
1338	1.52e-05	0.00016	15.57	64.17	0.24	A_52_P660032	Cpsf2	cleavage and polyadenylation specific factor 2	51786
1339	1.52e-05	0.00016	35.48	83.27	0.43	A_66_P106593	Vhl	von Hippel-Lindau tumor suppressor	22346
1340	1.52e-05	0.00016	63.34	199.44	0.32	A_55_P2052897	Arhgap30	Rho GTPase activating protein 30	226652
1341	1.53e-05	0.00016	26.56	57.97	0.46	A_51_P184024	Tsen15	tRNA splicing endonuclease 15 homolog (S. cerevisiae)	66637
1342	1.53e-05	0.00016	17.12	55.84	0.31	A_55_P2214487	E330013P08Rik	RIKEN cDNA E330013P08 gene	320870
1343	1.53e-05	0.00016	48.06	137.34	0.35	A_55_P1967978	Nfatc2	nuclear factor of activated T cells, cytoplasmic, calcineurin dependent 2	18019
1344	1.53e-05	0.00016	45.56	124.32	0.37	A_51_P173212	Osbpl2	oxysterol binding protein-like 2	228983
1345	1.53e-05	0.00016	82.08	215.74	0.38	A_55_P2034275	Arfgap2	ADP-ribosylation factor GTPase activating protein 2	77038
1346	1.53e-05	0.00016	114.78	303.85	0.38	A_55_P2078940	Nsfl1c	NSFL1 (p97) cofactor (p47)	386649
1347	1.54e-05	0.000161	11.5	28.35	0.41	A_55_P2009187	Iffo1	intermediate filament family orphan 1	320678
1348	1.54e-05	0.000161	80.66	171.08	0.47	A_51_P381873	Bub3	budding uninhibited by benzimidazoles 3 homolog (S. cerevisiae)	12237
1349	1.54e-05	0.000161	6.29	14.62	0.43	A_51_P105408	Alg14	asparagine-linked glycosylation 14 homolog (yeast)	66789
1350	1.55e-05	0.000161	36.24	77.72	0.47	A_55_P1974617	Lysmd1	LysM, putative peptidoglycan-binding, domain containing 1	217779
1351	1.55e-05	0.000161	30.07	65.87	0.46	A_52_P676076	Rbx1	ring-box 1	56438
1352	1.55e-05	0.000161	9.77	26.51	0.37	A_55_P2112617	Smad4	MAD homolog 4 (Drosophila)	17128
1353	1.56e-05	0.000162	23.18	64.51	0.36	A_55_P1952434	Tm2d1	TM2 domain containing 1	94043
1354	1.56e-05	0.000162	60.65	130.54	0.46	A_52_P451574	Xpr1	xenotropic and polytropic retrovirus receptor 1	19775
1355	1.56e-05	0.000162	244.03	554.93	0.44	A_51_P198411	Grb2	growth factor receptor bound protein 2	14784
1356	1.56e-05	0.000162	5.17	13.71	0.38	A_55_P2059775	A_55_P2059775
1357	1.57e-05	0.000162	150.34	353.54	0.43	A_66_P113749	Il2rg	interleukin 2 receptor, gamma chain	16186
1358	1.57e-05	0.000162	96.33	250.72	0.38	A_51_P242733	Tex261	testis expressed gene 261	21766
1359	1.57e-05	0.000162	73.13	203.62	0.36	A_55_P1969625	Hnrnpr	heterogeneous nuclear ribonucleoprotein R	74326
1360	1.57e-05	0.000162	20.35	58.79	0.35	A_51_P102503	Metap1	methionyl aminopeptidase 1	75624
1361	1.57e-05	0.000162	83.94	253.7	0.33	A_52_P532227	S1pr1	sphingosine-1-phosphate receptor 1	13609
1362	1.57e-05	0.000162	143.64	349.86	0.41	A_55_P1971729	Cr2	complement receptor 2	12902
1363	1.57e-05	0.000162	133	405.53	0.33	A_55_P2091736	Rassf2	Ras association (RalGDS/AF-6) domain family member 2	215653
1364	1.58e-05	0.000162	30.41	78.36	0.39	A_52_P220810	Trib2	tribbles homolog 2 (Drosophila)	217410
1365	1.58e-05	0.000162	13.16	34.05	0.39	A_55_P2167347	X53355
1366	1.58e-05	0.000162	33.71	108.45	0.31	A_51_P517430	Cd1d1	CD1d1 antigen	12479
1367	1.58e-05	0.000162	82.75	187.69	0.44	A_51_P465772	Ruvbl1	RuvB-like protein 1	56505
1368	1.58e-05	0.000162	14.52	42.25	0.34	A_51_P297480	Dph1	DPH1 homolog (S. cerevisiae)	116905
1369	1.58e-05	0.000162	24.66	75.31	0.33	A_55_P2107207	Gpr137b-ps	G protein-coupled receptor 137B, pseudogene	664862
1370	1.59e-05	0.000162	94.31	282.83	0.33	A_51_P114049	Tmem109	transmembrane protein 109	68539
1371	1.59e-05	0.000162	20.05	66.57	0.3	A_55_P2008016	Armc3	armadillo repeat containing 3	70882
1372	1.59e-05	0.000162	71.94	25.09	2.87	A_55_P2244871	A_55_P2244871
1373	1.59e-05	0.000162	9.87	46.65	0.21	A_55_P2084032	AW146154	expressed sequence AW146154	101835
1374	1.59e-05	0.000162	8.73	3.22	2.71	A_55_P2176076	Lrrc7	leucine rich repeat containing 7	242274
1375	1.59e-05	0.000162	20.37	50.91	0.4	A_51_P462972	Ap5m1
1376	1.59e-05	0.000162	23.08	76.95	0.3	A_55_P2183369	U18577
1377	1.59e-05	0.000162	53.36	147.71	0.36	A_55_P1993109	Taf6	TAF6 RNA polymerase II, TATA box binding protein (TBP)-associated factor	21343
1378	1.6e-05	0.000162	44.57	18.1	2.46	A_55_P2229098	Gm20758
1379	1.6e-05	0.000162	20.43	46.27	0.44	A_51_P158120	B3galnt2	UDP-GalNAc:betaGlcNAc beta 1,3-galactosaminyltransferase, polypeptide 2	97884
1380	1.6e-05	0.000162	5.81	25	0.23	A_55_P2063163	Agk	acylglycerol kinase	69923
1381	1.6e-05	0.000162	42.07	92.49	0.45	A_51_P122238	Uchl5	ubiquitin carboxyl-terminal esterase L5	56207
1382	1.6e-05	0.000162	37.15	79.89	0.46	A_52_P598634	1190007I07Rik	RIKEN cDNA 1190007I07 gene	544717
1383	1.6e-05	0.000162	19.33	42.69	0.45	A_55_P2107750	Hectd1	HECT domain containing 1	207304
1384	1.6e-05	0.000162	34.01	101.22	0.34	A_55_P2111416	Rcc2	regulator of chromosome condensation 2	108911
1385	1.61e-05	0.000163	150.11	347.66	0.43	A_51_P429682	Ebp	phenylalkylamine Ca2+ antagonist (emopamil) binding protein	13595
1386	1.61e-05	0.000163	6.63	20.02	0.33	A_51_P379399	Entpd6	ectonucleoside triphosphate diphosphohydrolase 6	12497
1387	1.61e-05	0.000163	160.71	467.31	0.34	A_51_P240801	Tmem173	transmembrane protein 173	72512
1388	1.61e-05	0.000163	30.1	91.64	0.33	A_55_P2088103	Ash2l	ash2 (absent, small, or homeotic)-like (Drosophila)	23808
1389	1.62e-05	0.000164	9.59	30.88	0.31	A_52_P3412	Med17	mediator complex subunit 17	234959
1390	1.62e-05	0.000164	24.23	49.24	0.49	A_55_P1960281	Med7	mediator complex subunit 7	66213
1391	1.62e-05	0.000164	27.67	74.5	0.37	A_55_P2072213	A_55_P2072213
1392	1.63e-05	0.000164	171.42	401.45	0.43	A_55_P2014041	Rab14	RAB14, member RAS oncogene family	68365
1393	1.63e-05	0.000164	16.85	42.23	0.4	A_52_P684057	Snupn	snurportin 1	66069
1394	1.63e-05	0.000164	34.81	89.7	0.39	A_51_P121466	Tab1	TGF-beta activated kinase 1/MAP3K7 binding protein 1	66513
1395	1.63e-05	0.000164	9.13	20.26	0.45	A_65_P10433	Rpp14	ribonuclease P 14 subunit (human)	67053
1396	1.63e-05	0.000164	3.29	9.09	0.36	A_51_P104891	Ept1	ethanolaminephosphotransferase 1 (CDP-ethanolamine-specific)	28042
1397	1.63e-05	0.000164	122.08	20.86	5.85	A_51_P312024	Olfr1222	olfactory receptor 1222	258177
1398	1.64e-05	0.000164	45.52	112.23	0.41	A_51_P275083	Mrps18a	mitochondrial ribosomal protein S18A	68565
1399	1.64e-05	0.000164	52.22	130.19	0.4	A_55_P2163198	A_55_P2163198
1400	1.64e-05	0.000164	48.26	97.85	0.49	A_51_P365578	Ppp2r1a	protein phosphatase 2 (formerly 2A), regulatory subunit A (PR 65), alpha isoform	51792
1401	1.64e-05	0.000164	54.76	152.53	0.36	A_51_P141390	Anapc1	anaphase promoting complex subunit 1	17222
1402	1.64e-05	0.000164	9.28	3.34	2.78	A_55_P2090484	Pde10a	phosphodiesterase 10A	23984
1403	1.64e-05	0.000164	23.59	56.59	0.42	A_55_P1975832	1810009N02Rik	RIKEN cDNA 1810009N02 gene	69099
1404	1.64e-05	0.000164	21.2	59.3	0.36	A_55_P2133225	Mmgt2	membrane magnesium transporter 2	216829
1405	1.64e-05	0.000164	60.9	159.14	0.38	A_55_P2033958	Sltm	SAFB-like, transcription modulator	66660
1406	1.64e-05	0.000164	19.54	65.78	0.3	A_51_P104125	Fam76b	family with sequence similarity 76, member B	72826
1407	1.65e-05	0.000164	596.21	1411.91	0.42	A_55_P1980326	Pcbp1	poly(rC) binding protein 1	23983
1408	1.65e-05	0.000164	21.31	47.66	0.45	A_55_P2455725	Klhl20	kelch-like 20 (Drosophila)	226541
1409	1.65e-05	0.000164	15.13	44.61	0.34	A_55_P2042958	Rad50	RAD50 homolog (S. cerevisiae)	19360
1410	1.65e-05	0.000164	49.16	128.79	0.38	A_55_P1974892	Zbtb18
1411	1.65e-05	0.000164	251.5	621.38	0.4	A_66_P124549	H13	histocompatibility 13	14950
1412	1.66e-05	0.000165	19.83	52.48	0.38	A_51_P104527	Atrip	ATR interacting protein	235610
1413	1.66e-05	0.000165	214.64	456.36	0.47	A_51_P279127	Fam173a	family with sequence similarity 173, member A	214917
1414	1.66e-05	0.000165	31.94	75.91	0.42	A_55_P1964053	Golga4	golgi autoantigen, golgin subfamily a, 4	54214
1415	1.67e-05	0.000165	13.37	47.31	0.28	A_52_P67983	Lcmt2
1416	1.67e-05	0.000165	10.41	36.1	0.29	A_51_P186053	Rrp15	ribosomal RNA processing 15 homolog (S. cerevisiae)	67223
1417	1.67e-05	0.000165	25.61	66.51	0.39	A_51_P325592	2410004B18Rik	RIKEN cDNA 2410004B18 gene	66421
1418	1.68e-05	0.000165	44.85	152.44	0.29	A_55_P1992054	Armc10	armadillo repeat containing 10	67211
1419	1.68e-05	0.000165	12.14	34.78	0.35	A_55_P2408588	Arntl	aryl hydrocarbon receptor nuclear translocator-like	11865
1420	1.68e-05	0.000165	8.77	27.06	0.32	A_55_P2133370	Gm4610	predicted gene 4610	100043726
1421	1.68e-05	0.000165	195.1	432.81	0.45	A_51_P265495	Ly6a
1422	1.68e-05	0.000165	22.74	49.6	0.46	A_55_P2040815	Lrrc45	leucine rich repeat containing 45	217366
1423	1.68e-05	0.000165	9	26.64	0.34	A_51_P134627	Asb13
1424	1.68e-05	0.000165	47.13	137.34	0.34	A_55_P2110081	Cisd3	CDGSH iron sulfur domain 3	217149
1425	1.69e-05	0.000166	22.29	53.42	0.42	A_55_P2212498	C030005K06Rik	RIKEN cDNA C030005K06 gene	78695
1426	1.69e-05	0.000166	54.64	131.83	0.41	A_51_P112557	Polr1c	polymerase (RNA) I polypeptide C	20016
1427	1.69e-05	0.000166	123.42	275.45	0.45	A_51_P474459	Socs3	suppressor of cytokine signaling 3	12702
1428	1.7e-05	0.000167	17.17	39.7	0.43	A_52_P488612	Btbd9	BTB (POZ) domain containing 9	224671
1429	1.7e-05	0.000167	5.29	16.14	0.33	A_55_P1963631	Yae1d1
1430	1.71e-05	0.000167	21.51	10.39	2.07	A_55_P2020410	Mapk8	mitogen-activated protein kinase 8	26419
1431	1.71e-05	0.000167	31.81	70.32	0.45	A_55_P2023864	Mfap1a	microfibrillar-associated protein 1A	67532
1432	1.71e-05	0.000167	19.41	53.49	0.36	A_51_P377390	Ndst2	N-deacetylase/N-sulfotransferase (heparan glucosaminyl) 2	17423
1433	1.71e-05	0.000167	46.84	107.54	0.44	A_55_P2062707	Gm2382	predicted gene 2382	100039707
1434	1.71e-05	0.000167	76.68	234.34	0.33	A_55_P2130965	A_55_P2130965
1435	1.71e-05	0.000167	23.2	66.91	0.35	A_55_P2012296	Gopc	golgi associated PDZ and coiled-coil motif containing	94221
1436	1.71e-05	0.000167	149.45	474.06	0.32	A_55_P1962359	Trim11	tripartite motif-containing 11	94091
1437	1.71e-05	0.000167	411.65	1041.3	0.4	A_55_P2045682	Rassf5	Ras association (RalGDS/AF-6) domain family member 5	54354
1438	1.71e-05	0.000167	46.6	147.61	0.32	A_51_P242201	Naaa	N-acylethanolamine acid amidase	67111
1439	1.72e-05	0.000167	38.53	116.93	0.33	A_51_P467505	Tec	tec protein tyrosine kinase	21682
1440	1.72e-05	0.000167	45.92	99.18	0.46	A_55_P1964375	Gm9731	predicted gene 9731	732482
1441	1.72e-05	0.000167	6.33	21.33	0.3	A_51_P175232	Fbxl4	F-box and leucine-rich repeat protein 4	269514
1442	1.72e-05	0.000167	124.9	349.62	0.36	A_55_P1973387	Srrm1	serine/arginine repetitive matrix 1	51796
1443	1.72e-05	0.000167	97.72	266.04	0.37	A_51_P134007	Ncl	nucleolin	17975
1444	1.73e-05	0.000168	121.51	286.12	0.42	A_51_P287232	Qars	glutaminyl-tRNA synthetase	97541
1445	1.73e-05	0.000168	23.74	67.15	0.35	A_55_P2159189	Decr1	2,4-dienoyl CoA reductase 1, mitochondrial	67460
1446	1.73e-05	0.000168	12.05	26.18	0.46	A_55_P2115235	Bckdhb	branched chain ketoacid dehydrogenase E1, beta polypeptide	12040
1447	1.73e-05	0.000168	135.02	325.83	0.41	A_52_P652193	Sar1a	SAR1 gene homolog A (S. cerevisiae)	20224
1448	1.74e-05	0.000168	198.21	427.16	0.46	A_51_P384091	Rad21	RAD21 homolog (S. pombe)	19357
1449	1.74e-05	0.000168	205.34	448.44	0.46	A_51_P507942	Atp13a2	ATPase type 13A2	74772
1450	1.74e-05	0.000168	29.24	77.02	0.38	A_51_P382253	Rnf2	ring finger protein 2	19821
1451	1.74e-05	0.000168	115.65	286.08	0.4	A_55_P2056606	TC1642106
1452	1.75e-05	0.000168	48.62	111.76	0.44	A_66_P117251	Snx6	sorting nexin 6	72183
1453	1.75e-05	0.000168	23.48	58.22	0.4	A_51_P317272	Bod1
1454	1.75e-05	0.000168	16.56	41.59	0.4	A_55_P1963344	Upf3b	UPF3 regulator of nonsense transcripts homolog B (yeast)	68134
1455	1.75e-05	0.000168	12.52	31.81	0.39	A_55_P2251181	2900076A13Rik	RIKEN cDNA 2900076A13 gene	73002
1456	1.75e-05	0.000168	50.71	149.83	0.34	A_51_P299805	Slc46a3	solute carrier family 46, member 3	71706
1457	1.75e-05	0.000168	26.42	62.18	0.42	A_52_P592101	Fam21
1458	1.76e-05	0.000169	197.58	598.23	0.33	A_52_P458000	AI467606	expressed sequence AI467606	101602
1459	1.76e-05	0.000169	32.76	65.95	0.5	A_51_P484832	Ppm1g	protein phosphatase 1G (formerly 2C), magnesium-dependent, gamma isoform	14208
1460	1.76e-05	0.000169	5.6	13.09	0.43	A_52_P161400	Cnpy4	canopy 4 homolog (zebrafish)	66455
1461	1.77e-05	0.000169	198.61	520.01	0.38	A_55_P2145109	Rpn2	ribophorin II	20014
1462	1.77e-05	0.000169	49.67	104.31	0.48	A_51_P108108	Lrrc25	leucine rich repeat containing 25	211228
1463	1.77e-05	0.000169	244.07	541.26	0.45	A_55_P1952738	Ppp3ca	protein phosphatase 3, catalytic subunit, alpha isoform	19055
1464	1.77e-05	0.000169	33.76	107.02	0.32	A_55_P2133632	Sipa1l2	signal-induced proliferation-associated 1 like 2	244668
1465	1.77e-05	0.000169	298.78	659.3	0.45	A_55_P2131875	Poldip3	polymerase (DNA-directed), delta interacting protein 3	73826
1466	1.77e-05	0.000169	169.81	341.96	0.5	A_55_P1955869	A_55_P1955869
1467	1.78e-05	0.00017	34.65	69.5	0.5	A_51_P144926	Cops8	COP9 (constitutive photomorphogenic) homolog, subunit 8 (Arabidopsis thaliana)	108679
1468	1.78e-05	0.00017	160.88	558.07	0.29	A_51_P236267	St8sia4	ST8 alpha-N-acetyl-neuraminide alpha-2,8-sialyltransferase 4	20452
1469	1.78e-05	0.00017	15.77	36.37	0.43	A_66_P113466	DQ372793
1470	1.78e-05	0.00017	76.88	153.81	0.5	A_51_P185135	Gpr108	G protein-coupled receptor 108	78308
1471	1.79e-05	0.00017	28.52	12.88	2.21	A_55_P2071906	A_55_P2071906
1472	1.8e-05	0.000171	10.71	37.24	0.29	A_51_P277295	Apmap
1473	1.8e-05	0.000171	112.95	288.65	0.39	A_52_P19016	Clasrp	CLK4-associating serine/arginine rich protein	53609
1474	1.8e-05	0.000171	70.16	168.65	0.42	A_51_P243808	Traf3ip3	TRAF3 interacting protein 3	215243
1475	1.8e-05	0.000171	15.67	47.25	0.33	A_51_P481832	Rabggta	Rab geranylgeranyl transferase, a subunit	56187
1476	1.8e-05	0.000171	11.2	30.19	0.37	A_52_P244637	Fam65b	family with sequence similarity 65, member B	193385
1477	1.81e-05	0.000172	19.6	51.47	0.38	A_55_P2035023	Zfp653	zinc finger protein 653	319601
1478	1.82e-05	0.000172	39.33	120.61	0.33	A_52_P500488	Lars	leucyl-tRNA synthetase	107045
1479	1.82e-05	0.000172	16.73	57.34	0.29	A_51_P200477	Hspa4	heat shock protein 4	15525
1480	1.82e-05	0.000172	79.12	253.9	0.31	A_55_P2124273	Myo1f	myosin IF	17916
1481	1.82e-05	0.000172	28.42	86.82	0.33	A_51_P209372	Sc4mol	sterol-C4-methyl oxidase-like	66234
1482	1.83e-05	0.000172	16.52	61.19	0.27	A_55_P1974178	Pyhin1	pyrin and HIN domain family, member 1	236312
1483	1.83e-05	0.000172	57.62	19.75	2.92	A_55_P2096350	AI390238
1484	1.83e-05	0.000172	13.98	50.7	0.28	A_55_P2137206	Tgfbr1	transforming growth factor, beta receptor I	21812
1485	1.83e-05	0.000172	22.22	10.47	2.12	A_51_P347169	Actl11
1486	1.83e-05	0.000172	18.6	46.85	0.4	A_51_P267346	Topors	topoisomerase I binding, arginine/serine-rich	106021
1487	1.84e-05	0.000172	7.13	2.42	2.94	A_52_P674331	ENSMUST00000097608
1488	1.84e-05	0.000173	6.59	20.38	0.32	A_55_P2003915	D85126
1489	1.84e-05	0.000173	79.99	178.06	0.45	A_51_P356762	Mcm4	minichromosome maintenance deficient 4 homolog (S. cerevisiae)	17217
1490	1.85e-05	0.000174	23.38	9.43	2.48	A_55_P2374668	8430428J23Rik	RIKEN cDNA 8430428J23 gene	74534
1491	1.85e-05	0.000174	42.76	121.05	0.35	A_52_P456640	Fgr	Gardner-Rasheed feline sarcoma viral (Fgr) oncogene homolog	14191
1492	1.86e-05	0.000174	17.9	53.22	0.34	A_55_P2026218	Igsf8	immunoglobulin superfamily, member 8	140559
1493	1.86e-05	0.000174	38.13	86.58	0.44	A_55_P2092310	Phgdh
1494	1.86e-05	0.000174	3.92	13.78	0.28	A_51_P234627	Nubpl	nucleotide binding protein-like	76826
1495	1.86e-05	0.000174	91.21	274.62	0.33	A_55_P2143968	Gps1	G protein pathway suppressor 1	209318
1496	1.87e-05	0.000175	31.43	76.46	0.41	A_66_P107585	Taf2	TAF2 RNA polymerase II, TATA box binding protein (TBP)-associated factor	319944
1497	1.87e-05	0.000175	41.7	117.77	0.35	A_55_P2140745	A_55_P2140745
1498	1.87e-05	0.000175	7.1	25.42	0.28	A_55_P2203996	4932433N03Rik	RIKEN cDNA 4932433N03 gene	74384
1499	1.87e-05	0.000175	30.18	109.75	0.28	A_55_P2472435	Gbp3	guanylate binding protein 3	55932
1500	1.88e-05	0.000175	625.53	1503.03	0.42	A_55_P2083411	Cyp4f18	cytochrome P450, family 4, subfamily f, polypeptide 18	72054
1501	1.88e-05	0.000175	18.1	50	0.36	A_55_P1992592	Il5ra	interleukin 5 receptor, alpha	16192
1502	1.88e-05	0.000175	9.85	22.28	0.44	A_52_P154833	Ankrd49	ankyrin repeat domain 49	56503
1503	1.89e-05	0.000176	235.24	606.29	0.39	A_51_P231687	Ik	IK cytokine	24010
1504	1.89e-05	0.000176	7.58	26.48	0.29	A_55_P2236818	A430103D13Rik	RIKEN cDNA A430103D13 gene	77775
1505	1.89e-05	0.000176	3.48	9.62	0.36	A_52_P594430	Anks3	ankyrin repeat and sterile alpha motif domain containing 3	72615
1506	1.9e-05	0.000176	53.45	139.56	0.38	A_51_P184197	Smarcd2	SWI/SNF related, matrix associated, actin dependent regulator of chromatin, subfamily d, member 2	83796
1507	1.9e-05	0.000176	71.72	146.18	0.49	A_51_P413710	Ap3d1	adaptor-related protein complex 3, delta 1 subunit	11776
1508	1.9e-05	0.000176	14.69	49.78	0.3	A_55_P2083489	Fam129a	family with sequence similarity 129, member A	63913
1509	1.91e-05	0.000176	90.29	225.08	0.4	A_66_P105307	Adnp	activity-dependent neuroprotective protein	11538
1510	1.91e-05	0.000176	21.42	78.93	0.27	A_55_P1974477	Msh3	mutS homolog 3 (E. coli)	17686
1511	1.91e-05	0.000176	29.34	64.44	0.46	A_51_P158922	Prkaa1
1512	1.91e-05	0.000176	31.94	78.93	0.4	A_55_P2119716	Mapk1ip1	mitogen-activated protein kinase 1 interacting protein 1	69546
1513	1.91e-05	0.000176	69.2	34.29	2.02	A_55_P2005859	Fn3k	fructosamine 3 kinase	63828
1514	1.91e-05	0.000176	148.45	416.83	0.36	A_55_P1963483	Vps16	vacuolar protein sorting 16 (yeast)	80743
1515	1.91e-05	0.000176	45.21	156.09	0.29	A_65_P08291	1200011I18Rik	RIKEN cDNA 1200011I18 gene	67467
1516	1.91e-05	0.000176	49.42	115.23	0.43	A_55_P1996212	Zbtb2	zinc finger and BTB domain containing 2	381990
1517	1.92e-05	0.000177	34.14	96.53	0.35	A_51_P453401	2310044G17Rik
1518	1.92e-05	0.000177	151.47	69.66	2.17	A_55_P1959748	Asns
1519	1.93e-05	0.000177	93.17	298.71	0.31	A_55_P2046145	Gm10693	predicted pseudogene 10693	675749
1520	1.93e-05	0.000177	25.25	54.79	0.46	A_52_P431894	Pknox1	Pbx/knotted 1 homeobox	18771
1521	1.93e-05	0.000177	114.74	304.78	0.38	A_51_P133612	Cdt1	chromatin licensing and DNA replication factor 1	67177
1522	1.93e-05	0.000177	162.05	523.78	0.31	A_51_P227777	Top2b	topoisomerase (DNA) II beta	21974
1523	1.94e-05	0.000178	27.19	54.99	0.49	A_55_P2112947	Srp9
1524	1.94e-05	0.000178	77.47	218.95	0.35	A_52_P51429	Dennd1c	DENN/MADD domain containing 1C	70785
1525	1.94e-05	0.000178	64.42	154.11	0.42	A_51_P164030	Tcp1	t-complex protein 1	21454
1526	1.94e-05	0.000178	67.94	183.42	0.37	A_52_P295313	Wdr46	WD repeat domain 46	57315
1527	1.94e-05	0.000178	54.77	129.13	0.42	A_52_P144297	Tspyl3	TSPY-like 3	241732
1528	1.95e-05	0.000179	8.97	35.45	0.25	A_55_P2065726	Snx29	sorting nexin 29	74478
1529	1.95e-05	0.000179	29.36	66.98	0.44	A_55_P2143209	Axin1	axin 1	12005
1530	1.96e-05	0.000179	58.23	170.52	0.34	A_55_P2074771	Exosc7	exosome component 7	66446
1531	1.96e-05	0.000179	301.09	616.24	0.49	A_55_P2078173	A_55_P2078173
1532	1.96e-05	0.000179	15.1	37.81	0.4	A_55_P2233271	Zfp626	zinc finger protein 626	71163
1533	1.96e-05	0.000179	61.04	152.5	0.4	A_51_P459368	Appbp2	amyloid beta precursor protein (cytoplasmic tail) binding protein 2	66884
1534	1.97e-05	0.00018	58.54	133.45	0.44	A_51_P147373	Dpp3	dipeptidylpeptidase 3	75221
1535	1.98e-05	0.00018	45.85	115.26	0.4	A_66_P106661	Slc7a1	solute carrier family 7 (cationic amino acid transporter, y+ system), member 1	11987
1536	1.98e-05	0.00018	19.26	51.09	0.38	A_55_P2051859	Golgb1
1537	1.98e-05	0.00018	9.82	22.9	0.43	A_55_P2001073	Arid2	AT rich interactive domain 2 (ARID, RFX-like)	77044
1538	1.98e-05	0.00018	27.43	82.38	0.33	A_66_P109395	Rpia	ribose 5-phosphate isomerase A	19895
1539	1.99e-05	0.00018	26.3	66.53	0.4	A_52_P511381	Tesk1	testis specific protein kinase 1	21754
1540	1.99e-05	0.00018	59.12	143.49	0.41	A_51_P223720	D10Wsu52e	DNA segment, Chr 10, Wayne State University 52, expressed	28088
1541	1.99e-05	0.00018	15.79	74.18	0.21	A_51_P369971	Fra10ac1
1542	1.99e-05	0.00018	7.39	23.68	0.31	A_55_P2054300	Alg8
1543	1.99e-05	0.00018	70.12	169.08	0.41	A_52_P141583	H2afy	H2A histone family, member Y	26914
1544	2e-05	0.000181	12.61	40.06	0.31	A_55_P1978122	Mutyh
1545	2e-05	0.000181	14.29	37.48	0.38	A_55_P2024260	Vps33b	vacuolar protein sorting 33B (yeast)	233405
1546	2e-05	0.000181	1697.43	4777.91	0.36	A_51_P261517	Tyrobp	TYRO protein tyrosine kinase binding protein	22177
1547	2e-05	0.000181	49.72	107.02	0.46	A_55_P1973995	Gm6756	predicted gene 6756	627427
1548	2e-05	0.000181	45.49	100.85	0.45	A_55_P2012759	Ccdc64	coiled-coil domain containing 64	75665
1549	2e-05	0.000181	54.9	120.86	0.45	A_51_P278887	Hint2	histidine triad nucleotide binding protein 2	68917
1550	2.01e-05	0.000181	7.49	29.49	0.25	A_55_P2052578	A830080D01Rik	RIKEN cDNA A830080D01 gene	382252
1551	2.01e-05	0.000181	33.92	86.3	0.39	A_51_P487933	Psmd7	proteasome (prosome, macropain) 26S subunit, non-ATPase, 7	17463
1552	2.01e-05	0.000181	13.18	34.08	0.39	A_55_P2016193	Aaed1
1553	2.01e-05	0.000181	26.75	61.61	0.43	A_51_P387302	Zmym2	zinc finger, MYM-type 2	76007
1554	2.02e-05	0.000182	43.02	116.96	0.37	A_55_P2060747	Esco1	establishment of cohesion 1 homolog 1 (S. cerevisiae)	77805
1555	2.03e-05	0.000182	20.71	52.18	0.4	A_52_P444601	Zfp277	zinc finger protein 277	246196
1556	2.03e-05	0.000182	18.46	42.42	0.44	A_55_P1998801	A_55_P1998801
1557	2.03e-05	0.000182	14.07	45.68	0.31	A_51_P148959	Dhx36	DEAH (Asp-Glu-Ala-His) box polypeptide 36	72162
1558	2.03e-05	0.000182	20.69	53.36	0.39	A_55_P2245852	Tspan32	tetraspanin 32	27027
1559	2.03e-05	0.000182	30.5	72.75	0.42	A_55_P1954643	2310081J21Rik	RIKEN cDNA 2310081J21 gene	69211
1560	2.04e-05	0.000182	33.34	90.32	0.37	A_55_P1973723	Etfdh
1561	2.04e-05	0.000182	53.24	157.4	0.34	A_51_P133582	Cbx4	chromobox homolog 4 (Drosophila Pc class)	12418
1562	2.04e-05	0.000182	22.54	55.56	0.41	A_55_P2065519	A_55_P2065519
1563	2.04e-05	0.000182	33.21	76.48	0.43	A_51_P192589	Pno1	partner of NOB1 homolog (S. cerevisiae)	66249
1564	2.04e-05	0.000182	495.66	1003.97	0.49	A_55_P2148348	NAP001627-002
1565	2.04e-05	0.000182	541.51	1242.27	0.44	A_52_P508089	Psap	prosaposin	19156
1566	2.04e-05	0.000182	35.64	77.95	0.46	A_55_P2436715	Paics	phosphoribosylaminoimidazole carboxylase, phosphoribosylaminoribosylaminoimidazole, succinocarboxamide synthetase	67054
1567	2.04e-05	0.000182	52.95	112.07	0.47	A_51_P464234	Fkbp2	FK506 binding protein 2	14227
1568	2.05e-05	0.000182	23.89	64.67	0.37	A_66_P139568	Helz	helicase with zinc finger domain	78455
1569	2.05e-05	0.000182	62.01	176.7	0.35	A_55_P1954081	Ccdc115	coiled-coil domain containing 115	69668
1570	2.05e-05	0.000182	23.36	65.69	0.36	A_51_P492765	Wdr75	WD repeat domain 75	73674
1571	2.05e-05	0.000182	8.51	31.73	0.27	A_52_P616332	Atp10d	ATPase, class V, type 10D	231287
1572	2.05e-05	0.000182	196.19	501.32	0.39	A_51_P428505	Krtcap2	keratinocyte associated protein 2	66059
1573	2.06e-05	0.000183	36.8	89.65	0.41	A_55_P2064053	Ctage5	CTAGE family, member 5	217615
1574	2.06e-05	0.000183	68.28	174.65	0.39	A_55_P1955562	Extl3	exostoses (multiple)-like 3	54616
1575	2.06e-05	0.000183	9.98	27.15	0.37	A_55_P1990086	Mks1	Meckel syndrome, type 1	380718
1576	2.06e-05	0.000183	25.09	71.32	0.35	A_66_P116888	Arid1a	AT rich interactive domain 1A (SWI-like)	93760
1577	2.07e-05	0.000183	6.53	16.73	0.39	A_51_P329356	Mcts2	malignant T cell amplified sequence 2	66405
1578	2.07e-05	0.000183	184.53	482.33	0.38	A_52_P228318	Smu1	smu-1 suppressor of mec-8 and unc-52 homolog (C. elegans)	74255
1579	2.07e-05	0.000183	9.37	34.87	0.27	A_51_P253263	Zfp831	zinc finger protein 831	100043757
1580	2.08e-05	0.000183	26.65	53.85	0.49	A_66_P124715	Ppard	peroxisome proliferator activator receptor delta	19015
1581	2.08e-05	0.000183	60.71	142.36	0.43	A_52_P114494	Stat6	signal transducer and activator of transcription 6	20852
1582	2.08e-05	0.000183	97.04	238.57	0.41	A_55_P1977318	Wbp11	WW domain binding protein 11	60321
1583	2.08e-05	0.000183	29.57	72.39	0.41	A_66_P135192	Msl2	male-specific lethal 2 homolog (Drosophila)	77853
1584	2.09e-05	0.000184	4.26	12.36	0.34	A_55_P2138627	M32051
1585	2.09e-05	0.000184	31.06	68.3	0.45	A_55_P2184877	BB312617
1586	2.09e-05	0.000184	8.46	32.52	0.26	A_55_P2115995	Sms	spermine synthase	20603
1587	2.1e-05	0.000184	58.58	128.74	0.46	A_51_P474422	Ift27	intraflagellar transport 27 homolog (Chlamydomonas)	67042
1588	2.1e-05	0.000184	23.86	58.1	0.41	A_51_P217430	2410016O06Rik	RIKEN cDNA 2410016O06 gene	71952
1589	2.1e-05	0.000184	27	64.36	0.42	A_51_P475995	Thra	thyroid hormone receptor alpha	21833
1590	2.1e-05	0.000184	63.59	139.82	0.45	A_55_P2122849	NAP094867-001
1591	2.1e-05	0.000184	39.64	19.41	2.04	A_52_P267824	Ces2g	carboxylesterase 2G	72361
1592	2.1e-05	0.000184	22.34	67.02	0.33	A_51_P300337	Csrp2	cysteine and glycine-rich protein 2	13008
1593	2.11e-05	0.000185	16.58	51.93	0.32	A_51_P199567	Med26	mediator complex subunit 26	70625
1594	2.11e-05	0.000185	12.45	33.52	0.37	A_52_P233335	Pphln1	periphilin 1	223828
1595	2.12e-05	0.000185	39.87	97.1	0.41	A_55_P2001188	Phf6	PHD finger protein 6	70998
1596	2.13e-05	0.000186	263.9	790.99	0.33	A_55_P2000062	Irf1	interferon regulatory factor 1	16362
1597	2.13e-05	0.000186	42.84	20.71	2.07	A_55_P2112245	Ccdc13
1598	2.13e-05	0.000186	32.19	153.43	0.21	A_55_P2123491	B3gnt5
1599	2.13e-05	0.000186	12.42	34.42	0.36	A_55_P2357860	4933415E08Rik
1600	2.14e-05	0.000186	17.03	35.59	0.48	A_52_P362981	ENSMUST00000068960
1601	2.14e-05	0.000186	89.91	379.41	0.24	A_51_P453111	Hexb	hexosaminidase B	15212
1602	2.14e-05	0.000186	7.53	17.59	0.43	A_52_P450188	Mtmr4	myotubularin related protein 4	170749
1603	2.14e-05	0.000186	51.63	115.27	0.45	A_55_P1967648	Flcn	folliculin	216805
1604	2.15e-05	0.000187	40.82	105.01	0.39	A_55_P2062190	Gstm1	glutathione S-transferase, mu 1	14862
1605	2.15e-05	0.000187	35.5	133.63	0.27	A_55_P2015585	Zcchc24	zinc finger, CCHC domain containing 24	71918
1606	2.16e-05	0.000187	3.19	11.92	0.27	A_51_P171936	A630033H20Rik	RIKEN cDNA A630033H20 gene	213438
1607	2.16e-05	0.000187	98.51	268.46	0.37	A_55_P2151466	Casc3	cancer susceptibility candidate 3	192160
1608	2.17e-05	0.000188	30.77	12.08	2.55	A_55_P1974567	Plch2	phospholipase C, eta 2	269615
1609	2.18e-05	0.000188	55.68	165.68	0.34	A_51_P453167	Carkd	carbohydrate kinase domain containing	69225
1610	2.18e-05	0.000188	33.02	154.36	0.21	A_55_P1988907	Eml4	echinoderm microtubule associated protein like 4	78798
1611	2.18e-05	0.000188	50.25	137.7	0.36	A_55_P1981296	Nup85	nucleoporin 85	445007
1612	2.19e-05	0.000189	118.85	285.44	0.42	A_51_P386304	Ccnl2	cyclin L2	56036
1613	2.19e-05	0.000189	170.81	488.81	0.35	A_55_P2184189	Ncf2	neutrophil cytosolic factor 2	17970
1614	2.19e-05	0.000189	34.79	92.76	0.38	A_55_P2186562	Hars2	histidyl-tRNA synthetase 2, mitochondrial (putative)	70791
1615	2.2e-05	0.000189	6.33	23.69	0.27	A_52_P244964	Akap11	A kinase (PRKA) anchor protein 11	219181
1616	2.2e-05	0.000189	12.02	36.08	0.33	A_55_P2117342	S74547
1617	2.2e-05	0.000189	24.07	84.38	0.29	A_55_P1957598	Atad2b	ATPase family, AAA domain containing 2B	320817
1618	2.2e-05	0.000189	115.6	269.58	0.43	A_51_P311096	Malsu1
1619	2.2e-05	0.000189	19.1	66.05	0.29	A_55_P2108201	Gnptab	N-acetylglucosamine-1-phosphate transferase, alpha and beta subunits	432486
1620	2.2e-05	0.000189	68.24	158.5	0.43	A_55_P1953231	Map2k5	mitogen-activated protein kinase kinase 5	23938
1621	2.21e-05	0.000189	15.38	39.38	0.39	A_52_P442756	Btf3l4	basic transcription factor 3-like 4	70533
1622	2.21e-05	0.000189	77.94	221.15	0.35	A_55_P2033510	Ppm1m	protein phosphatase 1M	67905
1623	2.21e-05	0.000189	85.42	370.78	0.23	A_55_P2151609	Sorl1	sortilin-related receptor, LDLR class A repeats-containing	20660
1624	2.21e-05	0.000189	38.62	88.2	0.44	A_55_P2162678	Dnajc10	DnaJ (Hsp40) homolog, subfamily C, member 10	66861
1625	2.21e-05	0.000189	50.91	123.92	0.41	A_51_P476711	Skiv2l2	superkiller viralicidic activity 2-like 2 (S. cerevisiae)	72198
1626	2.22e-05	0.00019	23.57	65.53	0.36	A_55_P2039601	Drosha	drosha, ribonuclease type III	14000
1627	2.23e-05	0.00019	12.44	29.1	0.43	A_55_P1967335	DV644831
1628	2.23e-05	0.00019	396.72	1009.22	0.39	A_66_P122087	Zfp622	zinc finger protein 622	52521
1629	2.24e-05	0.000191	53.52	132.46	0.4	A_51_P330615	Zfp119b	zinc finger protein 119b	240120
1630	2.24e-05	0.000191	56.88	149.09	0.38	A_55_P1984825	Bloc1s2a
1631	2.25e-05	0.000191	16.68	50.32	0.33	A_51_P481210	Ofd1
1632	2.25e-05	0.000191	57.75	135.77	0.43	A_51_P405565	Msh6	mutS homolog 6 (E. coli)	17688
1633	2.25e-05	0.000191	32.83	14.46	2.27	A_66_P113043	Nlrc5	NLR family, CARD domain containing 5	434341
1634	2.25e-05	0.000191	10.64	53.46	0.2	A_66_P122173	Mkl2	MKL/myocardin-like 2	239719
1635	2.25e-05	0.000191	28.35	69.73	0.41	A_51_P395921	Uchl4	ubiquitin carboxyl-terminal esterase L4	93841
1636	2.26e-05	0.000192	58.68	146.02	0.4	A_55_P2046453	Aarsd1	alanyl-tRNA synthetase domain containing 1	69684
1637	2.26e-05	0.000192	14.38	30.28	0.47	A_55_P2045755	Plcxd2	phosphatidylinositol-specific phospholipase C, X domain containing 2	433022
1638	2.26e-05	0.000192	17.33	46.38	0.37	A_51_P108901	Ccdc86	coiled-coil domain containing 86	108673
1639	2.27e-05	0.000192	124.5	260.32	0.48	A_52_P574190	Psmd12	proteasome (prosome, macropain) 26S subunit, non-ATPase, 12	66997
1640	2.27e-05	0.000192	163.22	439.17	0.37	A_66_P112855	AI413582
1641	2.27e-05	0.000192	105.14	220.86	0.48	A_51_P177583	Puf60	poly-U binding splicing factor 60	67959
1642	2.29e-05	0.000193	48.75	126.93	0.38	A_55_P1984123	Mll3
1643	2.29e-05	0.000193	28.52	75.63	0.38	A_51_P144512	Rbm19	RNA binding motif protein 19	74111
1644	2.29e-05	0.000193	27.48	60.62	0.45	A_51_P502964	Tmem63a	transmembrane protein 63a	208795
1645	2.29e-05	0.000193	105.52	284.08	0.37	A_55_P2047698	Pop7	processing of precursor 7, ribonuclease P family, (S. cerevisiae)	74097
1646	2.29e-05	0.000193	17.61	36.29	0.49	A_52_P345247	Tfb1m
1647	2.3e-05	0.000193	306.57	1304.33	0.24	A_55_P2002757	Blnk	B cell linker	17060
1648	2.3e-05	0.000193	28.7	13.68	2.1	A_51_P134923	Rnf148	ring finger protein 148	71300
1649	2.3e-05	0.000193	19.89	9.14	2.18	A_52_P662998	1700083H02Rik	RIKEN cDNA 1700083H02 gene	67348
1650	2.3e-05	0.000193	16.21	59.21	0.27	A_55_P2108938	Hps5	Hermansky-Pudlak syndrome 5 homolog (human)	246694
1651	2.31e-05	0.000194	51.78	164.23	0.32	A_51_P258078	Nop2	NOP2 nucleolar protein homolog (yeast)	110109
1652	2.31e-05	0.000194	24.28	70.18	0.35	A_52_P229320	Rptor	regulatory associated protein of MTOR, complex 1	74370
1653	2.31e-05	0.000194	294.54	682.54	0.43	A_51_P197321	Clta	clathrin, light polypeptide (Lca)	12757
1654	2.31e-05	0.000194	20.8	47.39	0.44	A_51_P319592	Usp42	ubiquitin specific peptidase 42	76800
1655	2.32e-05	0.000194	10.41	30.89	0.34	A_51_P217382	Kif1c
1656	2.32e-05	0.000194	122.61	311.13	0.39	A_55_P2047325	Mbtps1	membrane-bound transcription factor peptidase, site 1	56453
1657	2.32e-05	0.000194	8.32	3.33	2.5	A_55_P2350710	A_55_P2350710
1658	2.33e-05	0.000195	35.2	100.41	0.35	A_55_P1957850	Snx9	sorting nexin 9	66616
1659	2.33e-05	0.000195	16.51	62.93	0.26	A_55_P1973289	Mapk9	mitogen-activated protein kinase 9	26420
1660	2.33e-05	0.000195	37.9	102.04	0.37	A_51_P375187	Rpf2	ribosome production factor 2 homolog (S. cerevisiae)	67239
1661	2.34e-05	0.000195	2266.49	4700.36	0.48	A_55_P1964464	NAP100088-001
1662	2.34e-05	0.000195	86.49	273.93	0.32	A_55_P2017684	Macf1	microtubule-actin crosslinking factor 1	11426
1663	2.34e-05	0.000195	115.64	342.95	0.34	A_55_P2079560	Lilra6	leukocyte immunoglobulin-like receptor, subfamily A (with TM domain), member 6	18726
1664	2.34e-05	0.000195	37.78	95.26	0.4	A_55_P2183378	Snx11	sorting nexin 11	74479
1665	2.34e-05	0.000195	50.23	17.04	2.95	A_51_P358787	Olfr48	olfactory receptor 48	18347
1666	2.34e-05	0.000195	20.85	46.71	0.45	A_55_P1978023	TC1762773
1667	2.35e-05	0.000195	98.19	221.25	0.44	A_55_P2030506	Rp9	retinitis pigmentosa 9 (human)	55934
1668	2.35e-05	0.000195	53.42	139.41	0.38	A_55_P2130610	Smc3	structural maintenance of chromosomes 3	13006
1669	2.35e-05	0.000195	80.6	234.22	0.34	A_51_P434240	Mrpl11	mitochondrial ribosomal protein L11	66419
1670	2.35e-05	0.000195	170.26	364.55	0.47	A_52_P46419	Grk6	G protein-coupled receptor kinase 6	26385
1671	2.35e-05	0.000195	93.92	230.8	0.41	A_55_P1984932	Zc3h18	zinc finger CCCH-type containing 18	76014
1672	2.36e-05	0.000196	33.03	74.04	0.45	A_51_P141521	Sap130	Sin3A associated protein	269003
1673	2.37e-05	0.000196	39.93	95.03	0.42	A_55_P2147001	Wdr55	WD repeat domain 55	67936
1674	2.37e-05	0.000196	198.52	497.73	0.4	A_55_P2072661	Prex1	phosphatidylinositol-3,4,5-trisphosphate-dependent Rac exchange factor 1	277360
1675	2.37e-05	0.000196	61.91	155.16	0.4	A_51_P295420	Zc3h7a	zinc finger CCCH type containing 7 A	106205
1676	2.38e-05	0.000196	7.68	3.21	2.39	A_51_P335702	Cldn26	claudin 26	74720
1677	2.38e-05	0.000196	21.4	46.09	0.46	A_51_P519385	Sacm1l	SAC1 (suppressor of actin mutations 1, homolog)-like (S. cerevisiae)	83493
1678	2.38e-05	0.000196	56.74	142.96	0.4	A_55_P2043702	Tfg
1679	2.38e-05	0.000196	15.94	58.49	0.27	A_66_P103232	U88691
1680	2.39e-05	0.000197	12.21	45.04	0.27	A_55_P1979863	Syne2
1681	2.39e-05	0.000197	33.66	106.1	0.32	A_51_P129464	Scd2	stearoyl-Coenzyme A desaturase 2	20250
1682	2.39e-05	0.000197	34.84	93.54	0.37	A_55_P2015113	Atg5	autophagy-related 5 (yeast)	11793
1683	2.39e-05	0.000197	24.23	58.56	0.41	A_55_P2155062	Naa40	N(alpha)-acetyltransferase 40, NatD catalytic subunit, homolog (S. cerevisiae)	70999
1684	2.4e-05	0.000197	13.59	29.21	0.47	A_55_P1954266	Zfp672	zinc finger protein 672	319475
1685	2.41e-05	0.000197	11.42	4.6	2.48	A_55_P2094222	Ulk4
1686	2.41e-05	0.000197	49.96	110.22	0.45	A_51_P211491	Gusb	glucuronidase, beta	110006
1687	2.41e-05	0.000197	22.26	44.94	0.5	A_52_P471502	Dcaf13	DDB1 and CUL4 associated factor 13	223499
1688	2.41e-05	0.000197	16.71	43.24	0.39	A_55_P1953157	Mettl18
1689	2.42e-05	0.000198	70.21	191.24	0.37	A_55_P2008651	Qdpr
1690	2.42e-05	0.000198	26.88	65.56	0.41	A_55_P2172989	Ptpn23	protein tyrosine phosphatase, non-receptor type 23	104831
1691	2.43e-05	0.000198	56.69	125.46	0.45	A_51_P511315	Pstpip1	proline-serine-threonine phosphatase-interacting protein 1	19200
1692	2.43e-05	0.000198	143.14	405.28	0.35	A_55_P1952720	Kctd2	potassium channel tetramerisation domain containing 2	70382
1693	2.43e-05	0.000198	101.31	240.49	0.42	A_55_P2068177	Cdc5l	cell division cycle 5-like (S. pombe)	71702
1694	2.44e-05	0.000199	24.41	58.4	0.42	A_51_P443569	Mum1	melanoma associated antigen (mutated) 1	68114
1695	2.44e-05	0.000199	15.88	42.89	0.37	A_55_P2293967	Tbc1d5	TBC1 domain family, member 5	72238
1696	2.44e-05	0.000199	69.43	169.21	0.41	A_55_P1978875	Wbp7
1697	2.44e-05	0.000199	11.51	24.51	0.47	A_51_P369897	Zfp410	zinc finger protein 410	52708
1698	2.45e-05	0.000199	111.83	311.07	0.36	A_51_P339822	Arhgap4	Rho GTPase activating protein 4	171207
1699	2.45e-05	0.000199	176.58	404.17	0.44	A_55_P2098999	A_55_P2098999
1700	2.45e-05	0.000199	17.06	51.73	0.33	A_51_P265545	Tmem57	transmembrane protein 57	66146
1701	2.46e-05	0.0002	47.47	153.82	0.31	A_55_P1975640	Zfp217
1702	2.46e-05	0.0002	39.96	82.55	0.48	A_52_P373973	Mex3c	mex3 homolog C (C. elegans)	240396
1703	2.46e-05	0.0002	58.29	148.6	0.39	A_55_P2121372	Trp53i13	transformation related protein 53 inducible protein 13	216964
1704	2.47e-05	0.0002	229.03	660.02	0.35	A_51_P162471	Dnajc9	DnaJ (Hsp40) homolog, subfamily C, member 9	108671
1705	2.47e-05	0.0002	32.15	12.62	2.55	A_55_P2080598	5430416O09Rik	RIKEN cDNA 5430416O09 gene	71406
1706	2.48e-05	0.000201	299.29	1079	0.28	A_55_P1960053	Hvcn1	hydrogen voltage-gated channel 1	74096
1707	2.48e-05	0.000201	10.08	26.03	0.39	A_55_P2007640	Eprs	glutamyl-prolyl-tRNA synthetase	107508
1708	2.49e-05	0.000201	36.1	94.85	0.38	A_51_P143470	Timm44	translocase of inner mitochondrial membrane 44	21856
1709	2.49e-05	0.000201	70.62	162.1	0.44	A_51_P458384	Slc38a2	solute carrier family 38, member 2	67760
1710	2.49e-05	0.000201	23	56.38	0.41	A_52_P523480	Rfx1	regulatory factor X, 1 (influences HLA class II expression)	19724
1711	2.5e-05	0.000201	19.4	42.44	0.46	A_55_P2017183	Fuk	fucokinase	234730
1712	2.5e-05	0.000201	164.54	360.84	0.46	A_51_P233928	B4galnt1	beta-1,4-N-acetyl-galactosaminyl transferase 1	14421
1713	2.5e-05	0.000201	15.86	32.29	0.49	A_51_P248304	Vps26b	vacuolar protein sorting 26 homolog B (yeast)	69091
1714	2.5e-05	0.000201	72.18	164.57	0.44	A_55_P2009064	Psmc1	protease (prosome, macropain) 26S subunit, ATPase 1	19179
1715	2.52e-05	0.000203	31.47	14.25	2.21	A_55_P2169099	Hoxc12	homeobox C12	15421
1716	2.53e-05	0.000203	251.34	633.37	0.4	A_52_P624149	Hsp90b1	heat shock protein 90, beta (Grp94), member 1	22027
1717	2.53e-05	0.000203	28.5	62.2	0.46	A_51_P375533	Polr3b	polymerase (RNA) III (DNA directed) polypeptide B	70428
1718	2.53e-05	0.000203	33.58	80.8	0.42	A_51_P327021	Zbtb25	zinc finger and BTB domain containing 25	109929
1719	2.53e-05	0.000203	50.74	120	0.42	A_55_P1971199	Slc4a1ap	solute carrier family 4 (anion exchanger), member 1, adaptor protein	20534
1720	2.53e-05	0.000203	23.42	47.59	0.49	A_55_P2012779	Rnf167	ring finger protein 167	70510
1721	2.54e-05	0.000204	78.94	165.36	0.48	A_51_P475249	Rnf44	ring finger protein 44	105239
1722	2.54e-05	0.000204	114.38	269.02	0.43	A_55_P1996573	Ttc13	tetratricopeptide repeat domain 13	234875
1723	2.55e-05	0.000204	22.8	53.08	0.43	A_55_P2028710	Rnf170	ring finger protein 170	77733
1724	2.55e-05	0.000204	3.07	14.25	0.22	A_51_P152826	Golt1b	golgi transport 1 homolog B (S. cerevisiae)	66964
1725	2.55e-05	0.000204	65.39	160.61	0.41	A_55_P2180789	Huwe1	HECT, UBA and WWE domain containing 1	59026
1726	2.55e-05	0.000204	442.64	915.04	0.48	A_51_P516452	Eif3f	eukaryotic translation initiation factor 3, subunit F	66085
1727	2.56e-05	0.000204	41.43	132.61	0.31	A_55_P1977451	AY351698
1728	2.56e-05	0.000204	23.02	62.59	0.37	A_51_P276939	Gmip	Gem-interacting protein	78816
1729	2.56e-05	0.000204	22.68	69.46	0.33	A_51_P326994	Calhm2	calcium homeostasis modulator 2	72691
1730	2.56e-05	0.000204	58.32	163.01	0.36	A_55_P2091191	Slc28a2
1731	2.56e-05	0.000204	56.43	151.68	0.37	A_55_P1954034	Jakmip1	janus kinase and microtubule interacting protein 1	76071
1732	2.56e-05	0.000204	176.98	386.97	0.46	A_55_P2112125	Tnk2	tyrosine kinase, non-receptor, 2	51789
1733	2.56e-05	0.000204	109.48	265.07	0.41	A_55_P1957815	Tmub1	transmembrane and ubiquitin-like domain containing 1	64295
1734	2.56e-05	0.000204	8.32	26.53	0.31	A_52_P76402	Eif2c1
1735	2.56e-05	0.000204	129.93	273.39	0.48	A_55_P2085551	Dennd4b	DENN/MADD domain containing 4B	229541
1736	2.57e-05	0.000204	259.83	599.48	0.43	A_55_P2162592	Lman2	lectin, mannose-binding 2	66890
1737	2.57e-05	0.000204	9.11	37.72	0.24	A_51_P418935	Neurl2	neuralized-like 2 (Drosophila)	415115
1738	2.59e-05	0.000205	7.23	31.58	0.23	A_51_P292566	Xpot	exportin, tRNA (nuclear export receptor for tRNAs)	73192
1739	2.59e-05	0.000205	36.52	108.04	0.34	A_55_P2004930	Hddc2	HD domain containing 2	69692
1740	2.59e-05	0.000205	34.22	79.68	0.43	A_55_P2155931	BC096441	cDNA sequence BC096441	619441
1741	2.6e-05	0.000206	61.05	134.29	0.45	A_55_P1964359	Cnot8	CCR4-NOT transcription complex, subunit 8	69125
1742	2.6e-05	0.000206	1408.43	2967.44	0.47	A_55_P2037608	Acp5	acid phosphatase 5, tartrate resistant	11433
1743	2.6e-05	0.000206	14.19	41.97	0.34	A_51_P170758	Grwd1	glutamate-rich WD repeat containing 1	101612
1744	2.6e-05	0.000206	107.8	295.95	0.36	A_52_P648304	Pigs	phosphatidylinositol glycan anchor biosynthesis, class S	276846
1745	2.61e-05	0.000206	34.62	7.9	4.38	A_55_P2033116	Cdcp2	CUB domain containing protein 2	242603
1746	2.61e-05	0.000206	15.55	7.21	2.16	A_66_P114856	Iapp	islet amyloid polypeptide	15874
1747	2.61e-05	0.000206	81.69	396.2	0.21	A_66_P106388	Ms4a4c	membrane-spanning 4-domains, subfamily A, member 4C	64380
1748	2.61e-05	0.000206	21.06	67.15	0.31	A_55_P2114148	A_55_P2114148
1749	2.62e-05	0.000206	85.86	253.7	0.34	A_55_P2090996	Ebna1bp2	EBNA1 binding protein 2	69072
1750	2.62e-05	0.000206	51.86	131.92	0.39	A_55_P2030299	ENSMUST00000103469
1751	2.62e-05	0.000206	72.83	162.77	0.45	A_51_P219465	Tmem11	transmembrane protein 11	216821
1752	2.62e-05	0.000206	20.41	54.87	0.37	A_52_P370311	Plbd2	phospholipase B domain containing 2	71772
1753	2.62e-05	0.000206	52.67	140.17	0.38	A_55_P1981301	Nup88	nucleoporin 88	19069
1754	2.63e-05	0.000207	58.49	125.42	0.47	A_51_P518586	Emg1	EMG1 nucleolar protein homolog (S. cerevisiae)	14791
1755	2.63e-05	0.000207	15.19	40.98	0.37	A_55_P1986958	Brms1l	breast cancer metastasis-suppressor 1-like	52592
1756	2.64e-05	0.000207	11.62	32.97	0.35	A_55_P2156293	Pcyox1	prenylcysteine oxidase 1	66881
1757	2.64e-05	0.000207	68.6	148.46	0.46	A_51_P314521	Smim11
1758	2.65e-05	0.000208	68.22	180.98	0.38	A_52_P660242	Isy1	ISY1 splicing factor homolog (S. cerevisiae)	57905
1759	2.65e-05	0.000208	56.99	230.44	0.25	A_52_P195839	Ctsc	cathepsin C	13032
1760	2.66e-05	0.000208	51.65	122.7	0.42	A_55_P2054777	Maml1	mastermind like 1 (Drosophila)	103806
1761	2.66e-05	0.000208	53.19	117.02	0.45	A_52_P189957	Dbnl	drebrin-like	13169
1762	2.67e-05	0.000209	12.05	25.33	0.48	A_51_P190845	Atp6v1b2	ATPase, H+ transporting, lysosomal V1 subunit B2	11966
1763	2.67e-05	0.000209	252.55	568.82	0.44	A_55_P2058903	Sgpp1	sphingosine-1-phosphate phosphatase 1	81535
1764	2.67e-05	0.000209	49.27	111.59	0.44	A_66_P100249	Snhg12	small nucleolar RNA host gene 12	100039864
1765	2.68e-05	0.000209	5.95	23.4	0.25	A_52_P227445	Parp2	poly (ADP-ribose) polymerase family, member 2	11546
1766	2.68e-05	0.000209	189.36	483.32	0.39	A_55_P2125208	Arid5a	AT rich interactive domain 5A (MRF1-like)	214855
1767	2.68e-05	0.000209	5.28	19.82	0.27	A_66_P105046	Il18	interleukin 18	16173
1768	2.68e-05	0.000209	87.07	207.1	0.42	A_55_P1993976	Aimp2	aminoacyl tRNA synthetase complex-interacting multifunctional protein 2	231872
1769	2.69e-05	0.000209	25.96	55.33	0.47	A_51_P394339	Eif2b1	eukaryotic translation initiation factor 2B, subunit 1 (alpha)	209354
1770	2.69e-05	0.000209	95.77	198.38	0.48	A_55_P1962731	Clcn4-2	chloride channel 4-2	12727
1771	2.69e-05	0.000209	17.81	48.66	0.37	A_52_P134556	Cd2bp2	CD2 antigen (cytoplasmic tail) binding protein 2	70233
1772	2.7e-05	0.00021	1718.61	3725.12	0.46	A_55_P2057653	Gm4963	predicted gene 4963	243302
1773	2.7e-05	0.00021	86.76	201.74	0.43	A_51_P210474	Mrpl18	mitochondrial ribosomal protein L18	67681
1774	2.7e-05	0.00021	30.13	68.38	0.44	A_51_P336721	Tipin	timeless interacting protein	66131
1775	2.7e-05	0.00021	12.62	26.07	0.48	A_66_P104554	Inpp1	inositol polyphosphate-1-phosphatase	16329
1776	2.71e-05	0.00021	18.15	56.21	0.32	A_51_P331661	Ubiad1	UbiA prenyltransferase domain containing 1	71707
1777	2.71e-05	0.00021	15.9	56.96	0.28	A_55_P2133806	Tnrc6c	trinucleotide repeat containing 6C	217351
1778	2.71e-05	0.00021	9.08	25.03	0.36	A_52_P391110	Ryr1	ryanodine receptor 1, skeletal muscle	20190
1779	2.72e-05	0.00021	16.02	44.91	0.36	A_55_P2093543	Snapc4	small nuclear RNA activating complex, polypeptide 4	227644
1780	2.72e-05	0.00021	42.12	96.62	0.44	A_51_P443618	0610011F06Rik	RIKEN cDNA 0610011F06 gene	68347
1781	2.72e-05	0.00021	32.92	65.87	0.5	A_51_P453948	Drg1	developmentally regulated GTP binding protein 1	13494
1782	2.72e-05	0.00021	7.62	20.5	0.37	A_55_P2187266	Pop1	processing of precursor 1, ribonuclease P/MRP family, (S. cerevisiae)	67724
1783	2.73e-05	0.00021	3.08	10.93	0.28	A_51_P377403	Mettl14	methyltransferase like 14	210529
1784	2.73e-05	0.00021	139.95	285.59	0.49	A_55_P1994047	NAP114378-1
1785	2.73e-05	0.00021	50.86	114.95	0.44	A_51_P120729	Polr2f
1786	2.73e-05	0.00021	123.72	352.41	0.35	A_55_P2074085	Gimap8	GTPase, IMAP family member 8	243374
1787	2.74e-05	0.000211	25.73	77.86	0.33	A_52_P283910	Hnrpdl	heterogeneous nuclear ribonucleoprotein D-like	50926
1788	2.74e-05	0.000211	34.96	107.77	0.32	A_55_P2005778	Uap1	UDP-N-acetylglucosamine pyrophosphorylase 1	107652
1789	2.74e-05	0.000211	36.58	94.8	0.39	A_55_P2077548	Git1
1790	2.74e-05	0.000211	19.94	53.48	0.37	A_51_P387220	Ddx1	DEAD (Asp-Glu-Ala-Asp) box polypeptide 1	104721
1791	2.76e-05	0.000212	53.83	139.58	0.39	A_55_P2070721	Rapgef1	Rap guanine nucleotide exchange factor (GEF) 1	107746
1792	2.76e-05	0.000212	17.65	39.56	0.45	A_51_P417839	Hdac4	histone deacetylase 4	208727
1793	2.76e-05	0.000212	79.3	192.02	0.41	A_51_P205481	Mtmr6	myotubularin related protein 6	219135
1794	2.77e-05	0.000212	29.41	76.73	0.38	A_65_P18948	Ppm1h	protein phosphatase 1H (PP2C domain containing)	319468
1795	2.77e-05	0.000212	20.58	54.13	0.38	A_52_P652513	Lman1	lectin, mannose-binding, 1	70361
1796	2.77e-05	0.000212	17.42	57.74	0.3	A_51_P140321	Mocos	molybdenum cofactor sulfurase	68591
1797	2.77e-05	0.000212	69.05	166.31	0.42	A_55_P1968464	Kat6a
1798	2.77e-05	0.000212	34.05	91.2	0.37	A_55_P2030428	Sirt1	sirtuin 1 (silent mating type information regulation 2, homolog) 1 (S. cerevisiae)	93759
1799	2.78e-05	0.000212	22.87	61.55	0.37	A_55_P1999324	Nudt6	nudix (nucleoside diphosphate linked moiety X)-type motif 6	229228
1800	2.78e-05	0.000212	32.7	104.56	0.31	A_55_P1968143	Rbm25	RNA binding motif protein 25	67039
1801	2.78e-05	0.000212	18.75	42.65	0.44	A_55_P1996329	Kat5	K(lysine) acetyltransferase 5	81601
1802	2.78e-05	0.000212	13.38	50.02	0.27	A_52_P528963	Eps15l1	epidermal growth factor receptor pathway substrate 15-like 1	13859
1803	2.79e-05	0.000213	25.89	55.35	0.47	A_51_P168524	Mob1a	MOB kinase activator 1A	232157
1804	2.79e-05	0.000213	31.38	85.27	0.37	A_55_P2000958	Sdr39u1	short chain dehydrogenase/reductase family 39U, member 1	654795
1805	2.79e-05	0.000213	24.03	11.29	2.13	A_55_P2086294	Phldb3	pleckstrin homology-like domain, family B, member 3	232970
1806	2.8e-05	0.000213	19.27	67.46	0.29	A_66_P108792	Rad1	RAD1 homolog (S. pombe)	19355
1807	2.8e-05	0.000213	358.75	740.67	0.48	A_51_P131358	Selplg	selectin, platelet (p-selectin) ligand	20345
1808	2.81e-05	0.000213	9.15	39.29	0.23	A_52_P264229	Ing5	inhibitor of growth family, member 5	66262
1809	2.81e-05	0.000213	50.51	132.07	0.38	A_55_P2071447	Il21r	interleukin 21 receptor	60504
1810	2.81e-05	0.000213	26.89	89	0.3	A_55_P1988994	HQ446714
1811	2.81e-05	0.000213	20.51	47.5	0.43	A_52_P618745	Ermp1	endoplasmic reticulum metallopeptidase 1	226090
1812	2.82e-05	0.000214	23.73	47.62	0.5	A_55_P2114898	Gdap2	ganglioside-induced differentiation-associated-protein 2	14547
1813	2.82e-05	0.000214	20.8	6.8	3.06	A_55_P2168511	Nxpe5
1814	2.83e-05	0.000214	53.24	135.37	0.39	A_55_P2108404	A_55_P2108404
1815	2.83e-05	0.000214	116.52	262.31	0.44	A_55_P2115136	4632428N05Rik	RIKEN cDNA 4632428N05 gene	74048
1816	2.83e-05	0.000214	27.34	71.97	0.38	A_52_P292684	Exosc4	exosome component 4	109075
1817	2.83e-05	0.000214	26.5	74.22	0.36	A_55_P1974014	AF466768
1818	2.84e-05	0.000215	260.16	613.01	0.42	A_51_P359603	Itgb7	integrin beta 7	16421
1819	2.84e-05	0.000215	17.17	35.88	0.48	A_55_P2101231	Aldh7a1
1820	2.84e-05	0.000215	15.98	51.85	0.31	A_51_P425680	Ivd	isovaleryl coenzyme A dehydrogenase	56357
1821	2.85e-05	0.000215	142.82	330.95	0.43	A_51_P337675	Cd53	CD53 antigen	12508
1822	2.86e-05	0.000216	37.93	76.91	0.49	A_51_P165934	Phb	prohibitin	18673
1823	2.86e-05	0.000216	11.27	30.21	0.37	A_51_P415519	Tmem39a	transmembrane protein 39a	67846
1824	2.87e-05	0.000216	47.19	115.35	0.41	A_52_P524895	Eif3a	eukaryotic translation initiation factor 3, subunit A	13669
1825	2.88e-05	0.000217	812.11	1670.08	0.49	A_55_P2168124	NAP114265-1
1826	2.89e-05	0.000217	19.87	54.25	0.37	A_52_P626756	Trnt1	tRNA nucleotidyl transferase, CCA-adding, 1	70047
1827	2.89e-05	0.000217	43.94	109.07	0.4	A_66_P109175	Farsb	phenylalanyl-tRNA synthetase, beta subunit	23874
1828	2.89e-05	0.000217	85.21	205.64	0.41	A_55_P1993909	Taz
1829	2.89e-05	0.000217	14.33	29.68	0.48	A_52_P367774	Zfp821	zinc finger protein 821	75871
1830	2.9e-05	0.000217	30.26	88.56	0.34	A_55_P2185595	Samd4b	sterile alpha motif domain containing 4B	233033
1831	2.9e-05	0.000217	84.81	188.12	0.45	A_51_P506937	Mrps12	mitochondrial ribosomal protein S12	24030
1832	2.91e-05	0.000217	48.76	22.94	2.13	A_51_P483877	Crygd	crystallin, gamma D	12967
1833	2.91e-05	0.000217	59.08	139.94	0.42	A_55_P2066778	AB124611	cDNA sequence AB124611	382062
1834	2.91e-05	0.000217	36.02	198.48	0.18	A_51_P232281	Pla2g2d	phospholipase A2, group IID	18782
1835	2.92e-05	0.000218	18.37	47.84	0.38	A_51_P244969	Rmnd5b	required for meiotic nuclear division 5 homolog B (S. cerevisiae)	66089
1836	2.92e-05	0.000218	47.34	115.29	0.41	A_51_P454217	Nfkb2	nuclear factor of kappa light polypeptide gene enhancer in B cells 2, p49/p100	18034
1837	2.93e-05	0.000218	62.16	159.35	0.39	A_51_P426633	Dnttip2	deoxynucleotidyltransferase, terminal, interacting protein 2	99480
1838	2.93e-05	0.000218	74.03	161.52	0.46	A_55_P2064766	Gm12693	predicted gene 12693	100039252
1839	2.93e-05	0.000218	63.15	159.52	0.4	A_55_P2023235	Fen1	flap structure specific endonuclease 1	14156
1840	2.94e-05	0.000219	30.28	112.81	0.27	A_52_P502849	Igkv3-4	immunoglobulin kappa variable 3-4	626347
1841	2.94e-05	0.000219	23.47	83.12	0.28	A_55_P2046348	Itpripl2	inositol 1,4,5-triphosphate receptor interacting protein-like 2	319622
1842	2.94e-05	0.000219	82.67	182.93	0.45	A_51_P353592	Commd4	COMM domain containing 4	66199
1843	2.94e-05	0.000219	170.51	358.02	0.48	A_55_P2073526	H2-Ke6	H2-K region expressed gene 6	14979
1844	2.95e-05	0.000219	15.62	38.12	0.41	A_55_P1954850	Pars2	prolyl-tRNA synthetase (mitochondrial)(putative)	230577
1845	2.95e-05	0.000219	24.29	83.83	0.29	A_55_P2227335	Ptpre	protein tyrosine phosphatase, receptor type, E	19267
1846	2.95e-05	0.000219	13.9	47.35	0.29	A_55_P2074381	A_55_P2074381
1847	2.96e-05	0.000219	90.69	193.4	0.47	A_55_P2111005	Pafah1b1	platelet-activating factor acetylhydrolase, isoform 1b, subunit 1	18472
1848	2.96e-05	0.000219	31.73	79.36	0.4	A_51_P196895	Ist1
1849	2.97e-05	0.00022	48.88	124.55	0.39	A_52_P526265	Wdr73	WD repeat domain 73	71968
1850	2.97e-05	0.00022	97.81	41.42	2.36	A_55_P2174863	Olfr766
1851	2.98e-05	0.00022	71.92	181.78	0.4	A_51_P466148	Bckdha	branched chain ketoacid dehydrogenase E1, alpha polypeptide	12039
1852	2.98e-05	0.00022	46.89	119.14	0.39	A_51_P359570	Ifit3	interferon-induced protein with tetratricopeptide repeats 3	15959
1853	2.99e-05	0.000221	29.99	70.43	0.43	A_52_P443334	Cd8a	CD8 antigen, alpha chain	12525
1854	3e-05	0.000222	19.71	58.54	0.34	A_55_P1984497	Usp48	ubiquitin specific peptidase 48	170707
1855	3.01e-05	0.000222	310.71	783.52	0.4	A_52_P661722	42065
1856	3.02e-05	0.000223	37.45	125.34	0.3	A_52_P641758	Ggct	gamma-glutamyl cyclotransferase	110175
1857	3.02e-05	0.000223	6.2	13.42	0.46	A_52_P632191	Nfx1
1858	3.03e-05	0.000223	38.76	112.72	0.34	A_55_P1987938	A_55_P1987938
1859	3.03e-05	0.000223	17.67	69.71	0.25	A_66_P108672	Mtg1	mitochondrial GTPase 1 homolog (S. cerevisiae)	212508
1860	3.03e-05	0.000223	20.99	51.67	0.41	A_51_P146813	Mocs3	molybdenum cofactor synthesis 3	69372
1861	3.03e-05	0.000223	10.42	33.44	0.31	A_52_P84234	Map4k2	mitogen-activated protein kinase kinase kinase kinase 2	26412
1862	3.04e-05	0.000223	35.19	78.38	0.45	A_55_P2073607	Commd5	COMM domain containing 5	66398
1863	3.04e-05	0.000223	59.59	29.72	2	A_51_P464118	ENSMUST00000097661
1864	3.05e-05	0.000224	44.48	102.14	0.44	A_51_P154780	Vav1	vav 1 oncogene	22324
1865	3.05e-05	0.000224	19.24	42.44	0.45	A_51_P466824	Tyk2	tyrosine kinase 2	54721
1866	3.06e-05	0.000224	13.41	39.05	0.34	A_55_P2079269	AK167004
1867	3.06e-05	0.000224	57.88	144.12	0.4	A_51_P223404	Plin3	perilipin 3	66905
1868	3.07e-05	0.000225	562.59	1332.5	0.42	A_55_P2186572	Lypla2	lysophospholipase 2	26394
1869	3.07e-05	0.000225	26.28	64.32	0.41	A_55_P2099540	H2afj	H2A histone family, member J	232440
1870	3.07e-05	0.000225	23.7	64.91	0.37	A_55_P2326517	Ube2i	ubiquitin-conjugating enzyme E2I	22196
1871	3.08e-05	0.000225	56.87	135.57	0.42	A_51_P324082	Med1	mediator complex subunit 1	19014
1872	3.08e-05	0.000225	28.31	89.62	0.32	A_55_P2024654	Trrap
1873	3.09e-05	0.000226	19.94	88.3	0.23	A_55_P2114218	Zcchc7	zinc finger, CCHC domain containing 7	319885
1874	3.09e-05	0.000226	36.91	80.76	0.46	A_51_P161362	Gnl2	guanine nucleotide binding protein-like 2 (nucleolar)	230737
1875	3.11e-05	0.000227	135.39	280.69	0.48	A_51_P192800	Grn	granulin	14824
1876	3.13e-05	0.000228	57.79	149.35	0.39	A_55_P2023697	Zfp386	zinc finger protein 386 (Kruppel-like)	56220
1877	3.13e-05	0.000228	168.4	371.92	0.45	A_55_P1998081	Trmt1	TRM1 tRNA methyltransferase 1 homolog (S. cerevisiae)	212528
1878	3.13e-05	0.000228	44.62	125.53	0.36	A_51_P361492	Pou2f1	POU domain, class 2, transcription factor 1	18986
1879	3.13e-05	0.000228	67.72	168.19	0.4	A_66_P139295	Tomm40
1880	3.13e-05	0.000228	23.69	89.57	0.26	A_51_P414879	S60874
1881	3.14e-05	0.000229	52.78	110.83	0.48	A_65_P15875	Chpf2	chondroitin polymerizing factor 2	100910
1882	3.15e-05	0.000229	4.77	15.27	0.31	A_51_P165914	Zfp770	zinc finger protein 770	228491
1883	3.15e-05	0.000229	144.22	439.55	0.33	A_51_P479321	Acss1	acyl-CoA synthetase short-chain family member 1	68738
1884	3.17e-05	0.00023	40.96	148.7	0.28	A_55_P2024431	Gaa	glucosidase, alpha, acid	14387
1885	3.17e-05	0.00023	41.54	113.38	0.37	A_52_P183038	Impdh1	inosine 5'-phosphate dehydrogenase 1	23917
1886	3.17e-05	0.00023	126.3	301.96	0.42	A_55_P1962339	Trim41	tripartite motif-containing 41	211007
1887	3.17e-05	0.00023	15.44	53.38	0.29	A_55_P2101806	Esf1	ESF1, nucleolar pre-rRNA processing protein, homolog (S. cerevisiae)	66580
1888	3.17e-05	0.00023	16.6	34.36	0.48	A_52_P214752	Lcor	ligand dependent nuclear receptor corepressor	212391
1889	3.18e-05	0.00023	27.22	81.2	0.34	A_51_P236197	Polr1a	polymerase (RNA) I polypeptide A	20019
1890	3.18e-05	0.00023	7.13	21.3	0.33	A_52_P516091	Pla2g15	phospholipase A2, group XV	192654
1891	3.19e-05	0.000231	136.23	352.3	0.39	A_66_P137157	Arl6ip4	ADP-ribosylation factor-like 6 interacting protein 4	65105
1892	3.2e-05	0.000231	60.04	172.91	0.35	A_55_P2031337	Trmt2a	TRM2 tRNA methyltransferase 2 homolog A (S. cerevisiae)	15547
1893	3.2e-05	0.000231	28.24	79.64	0.35	A_51_P187750	Neurl3	neuralized homolog 3 homolog (Drosophila)	214854
1894	3.21e-05	0.000232	23.64	91.68	0.26	A_51_P473919	Mycbp2	MYC binding protein 2	105689
1895	3.21e-05	0.000232	25.73	66.35	0.39	A_51_P201773	Tubgcp3	tubulin, gamma complex associated protein 3	259279
1896	3.22e-05	0.000232	273.13	685.39	0.4	A_51_P452779	Pygl
1897	3.23e-05	0.000233	24.14	67.45	0.36	A_55_P2121936	Wiz	widely-interspaced zinc finger motifs	22404
1898	3.23e-05	0.000233	67.71	153.18	0.44	A_51_P216075	Ddost	dolichyl-di-phosphooligosaccharide-protein glycotransferase	13200
1899	3.23e-05	0.000233	20.09	54	0.37	A_55_P2182016	Faf2	Fas associated factor family member 2	76577
1900	3.24e-05	0.000233	7	22.1	0.32	A_55_P2015964	Rif1	Rap1 interacting factor 1 homolog (yeast)	51869
1901	3.24e-05	0.000233	26.58	68.35	0.39	A_55_P1998601	Slc17a9	solute carrier family 17, member 9	228993
1902	3.24e-05	0.000233	13.23	30.69	0.43	A_55_P1994817	Taf15	TAF15 RNA polymerase II, TATA box binding protein (TBP)-associated factor	70439
1903	3.25e-05	0.000233	46.78	106.86	0.44	A_51_P516362	Vps11	vacuolar protein sorting 11 (yeast)	71732
1904	3.25e-05	0.000233	11.43	30.59	0.37	A_65_P09657	Zfp213	zinc finger protein 213	449521
1905	3.26e-05	0.000234	4.79	22.44	0.21	A_51_P511734	Snip1
1906	3.26e-05	0.000234	275.57	638.22	0.43	A_55_P2139256	Rps6ka1	ribosomal protein S6 kinase polypeptide 1	20111
1907	3.27e-05	0.000234	7.61	27.56	0.28	A_55_P2042046	5430427O19Rik	RIKEN cDNA 5430427O19 gene	71398
1908	3.27e-05	0.000234	12.98	38	0.34	A_55_P2072776	Fpgs	folylpolyglutamyl synthetase	14287
1909	3.27e-05	0.000234	18.14	46.49	0.39	A_51_P477440	Sec23ip	Sec23 interacting protein	207352
1910	3.27e-05	0.000234	39.05	103.33	0.38	A_65_P11059	Letm1	leucine zipper-EF-hand containing transmembrane protein 1	56384
1911	3.28e-05	0.000234	128.15	266.15	0.48	A_51_P221362	Tnks2	tankyrase, TRF1-interacting ankyrin-related ADP-ribose polymerase 2	74493
1912	3.28e-05	0.000234	114.1	424.37	0.27	A_51_P185660	Ccl9	chemokine (C-C motif) ligand 9	20308
1913	3.28e-05	0.000234	10.29	22.88	0.45	A_55_P2088741	Mtif3	mitochondrial translational initiation factor 3	76366
1914	3.29e-05	0.000235	862.07	1917.3	0.45	A_55_P2022434	Gpi1	glucose phosphate isomerase 1	14751
1915	3.29e-05	0.000235	221.49	478.62	0.46	A_55_P1996643	Polr2j	polymerase (RNA) II (DNA directed) polypeptide J	20022
1916	3.29e-05	0.000235	33.11	97.44	0.34	A_51_P150608	Jagn1	jagunal homolog 1 (Drosophila)	67767
1917	3.3e-05	0.000235	125.93	307.55	0.41	A_55_P2048279	Tlr13	toll-like receptor 13	279572
1918	3.31e-05	0.000236	33.61	97.1	0.35	A_52_P443167	Naa35	N(alpha)-acetyltransferase 35, NatC auxiliary subunit	78689
1919	3.31e-05	0.000236	18.04	53.72	0.34	A_51_P341379	Acad9	acyl-Coenzyme A dehydrogenase family, member 9	229211
1920	3.31e-05	0.000236	28.22	75.87	0.37	A_55_P2166262	Rnf215	ring finger protein 215	71673
1921	3.32e-05	0.000236	408.02	866.48	0.47	A_55_P2016346	Eif3d	eukaryotic translation initiation factor 3, subunit D	55944
1922	3.32e-05	0.000236	166.68	701.94	0.24	A_55_P2055404	Slc15a4	solute carrier family 15, member 4	100561
1923	3.33e-05	0.000236	46	134.1	0.34	A_55_P1991723	Alkbh3	alkB, alkylation repair homolog 3 (E. coli)	69113
1924	3.33e-05	0.000236	153.89	387.86	0.4	A_55_P2070241	Preb	prolactin regulatory element binding	50907
1925	3.33e-05	0.000236	16.55	72.68	0.23	A_51_P147274	Clec4a3	C-type lectin domain family 4, member a3	73149
1926	3.35e-05	0.000237	12.27	4.79	2.56	A_55_P2096035	Rundc3a	RUN domain containing 3A	51799
1927	3.35e-05	0.000237	10.7	30.49	0.35	A_52_P367565	Mrps2	mitochondrial ribosomal protein S2	118451
1928	3.35e-05	0.000237	18.78	52.59	0.36	A_51_P294778	Zfp954	zinc finger protein 954	232853
1929	3.36e-05	0.000238	7.28	19.57	0.37	A_52_P289893	Prdm4	PR domain containing 4	72843
1930	3.36e-05	0.000238	47.9	19.03	2.52	A_55_P2003903	Bfsp1	beaded filament structural protein 1, in lens-CP94	12075
1931	3.37e-05	0.000238	14.83	53.55	0.28	A_66_P117659	Nfatc3	nuclear factor of activated T cells, cytoplasmic, calcineurin dependent 3	18021
1932	3.37e-05	0.000238	3.97	10.24	0.39	A_55_P2012241	Ctso	cathepsin O	229445
1933	3.37e-05	0.000238	97.67	225.79	0.43	A_51_P494541	Fam108b	family with sequence similarity 108, member B	226016
1934	3.37e-05	0.000238	39.82	17.02	2.34	A_55_P1986401	Pnpo	pyridoxine 5'-phosphate oxidase	103711
1935	3.39e-05	0.000239	25.17	52.09	0.48	A_66_P122086	9030619P08Rik	RIKEN cDNA 9030619P08 gene	105892
1936	3.39e-05	0.000239	38.03	76.22	0.5	A_51_P162676	Armc7	armadillo repeat containing 7	276905
1937	3.39e-05	0.000239	29.26	66.23	0.44	A_55_P2000968	Ppp2r3c	protein phosphatase 2, regulatory subunit B'', gamma	59032
1938	3.4e-05	0.00024	14.88	7.44	2	A_55_P2110316	Hcrt	hypocretin	15171
1939	3.4e-05	0.00024	21.77	51.85	0.42	A_55_P2140516	Pex13	peroxisomal biogenesis factor 13	72129
1940	3.43e-05	0.000241	7.33	24.77	0.3	A_51_P250551	Dhx38	DEAH (Asp-Glu-Ala-His) box polypeptide 38	64340
1941	3.43e-05	0.000241	281.61	632.13	0.45	A_55_P2083939	Irf3	interferon regulatory factor 3	54131
1942	3.44e-05	0.000242	81.16	206.91	0.39	A_55_P1982076	2210018M11Rik
1943	3.44e-05	0.000242	349.66	777.45	0.45	A_55_P2037957	NAP096498-001
1944	3.45e-05	0.000242	56.03	113.51	0.49	A_55_P2052495	Tmx2	thioredoxin-related transmembrane protein 2	66958
1945	3.45e-05	0.000242	9.55	29.31	0.33	A_55_P1975185	Sqle	squalene epoxidase	20775
1946	3.46e-05	0.000243	601.34	1470.11	0.41	A_51_P467410	Npm1	nucleophosmin 1	18148
1947	3.47e-05	0.000243	73.4	164.79	0.45	A_51_P301736	Ppp2r2a	protein phosphatase 2 (formerly 2A), regulatory subunit B (PR 52), alpha isoform	71978
1948	3.47e-05	0.000243	50.23	155.02	0.32	A_55_P2151685	Pira11	paired-Ig-like receptor A11	18724
1949	3.48e-05	0.000243	26.83	63.2	0.42	A_55_P1978366	TC1664423
1950	3.49e-05	0.000244	259.05	624.46	0.41	A_55_P1978311	Erh	enhancer of rudimentary homolog (Drosophila)	13877
1951	3.5e-05	0.000244	95.2	42.98	2.22	A_52_P317820	Fbxo41	F-box protein 41	330369
1952	3.5e-05	0.000244	41.87	119.46	0.35	A_55_P1986306	Ltv1	LTV1 homolog (S. cerevisiae)	353258
1953	3.5e-05	0.000244	6.06	28.75	0.21	A_51_P330133	Pspc1	paraspeckle protein 1	66645
1954	3.5e-05	0.000244	33.23	92.24	0.36	A_55_P2050207	Ankrd27	ankyrin repeat domain 27 (VPS9 domain)	245886
1955	3.51e-05	0.000244	22.33	61.45	0.36	A_55_P2124085	A_55_P2124085
1956	3.51e-05	0.000244	70.85	186.99	0.38	A_51_P400375	0610007P14Rik
1957	3.51e-05	0.000244	101.9	218.17	0.47	A_51_P134972	Shkbp1	Sh3kbp1 binding protein 1	192192
1958	3.51e-05	0.000244	345.37	796.19	0.43	A_55_P2019397	Mtch1	mitochondrial carrier homolog 1 (C. elegans)	56462
1959	3.52e-05	0.000245	15.57	34	0.46	A_52_P674357	Thtpa	thiamine triphosphatase	105663
1960	3.52e-05	0.000245	61.17	127.88	0.48	A_55_P1958464	NAP112102-1
1961	3.52e-05	0.000245	49.48	99.69	0.5	A_55_P1953387	Fabp5	fatty acid binding protein 5, epidermal	16592
1962	3.52e-05	0.000245	30.2	101.05	0.3	A_55_P2039416	Sgk1	serum/glucocorticoid regulated kinase 1	20393
1963	3.52e-05	0.000245	9.36	2.53	3.7	A_55_P2125862	TC1710962
1964	3.53e-05	0.000245	20.86	92.37	0.23	A_55_P2005552	Arhgef10l	Rho guanine nucleotide exchange factor (GEF) 10-like	72754
1965	3.54e-05	0.000245	34.67	94.18	0.37	A_52_P324767	Tmed8	transmembrane emp24 domain containing 8	382620
1966	3.55e-05	0.000246	365.36	732.99	0.5	A_55_P1974273	Ndufs7	NADH dehydrogenase (ubiquinone) Fe-S protein 7	75406
1967	3.55e-05	0.000246	27.3	60.32	0.45	A_51_P228254	Zdhhc21	zinc finger, DHHC domain containing 21	68268
1968	3.55e-05	0.000246	25.72	71.57	0.36	A_55_P2013078	Thoc5	THO complex 5	107829
1969	3.55e-05	0.000246	5.39	19.54	0.28	A_55_P2367415	A630026N12Rik	RIKEN cDNA A630026N12 gene	320961
1970	3.56e-05	0.000246	39.79	82.25	0.48	A_51_P449048	Cndp2	CNDP dipeptidase 2 (metallopeptidase M20 family)	66054
1971	3.56e-05	0.000246	174.81	449.2	0.39	A_51_P234025	Rbm5	RNA binding motif protein 5	83486
1972	3.57e-05	0.000246	35.65	102.04	0.35	A_55_P1963339	E430025E21Rik	RIKEN cDNA E430025E21 gene	223593
1973	3.57e-05	0.000246	27.24	72.94	0.37	A_55_P2146520	Carns1	carnosine synthase 1	107239
1974	3.57e-05	0.000246	4.29	12.18	0.35	A_51_P125446	Lzic	leucine zipper and CTNNBIP1 domain containing	69151
1975	3.57e-05	0.000246	44.6	94.82	0.47	A_51_P509211	Rnf34	ring finger protein 34	80751
1976	3.57e-05	0.000246	46.74	110.05	0.42	A_55_P2060863	A_55_P2060863
1977	3.58e-05	0.000247	70.71	156.22	0.45	A_55_P2137706	Tmpo	thymopoietin	21917
1978	3.58e-05	0.000247	6.8	14.81	0.46	A_66_P123683	Nabp1
1979	3.6e-05	0.000247	124.92	396.85	0.31	A_55_P2066116	Bcl3	B cell leukemia/lymphoma 3	12051
1980	3.6e-05	0.000247	115.75	320.23	0.36	A_55_P2011172	LOC675851	NADH dehydrogenase [ubiquinone] 1 subunit C2-like	675851
1981	3.6e-05	0.000247	8.37	34.02	0.25	A_55_P2052749	Pcm1	pericentriolar material 1	18536
1982	3.61e-05	0.000248	37.99	89.29	0.43	A_52_P305279	Spata13	spermatogenesis associated 13	219140
1983	3.61e-05	0.000248	129.39	578.2	0.22	A_52_P70796	Cxcr5	chemokine (C-X-C motif) receptor 5	12145
1984	3.61e-05	0.000248	21.91	67.17	0.33	A_51_P268559	Idh3a	isocitrate dehydrogenase 3 (NAD+) alpha	67834
1985	3.62e-05	0.000248	25.18	62.12	0.41	A_55_P1981090	Thap7	THAP domain containing 7	69009
1986	3.62e-05	0.000248	54.3	123.5	0.44	A_51_P118603	Wdr82	WD repeat domain containing 82	77305
1987	3.63e-05	0.000248	92.34	204.43	0.45	A_55_P2084433	A_55_P2084433
1988	3.63e-05	0.000248	3.08	20.82	0.15	A_51_P337543	Glce	glucuronyl C5-epimerase	93683
1989	3.63e-05	0.000248	12.27	28.54	0.43	A_52_P161806	Ovca2	candidate tumor suppressor in ovarian cancer 2	246257
1990	3.63e-05	0.000248	38.3	100.15	0.38	A_55_P2054352	Rbm6	RNA binding motif protein 6	19654
1991	3.64e-05	0.000249	476.85	957.23	0.5	A_51_P262878	Tmed9	transmembrane emp24 protein transport domain containing 9	67511
1992	3.64e-05	0.000249	115.19	251.64	0.46	A_55_P1976242	Arhgef7	Rho guanine nucleotide exchange factor (GEF7)	54126
1993	3.64e-05	0.000249	65.19	176.7	0.37	A_66_P127175	Ankrd16	ankyrin repeat domain 16	320816
1994	3.65e-05	0.000249	70.66	196.05	0.36	A_51_P123077	Nubp1	nucleotide binding protein 1	26425
1995	3.65e-05	0.000249	20.08	56.01	0.36	A_52_P468041	Alkbh5	alkB, alkylation repair homolog 5 (E. coli)	268420
1996	3.67e-05	0.00025	15.47	71.19	0.22	A_55_P2283310	5830428M24Rik	RIKEN cDNA 5830428M24 gene	76062
1997	3.67e-05	0.00025	28.06	61.92	0.45	A_52_P134666	Srpr	signal recognition particle receptor ('docking protein')	67398
[truncated: 1,960 more rows]

## Sheet: Day 7
Day 7 class comparison: 3023 significantly changed genes
No.	Parametric p-value	FDR	Geom mean of intensities in day 7 IRR	Geom mean of intensities in day 7 CTL	Fold-change	UniqueID	Symbol	Name	EntrezID
1	< 1e-07	< 1e-07	140.78	30.7	4.59	A_51_P246317	Mt2	metallothionein 2	17750
2	< 1e-07	< 1e-07	263.59	62.97	4.19	A_66_P111660	Mt1	metallothionein 1	17748
3	< 1e-07	< 1e-07	843.82	306.24	2.76	A_51_P314397	Crip2	cysteine rich protein 2	68337
4	< 1e-07	< 1e-07	114.98	40.18	2.86	A_52_P628067	Cdca3	cell division cycle associated 3	14793
5	< 1e-07	< 1e-07	46.13	18.71	2.47	A_55_P2036883	Hist2h2bb	histone cluster 2, H2bb	319189
6	< 1e-07	< 1e-07	179.31	61.45	2.92	A_55_P1953236	Epb4.2	erythrocyte protein band 4.2	13828
7	< 1e-07	< 1e-07	4.83	23.95	0.2	A_51_P444290	Slamf8	SLAM family member 8	74748
8	< 1e-07	< 1e-07	4.68	15.21	0.31	A_55_P2230913	Etv6	ets variant gene 6 (TEL oncogene)	14011
9	< 1e-07	5.07e-05	29.74	69.31	0.43	A_52_P420308	Tnpo1	transportin 1	238799
10	< 1e-07	5.07e-05	115.13	282.53	0.41	A_55_P2086433	Oasl1	2'-5' oligoadenylate synthetase-like 1	231655
11	< 1e-07	5.07e-05	43.22	111.66	0.39	A_51_P377948	Gimap9	GTPase, IMAP family member 9	317758
12	< 1e-07	5.07e-05	6.75	22.22	0.3	A_52_P2732	Mfn1	mitofusin 1	67414
13	< 1e-07	5.07e-05	10.51	34.32	0.31	A_55_P1958400	TC1593528
14	< 1e-07	5.07e-05	18.58	44.74	0.42	A_52_P528963	Eps15l1	epidermal growth factor receptor pathway substrate 15-like 1	13859
15	1e-07	5.07e-05	109.81	52.94	2.07	A_51_P227004	Cks1b	CDC28 protein kinase 1b	54124
16	1e-07	5.07e-05	20.19	52.94	0.38	A_52_P685938	Efcab14
17	1e-07	5.07e-05	33.87	11.46	2.95	A_55_P2184459	ENSMUST00000105102
18	1e-07	5.07e-05	20.42	46.86	0.44	A_52_P223809	Dhx58	DEXH (Asp-Glu-X-His) box polypeptide 58	80861
19	1e-07	5.07e-05	4.25	13.49	0.32	A_52_P275904	JQ085280
20	1e-07	5.07e-05	261.79	129.94	2.01	A_55_P1968365	NAP066688-1
21	1e-07	5.07e-05	34.17	77.75	0.44	A_51_P338317	Rhoq	ras homolog gene family, member Q	104215
22	1e-07	5.07e-05	7.35	35.58	0.21	A_55_P1963184	Pgap1	post-GPI attachment to proteins 1	241062
23	1e-07	5.07e-05	130.37	63.81	2.04	A_55_P1996504	Abcg2	ATP-binding cassette, sub-family G (WHITE), member 2	26357
24	1e-07	5.07e-05	16.18	59.04	0.27	A_66_P103232	U88691
25	1e-07	5.07e-05	389.28	153.16	2.54	A_55_P2063376	Add2	adducin 2 (beta)	11519
26	2e-07	6.46e-05	72.88	27.2	2.68	A_55_P2122195	Kcnk9	potassium channel, subfamily K, member 9	223604
27	2e-07	6.46e-05	10.45	33.51	0.31	A_55_P2129047	Tlr7	toll-like receptor 7	170743
28	2e-07	6.46e-05	745.67	313.87	2.38	A_55_P2110032	Akap7
29	2e-07	6.46e-05	35043.5	13902	2.52	A_52_P534583	Ahsp	alpha hemoglobin stabilizing protein	170812
30	2e-07	6.46e-05	6.9	22.87	0.3	A_52_P346113	Foxn2	forkhead box N2	14236
31	2e-07	6.46e-05	1114.08	2326.06	0.48	A_51_P470328	Sepp1	selenoprotein P, plasma, 1	20363
32	2e-07	6.46e-05	94.72	267.16	0.35	A_51_P114049	Tmem109	transmembrane protein 109	68539
33	2e-07	6.46e-05	250.81	720.45	0.35	A_52_P624149	Hsp90b1	heat shock protein 90, beta (Grp94), member 1	22027
34	2e-07	6.46e-05	13.14	34.07	0.39	A_52_P558699	Smek1	SMEK homolog 1, suppressor of mek1 (Dictyostelium)	68734
35	2e-07	6.46e-05	6.38	19.65	0.32	A_52_P243412	Ulk2	Unc-51 like kinase 2 (C. elegans)	29869
36	2e-07	6.46e-05	14.98	48.47	0.31	A_52_P512553	Atg16l2	autophagy related 16 like 2 (S. cerevisiae)	73683
37	2e-07	6.46e-05	37.72	121.92	0.31	A_55_P2472435	Gbp3	guanylate binding protein 3	55932
38	2e-07	6.46e-05	525.68	251.73	2.09	A_51_P457528	Ccnb2	cyclin B2	12442
39	2e-07	6.46e-05	111.85	229.74	0.49	A_55_P1960960	Zdhhc9	zinc finger, DHHC domain containing 9	208884
40	2e-07	6.46e-05	2101.65	998.77	2.1	A_52_P660945	Ctsf	cathepsin F	56464
41	3e-07	7.75e-05	8.04	18.49	0.44	A_65_P20699	Tlk2	tousled-like kinase 2 (Arabidopsis)	24086
42	3e-07	7.75e-05	17.72	4.37	4.05	A_52_P609868	Timd4	T cell immunoglobulin and mucin domain containing 4	276891
43	3e-07	7.75e-05	16.26	34.99	0.46	A_52_P282987	Yeats2	YEATS domain containing 2	208146
44	3e-07	7.75e-05	12.21	25.71	0.47	A_52_P24951	Ado	2-aminoethanethiol (cysteamine) dioxygenase	211488
45	3e-07	7.75e-05	19.04	4.92	3.87	A_55_P2150392	Cpne5	copine V	240058
46	3e-07	7.75e-05	54.75	118.17	0.46	A_51_P305052	Siglecg	sialic acid binding Ig-like lectin G	243958
47	3e-07	7.75e-05	23.41	59.77	0.39	A_55_P1991985	Ptprs	protein tyrosine phosphatase, receptor type, S	19280
48	3e-07	7.75e-05	24.82	142.88	0.17	A_55_P1962918	Mnda	myeloid cell nuclear differentiation antigen	381308
49	3e-07	7.75e-05	27.03	71.45	0.38	A_52_P139740	Mdp1	magnesium-dependent phosphatase 1	67881
50	3e-07	7.75e-05	531.44	224.61	2.37	A_55_P2019349	ENSMUST00000115604
51	3e-07	7.75e-05	9087.26	4116.59	2.21	A_51_P282092	Urod	uroporphyrinogen decarboxylase	22275
52	4e-07	8e-05	542.66	1172.67	0.46	A_51_P509971	Plekho1	pleckstrin homology domain containing, family O member 1	67220
53	4e-07	8e-05	12.82	3.59	3.57	A_55_P2151393	Tmem116	transmembrane protein 116	77462
54	4e-07	8e-05	56.38	142.51	0.4	A_55_P2182806	B4galt7	xylosylprotein beta1,4-galactosyltransferase, polypeptide 7 (galactosyltransferase I)	218271
55	4e-07	8e-05	76.7	206.08	0.37	A_51_P243808	Traf3ip3	TRAF3 interacting protein 3	215243
56	4e-07	8e-05	335.14	778.85	0.43	A_55_P2024575	Sec24c	Sec24 related gene family, member C (S. cerevisiae)	218811
57	4e-07	8e-05	6.49	13.75	0.47	A_55_P1956223	Chka	choline kinase alpha	12660
58	4e-07	8e-05	58.71	203.22	0.29	A_55_P2332731	ENSMUST00000165661
59	4e-07	8e-05	139.7	59.95	2.33	A_55_P1990870	Mylk3	myosin light chain kinase 3	213435
60	4e-07	8e-05	14.71	50.72	0.29	A_55_P2108938	Hps5	Hermansky-Pudlak syndrome 5 homolog (human)	246694
61	4e-07	8e-05	10.72	37.57	0.29	A_51_P444502	U55589
62	4e-07	8e-05	5.26	19.55	0.27	A_66_P133367	X59193
63	4e-07	8e-05	12.39	29.07	0.43	A_52_P1076124	LOC101056632
64	5e-07	8.88e-05	7.24	22.2	0.33	A_55_P2351779	9030203C11Rik	RIKEN cDNA 9030203C11 gene	320854
65	5e-07	8.88e-05	8.3	28.95	0.29	A_52_P409578	Rassf4	Ras association (RalGDS/AF-6) domain family member 4	213391
66	5e-07	8.88e-05	171.95	374.25	0.46	A_55_P2146525	Camta2
67	5e-07	8.88e-05	10.97	26.01	0.42	A_51_P483922	Tm9sf4	transmembrane 9 superfamily protein member 4	99237
68	5e-07	8.88e-05	33.86	127.65	0.27	A_51_P193146	Ms4a6c	membrane-spanning 4-domains, subfamily A, member 6C	73656
69	5e-07	8.88e-05	1956.29	929.27	2.11	A_55_P1994927	Rab3il1	RAB3A interacting protein (rabin3)-like 1	74760
70	5e-07	8.88e-05	63.04	137.58	0.46	A_51_P445662	Hsd17b4	hydroxysteroid (17-beta) dehydrogenase 4	15488
71	5e-07	8.88e-05	18.59	62.77	0.3	A_55_P2173210	Gm16340	predicted gene 16340	100504287
72	6e-07	8.88e-05	71.26	160.08	0.45	A_51_P295625	Arf4	ADP-ribosylation factor 4	11843
73	6e-07	8.88e-05	317.21	736.14	0.43	A_51_P324871	Cybasc3	cytochrome b, ascorbate dependent 3	225912
74	6e-07	8.88e-05	4.99	19.87	0.25	A_55_P2293007	AI662175	expressed sequence AI662175	106250
75	6e-07	8.88e-05	30.2	68.47	0.44	A_51_P500082	Gm14446	predicted gene 14446	667373
76	6e-07	8.88e-05	58.28	234.37	0.25	A_51_P346668	Irf5	interferon regulatory factor 5	27056
77	6e-07	8.88e-05	117.23	356.99	0.33	A_55_P2038262	Phf11b
78	6e-07	8.88e-05	18.84	79.51	0.24	A_51_P407657	ENSMUST00000103331
79	6e-07	8.88e-05	7	17.52	0.4	A_51_P121252	Ints4	integrator complex subunit 4	101861
80	6e-07	8.88e-05	40.09	109.1	0.37	A_55_P2120706	A_55_P2120706
81	6e-07	8.88e-05	27.01	57.94	0.47	A_51_P137007	Zw10	ZW10 homolog (Drosophila), centromere/kinetochore protein	26951
82	6e-07	8.88e-05	5.9	16.81	0.35	A_55_P2123933	D2hgdh	D-2-hydroxyglutarate dehydrogenase	98314
83	6e-07	8.88e-05	6.11	23.33	0.26	A_51_P466773	Zfp646	zinc finger protein 646	233905
84	6e-07	8.88e-05	160.36	338.61	0.47	A_55_P2047698	Pop7	processing of precursor 7, ribonuclease P family, (S. cerevisiae)	74097
85	6e-07	8.88e-05	14.82	79.66	0.19	A_66_P109731	AY731702
86	7e-07	9.04e-05	74.22	194.06	0.38	A_55_P2031337	Trmt2a	TRM2 tRNA methyltransferase 2 homolog A (S. cerevisiae)	15547
87	7e-07	9.04e-05	33.39	82.82	0.4	A_52_P618728	M61952
88	7e-07	9.04e-05	357.99	177.45	2.02	A_55_P2008599	Pcx	pyruvate carboxylase	18563
89	7e-07	9.04e-05	7.8	33.97	0.23	A_55_P2167999	Ldlr	low density lipoprotein receptor	16835
90	7e-07	9.04e-05	16.63	41.97	0.4	A_55_P1986228	NAP112620-1
91	7e-07	9.04e-05	14.77	4.18	3.53	A_55_P2147742	Gm13103	predicted gene 13103	194225
92	7e-07	9.04e-05	24.84	88.53	0.28	A_51_P170178	B3gnt8	UDP-GlcNAc:betaGal beta-1,3-N-acetylglucosaminyltransferase 8	232984
93	7e-07	9.04e-05	94.17	34.94	2.7	A_55_P2130600	Musk	muscle, skeletal, receptor tyrosine kinase	18198
94	7e-07	9.04e-05	21.48	72.8	0.3	A_55_P2026268	M34528
95	7e-07	9.04e-05	98.93	223.12	0.44	A_51_P172323	Pak2
96	7e-07	9.04e-05	102.51	224.35	0.46	A_51_P280437	Slc12a6
97	8e-07	9.09e-05	1670.71	730.78	2.29	A_55_P2108389	D830030K20Rik	RIKEN cDNA D830030K20 gene	320333
98	8e-07	9.09e-05	13.06	36.22	0.36	A_55_P2120615	Ssh3	slingshot homolog 3 (Drosophila)	245857
99	8e-07	9.09e-05	4.26	13.22	0.32	A_55_P2322064	F830005D05Rik	RIKEN cDNA F830005D05 gene	320797
100	8e-07	9.09e-05	4.45	18.8	0.24	A_51_P502798	Nxpe4
101	8e-07	9.09e-05	20.61	67.14	0.31	A_51_P267194	Faim	Fas apoptotic inhibitory molecule	23873
102	8e-07	9.09e-05	75.91	37.72	2.01	A_55_P1952216	A_55_P1952216
103	8e-07	9.09e-05	12.89	33.14	0.39	A_55_P1974855	Zfp868	zinc finger protein 868	234362
104	8e-07	9.09e-05	497.05	1054.94	0.47	A_52_P508089	Psap	prosaposin	19156
105	8e-07	9.09e-05	40.85	83.28	0.49	A_51_P438149	Mapre2
106	8e-07	9.09e-05	44.23	17.3	2.56	A_52_P406181	Nacad	NAC alpha domain containing	192950
107	8e-07	9.09e-05	54.86	130.82	0.42	A_52_P114494	Stat6	signal transducer and activator of transcription 6	20852
108	8e-07	9.09e-05	7.58	19.02	0.4	A_51_P329283	Senp5	SUMO/sentrin specific peptidase 5	320213
109	8e-07	9.09e-05	85.38	177	0.48	A_51_P133052	Glyr1	glyoxylate reductase 1 homolog (Arabidopsis)	74022
110	9e-07	9.27e-05	19.38	39.94	0.49	A_55_P2129034	Rheb	Ras homolog enriched in brain	19744
111	9e-07	9.27e-05	38.04	102.86	0.37	A_55_P1957389	Snx25	sorting nexin 25	102141
112	9e-07	9.27e-05	18.36	59.68	0.31	A_52_P63973	NP060121
113	9e-07	9.27e-05	57.52	163.94	0.35	A_51_P242201	Naaa	N-acylethanolamine acid amidase	67111
114	9e-07	9.27e-05	37.88	117.17	0.32	A_55_P2079076	Cacna1i
115	9e-07	9.27e-05	202.49	425.35	0.48	A_51_P434101	Herpud1	homocysteine-inducible, endoplasmic reticulum stress-inducible, ubiquitin-like domain member 1	64209
116	9e-07	9.27e-05	96.26	216.08	0.45	A_55_P2147186	A430005L14Rik	RIKEN cDNA A430005L14 gene	97159
117	9e-07	9.27e-05	71.34	35.24	2.02	A_55_P2005859	Fn3k	fructosamine 3 kinase	63828
118	9e-07	9.27e-05	61.46	222.7	0.28	A_52_P195839	Ctsc	cathepsin C	13032
119	9e-07	9.27e-05	82.08	234.95	0.35	A_52_P682382	Scd1	stearoyl-Coenzyme A desaturase 1	20249
120	1e-06	9.71e-05	14.58	34.49	0.42	A_52_P257728	Cnnm4	cyclin M4	94220
121	1e-06	9.71e-05	13.75	70.89	0.19	A_55_P2062802	AJ277812
122	1e-06	9.71e-05	23.3	51.86	0.45	A_52_P244132	Isoc1	isochorismatase domain containing 1	66307
123	1e-06	9.71e-05	61.18	159.54	0.38	A_51_P476711	Skiv2l2	superkiller viralicidic activity 2-like 2 (S. cerevisiae)	72198
124	1e-06	9.71e-05	13.44	35.15	0.38	A_51_P336827	Cyb5b	cytochrome b5 type B	66427
125	1e-06	9.71e-05	155.84	77.49	2.01	A_55_P1973286	A_55_P1973286
126	1.1e-06	9.71e-05	87.28	30.89	2.83	A_55_P2034009	Gabre	gamma-aminobutyric acid (GABA) A receptor, subunit epsilon	14404
127	1.1e-06	9.71e-05	123.17	266.35	0.46	A_51_P262171	Irgm1	immunity-related GTPase family M member 1	15944
128	1.1e-06	9.71e-05	101.12	214.63	0.47	A_51_P371119	Cops4	COP9 (constitutive photomorphogenic) homolog, subunit 4 (Arabidopsis thaliana)	26891
129	1.1e-06	9.71e-05	13.74	30.91	0.44	A_52_P86928	Cog2	component of oligomeric golgi complex 2	76332
130	1.1e-06	9.71e-05	42.04	88.1	0.48	A_55_P2107972	Smad5	MAD homolog 5 (Drosophila)	17129
131	1.1e-06	9.71e-05	125.18	392.23	0.32	A_51_P453111	Hexb	hexosaminidase B	15212
132	1.1e-06	9.71e-05	14.69	60.29	0.24	A_55_P2179341	X63811
133	1.1e-06	9.71e-05	29.62	98.19	0.3	A_55_P2276221	Asb2	ankyrin repeat and SOCS box-containing 2	65256
134	1.1e-06	9.71e-05	57.96	168.67	0.34	A_55_P2048912	Themis2
135	1.1e-06	9.71e-05	89.88	243.98	0.37	A_51_P499441	Prkd2	protein kinase D2	101540
136	1.1e-06	9.71e-05	106.78	214.76	0.5	A_55_P2133993	Gm10792	predicted gene 10792	100038351
137	1.1e-06	9.71e-05	10.21	24.59	0.42	A_55_P2094852	Rabep1	rabaptin, RAB GTPase binding effector protein 1	54189
138	1.1e-06	9.71e-05	5.63	28.18	0.2	A_55_P2045136	I830127L07Rik	RIKEN cDNA I830127L07 gene	546643
139	1.1e-06	9.71e-05	24.32	55.41	0.44	A_55_P2149440	Ehmt1	euchromatic histone methyltransferase 1	77683
140	1.1e-06	9.71e-05	643.5	1868.93	0.34	A_55_P2064771	Ly6c1	lymphocyte antigen 6 complex, locus C1	17067
141	1.2e-06	9.98e-05	48.21	113.49	0.42	A_52_P255804	Cbx1	chromobox homolog 1 (Drosophila HP1 beta)	12412
142	1.2e-06	9.98e-05	65.07	168.5	0.39	A_51_P389751	Relb	avian reticuloendotheliosis viral (v-rel) oncogene related B	19698
143	1.2e-06	9.98e-05	51.98	110.36	0.47	A_51_P492410	Pmvk	phosphomevalonate kinase	68603
144	1.2e-06	9.98e-05	106.37	46.56	2.28	A_55_P2109032	Olfr545	olfactory receptor 545	258837
145	1.2e-06	9.98e-05	52.96	151.1	0.35	A_52_P67200	Stt3b	STT3, subunit of the oligosaccharyltransferase complex, homolog B (S. cerevisiae)	68292
146	1.2e-06	9.98e-05	18.97	53.25	0.36	A_51_P168524	Mob1a	MOB kinase activator 1A	232157
147	1.2e-06	9.98e-05	17.38	51.65	0.34	A_52_P336825	Matr3	matrin 3	17184
148	1.3e-06	9.98e-05	21.82	63.27	0.34	A_55_P2053848	NAP094517-001
149	1.3e-06	9.98e-05	31.78	105.98	0.3	A_52_P186262	AF163743
150	1.3e-06	9.98e-05	41.34	99.54	0.42	A_51_P491987	Ripk3	receptor-interacting serine-threonine kinase 3	56532
151	1.3e-06	9.98e-05	22.41	54.39	0.41	A_51_P197883	Exo5
152	1.3e-06	9.98e-05	23.49	51.42	0.46	A_55_P2086143	Cyp39a1	cytochrome P450, family 39, subfamily a, polypeptide 1	56050
153	1.3e-06	9.98e-05	92.78	193.3	0.48	A_66_P105307	Adnp	activity-dependent neuroprotective protein	11538
154	1.3e-06	9.98e-05	25.59	59.87	0.43	A_51_P184353	Nr2f6	nuclear receptor subfamily 2, group F, member 6	13864
155	1.3e-06	9.98e-05	35.39	93.35	0.38	A_55_P2091193	A_55_P2091193
156	1.3e-06	9.98e-05	142.21	349.24	0.41	A_51_P512591	Cdc42se1	CDC42 small effector 1	57912
157	1.3e-06	9.98e-05	59.75	139.98	0.43	A_51_P418168	Manf	mesencephalic astrocyte-derived neurotrophic factor	74840
158	1.3e-06	9.98e-05	81.93	202.76	0.4	A_55_P2108122	Arcn1	archain 1	213827
159	1.3e-06	9.98e-05	63.16	160.5	0.39	A_55_P1974892	Zbtb18
160	1.3e-06	9.98e-05	34.7	86.01	0.4	A_55_P2062190	Gstm1	glutathione S-transferase, mu 1	14862
161	1.3e-06	9.98e-05	32.9	11.75	2.8	A_66_P132121	AK156771
162	1.4e-06	0.0001	26.55	72.52	0.37	A_51_P196895	Ist1
163	1.4e-06	0.0001	29.33	60.81	0.48	A_55_P1957319	Krr1	KRR1, small subunit (SSU) processome component, homolog (yeast)	52705
164	1.4e-06	0.0001	16.22	34.01	0.48	A_55_P2296088	Sp3	trans-acting transcription factor 3	20687
165	1.4e-06	0.0001	137	300.42	0.46	A_55_P2106063	Ndufs2	NADH dehydrogenase (ubiquinone) Fe-S protein 2	226646
166	1.4e-06	0.0001	5.47	10.99	0.5	A_51_P398235	Dnajc11	DnaJ (Hsp40) homolog, subfamily C, member 11	230935
167	1.4e-06	0.0001	20.43	44.3	0.46	A_51_P152155	Glt8d1	glycosyltransferase 8 domain containing 1	76485
168	1.4e-06	0.0001	44.09	94.02	0.47	A_51_P509211	Rnf34	ring finger protein 34	80751
169	1.4e-06	0.0001	129.1	358.48	0.36	A_51_P337675	Cd53	CD53 antigen	12508
170	1.4e-06	0.0001	56.31	116.72	0.48	A_66_P124788	Tbcb	tubulin folding cofactor B	66411
171	1.4e-06	0.0001	13.34	5.66	2.36	A_55_P2159309	Synpo2	synaptopodin 2	118449
172	1.5e-06	0.000101	13.71	39.33	0.35	A_55_P2115192	Sike1	suppressor of IKBKE 1	66641
173	1.5e-06	0.000101	45.24	112.17	0.4	A_52_P95910	Ugcg	UDP-glucose ceramide glucosyltransferase	22234
174	1.5e-06	0.000101	58.08	148.45	0.39	A_51_P505493	Elovl5	ELOVL family member 5, elongation of long chain fatty acids (yeast)	68801
175	1.5e-06	0.000101	4.31	11.88	0.36	A_51_P187842	Eif4e3	eukaryotic translation initiation factor 4E member 3	66892
176	1.5e-06	0.000101	39.54	93.78	0.42	A_55_P2116385	Gpr183	G protein-coupled receptor 183	321019
177	1.5e-06	0.000101	54.64	149.4	0.37	A_55_P2021665	Zfml	zinc finger, matrin-like	18139
178	1.5e-06	0.000101	11.8	37.91	0.31	A_55_P2002597	NAP111601-1
179	1.5e-06	0.000101	367.57	1322.56	0.28	A_51_P465350	Ly86	lymphocyte antigen 86	17084
180	1.5e-06	0.000101	6.21	17.25	0.36	A_51_P108581	Adrbk2
181	1.5e-06	0.000101	52.62	117.21	0.45	A_51_P177984	Itfg3	integrin alpha FG-GAP repeat containing 3	106581
182	1.6e-06	0.000101	76.78	164.99	0.47	A_55_P1999637	Gm15455	predicted gene 15455	433287
183	1.6e-06	0.000101	13.43	32.47	0.41	A_51_P468294	Polg	polymerase (DNA directed), gamma	18975
184	1.6e-06	0.000101	39.92	16.48	2.42	A_55_P2005828	Hbb-bh1	hemoglobin Z, beta-like embryonic chain	15132
185	1.6e-06	0.000101	13.04	40.67	0.32	A_55_P2200618	LOC552902	uncharacterized LOC552902	552902
186	1.6e-06	0.000101	11.72	27.18	0.43	A_51_P248304	Vps26b	vacuolar protein sorting 26 homolog B (yeast)	69091
187	1.6e-06	0.000101	28.5	58.66	0.49	A_51_P464576	Psen1	presenilin 1	19164
188	1.6e-06	0.000101	38.13	91.6	0.42	A_51_P490257	Fbxo4	F-box protein 4	106052
189	1.6e-06	0.000101	167.91	364.33	0.46	A_55_P1988623	Add3	adducin 3 (gamma)	27360
190	1.6e-06	0.000101	23.96	61.08	0.39	A_55_P1981455	A_55_P1981455
191	1.6e-06	0.000101	14.65	46.7	0.31	A_51_P196158	Btd	biotinidase	26363
192	1.6e-06	0.000101	125.53	307.39	0.41	A_51_P119429	Nckap1l	NCK associated protein 1 like	105855
193	1.7e-06	0.000102	86.92	183.84	0.47	A_51_P410918	Tor4a
194	1.7e-06	0.000102	66.07	138.52	0.48	A_55_P2125868	A_55_P2125868
195	1.7e-06	0.000102	51.42	104.44	0.49	A_55_P2173837	Mpp6	membrane protein, palmitoylated 6 (MAGUK p55 subfamily member 6)	56524
196	1.7e-06	0.000102	62.39	130.21	0.48	A_51_P443475	Bccip	BRCA2 and CDKN1A interacting protein	66165
197	1.7e-06	0.000102	16.9	40.6	0.42	A_51_P519385	Sacm1l	SAC1 (suppressor of actin mutations 1, homolog)-like (S. cerevisiae)	83493
198	1.7e-06	0.000102	36.44	74.86	0.49	A_51_P284988	Nrbf2	nuclear receptor binding factor 2	641340
199	1.7e-06	0.000102	18.99	47.74	0.4	A_52_P604526	Mrpl19	mitochondrial ribosomal protein L19	56284
200	1.7e-06	0.000102	122.75	246.26	0.5	A_51_P210474	Mrpl18	mitochondrial ribosomal protein L18	67681
201	1.7e-06	0.000102	36.03	115.32	0.31	A_55_P2196027	6330509M05Rik	RIKEN cDNA 6330509M05 gene	102913
202	1.7e-06	0.000102	35.81	91.9	0.39	A_52_P614207	BC080787
203	1.8e-06	0.000104	203.18	412.25	0.49	A_51_P336622	Dexi	dexamethasone-induced transcript	58239
204	1.8e-06	0.000104	11.74	4.11	2.86	A_55_P2134261	ENSMUST00000097444
205	1.8e-06	0.000104	36.49	82.76	0.44	A_55_P2024654	Trrap
206	1.8e-06	0.000104	220.68	529.86	0.42	A_51_P192130	Stk10	serine/threonine kinase 10	20868
207	1.8e-06	0.000104	40.51	89.14	0.45	A_55_P2033160	Pomgnt1	protein O-linked mannose beta1,2-N-acetylglucosaminyltransferase	68273
208	1.8e-06	0.000104	15.46	45.72	0.34	A_51_P289881	Txndc12	thioredoxin domain containing 12 (endoplasmic reticulum)	66073
209	1.8e-06	0.000104	194.67	471.92	0.41	A_55_P2108171	Glud1	glutamate dehydrogenase 1	14661
210	1.8e-06	0.000104	9.8	41.9	0.23	A_52_P1190151	U20820
211	1.9e-06	0.000104	46.59	137.81	0.34	A_55_P2102390	Spag9	sperm associated antigen 9	70834
212	1.9e-06	0.000104	12.53	45.66	0.27	A_55_P1998396	Eif2ak4	eukaryotic translation initiation factor 2 alpha kinase 4	27103
213	1.9e-06	0.000104	122.41	286.71	0.43	A_52_P528600	Hhex	hematopoietically expressed homeobox	15242
214	1.9e-06	0.000104	42.98	103.35	0.42	A_55_P1978597	Trit1	tRNA isopentenyltransferase 1	66966
215	1.9e-06	0.000104	105.46	218.23	0.48	A_55_P1984932	Zc3h18	zinc finger CCCH-type containing 18	76014
216	1.9e-06	0.000104	229.49	468.47	0.49	A_55_P1974900	Ndufab1	NADH dehydrogenase (ubiquinone) 1, alpha/beta subcomplex, 1	70316
217	1.9e-06	0.000104	10.16	29.14	0.35	A_51_P389714	Phlpp2	PH domain and leucine rich repeat protein phosphatase 2	244650
218	1.9e-06	0.000104	38.01	94.69	0.4	A_55_P2141287	Erlin1	ER lipid raft associated 1	226144
219	1.9e-06	0.000104	27.5	79.21	0.35	A_51_P473919	Mycbp2	MYC binding protein 2	105689
220	1.9e-06	0.000104	63.77	190.57	0.33	A_66_P136714	Scpep1	serine carboxypeptidase 1	74617
221	1.9e-06	0.000104	76.08	189.56	0.4	A_55_P2110887	NAP111648-1
222	2e-06	0.000104	33.62	67.48	0.5	A_55_P2042396	Alkbh4	alkB, alkylation repair homolog 4 (E. coli)	72041
223	2e-06	0.000104	64.91	31.3	2.07	A_51_P105161	Cpne4	copine IV	74020
224	2e-06	0.000104	63.53	135.12	0.47	A_51_P189916	Nol12	nucleolar protein 12	97961
225	2e-06	0.000104	49.44	115.07	0.43	A_55_P2032222	Tm9sf2	transmembrane 9 superfamily member 2	68059
226	2e-06	0.000104	15.91	35.27	0.45	A_51_P118539	2700049A03Rik	RIKEN cDNA 2700049A03 gene	76967
227	2e-06	0.000104	42.03	102.94	0.41	A_55_P2037156	Pja1	praja1, RING-H2 motif containing	18744
228	2e-06	0.000104	14.58	40.34	0.36	A_51_P509098	Asah1	N-acylsphingosine amidohydrolase 1	11886
229	2e-06	0.000104	190.11	393.59	0.48	A_55_P2018919	Spns1	spinster homolog 1 (Drosophila)	73658
230	2e-06	0.000104	372.36	174.81	2.13	A_55_P2005016	Dcps	decapping enzyme, scavenger	69305
231	2e-06	0.000104	41.96	105.62	0.4	A_52_P440729	ENSMUST00000066689
232	2e-06	0.000104	184.58	436.78	0.42	A_51_P429983	Supt5
233	2e-06	0.000104	268.19	729.92	0.37	A_55_P2006008	Serpinb1a	serine (or cysteine) peptidase inhibitor, clade B, member 1a	66222
234	2e-06	0.000104	17.45	35.68	0.49	A_52_P136914	Nudt7	nudix (nucleoside diphosphate linked moiety X)-type motif 7	67528
235	2e-06	0.000104	119.04	50.6	2.35	A_52_P67643	Mtor	mechanistic target of rapamycin (serine/threonine kinase)	56717
236	2.1e-06	0.000104	43.29	99.57	0.43	A_51_P504442	Sf3a1	splicing factor 3a, subunit 1	67465
237	2.1e-06	0.000104	60.12	159.89	0.38	A_51_P169693	Bst2	bone marrow stromal cell antigen 2	69550
238	2.1e-06	0.000104	30.76	71.53	0.43	A_55_P2112599	Lgals8	lectin, galactose binding, soluble 8	56048
239	2.1e-06	0.000104	99.3	41.9	2.37	A_51_P279639	Col6a2	collagen, type VI, alpha 2	12834
240	2.1e-06	0.000104	16.09	36.18	0.44	A_52_P130727	Ldoc1l	leucine zipper, down-regulated in cancer 1-like	223732
241	2.1e-06	0.000104	63.55	187.84	0.34	A_55_P1957353	A_55_P1957353
242	2.1e-06	0.000104	27.1	63.47	0.43	A_55_P2432388	Prr14l
243	2.1e-06	0.000104	3444.1	1403.3	2.45	A_51_P300506	Cox6b2	cytochrome c oxidase subunit VIb polypeptide 2	333182
244	2.1e-06	0.000104	43.88	113.04	0.39	A_52_P289256	Arid1b	AT rich interactive domain 1B (SWI-like)	239985
245	2.1e-06	0.000104	96.84	218.31	0.44	A_55_P2034420	XR_140598
246	2.1e-06	0.000104	53.5	205.76	0.26	A_55_P2186978	ENSMUST00000177795
247	2.2e-06	0.000107	68.84	25.67	2.68	A_66_P120605	Fbxo34	F-box protein 34	78938
248	2.2e-06	0.000107	73.61	155.98	0.47	A_51_P122246	Creld2	cysteine-rich with EGF-like domains 2	76737
249	2.2e-06	0.000107	38.8	93.79	0.41	A_55_P2035593	Hsf1	heat shock factor 1	15499
250	2.2e-06	0.000107	22.65	67.8	0.33	A_51_P395921	Uchl4	ubiquitin carboxyl-terminal esterase L4	93841
251	2.2e-06	0.000107	63.51	234.35	0.27	A_55_P2058040	ENSMUST00000101325
252	2.2e-06	0.000107	16.18	34.98	0.46	A_51_P269320	Adsl	adenylosuccinate lyase	11564
253	2.2e-06	0.000107	185.81	569.13	0.33	A_55_P2079079	Cd19	CD19 antigen	12478
254	2.3e-06	0.000107	14.72	39.77	0.37	A_55_P2098971	Gm14085
255	2.3e-06	0.000107	33.01	112.2	0.29	A_55_P2187067	U30243
256	2.3e-06	0.000107	118.72	326.08	0.36	A_55_P1990324	Ptprc	protein tyrosine phosphatase, receptor type, C	19264
257	2.3e-06	0.000107	24.73	12.11	2.04	A_55_P2067707	Mep1a	meprin 1 alpha	17287
258	2.3e-06	0.000107	42.69	20.59	2.07	A_55_P1963980	Lrrc16a	leucine rich repeat containing 16A	68732
259	2.4e-06	0.000107	23.84	55.59	0.43	A_55_P2004258	Gm7102	predicted gene 7102	633057
260	2.4e-06	0.000107	11.38	28.17	0.4	A_55_P2034663	Csf2rb2	colony stimulating factor 2 receptor, beta 2, low-affinity (granulocyte-macrophage)	12984
261	2.4e-06	0.000107	61.67	129.9	0.47	A_55_P2068862	Pigv	phosphatidylinositol glycan anchor biosynthesis, class V	230801
262	2.4e-06	0.000107	284.63	815.68	0.35	A_65_P17218	Mndal	myeloid nuclear differentiation antigen like	100040462
263	2.4e-06	0.000107	37.1	80.87	0.46	A_52_P517001	Rpf1	ribosome production factor 1 homolog (S. cerevisiae)	70285
264	2.4e-06	0.000107	32.16	88	0.37	A_52_P64364	Ikbkb	inhibitor of kappaB kinase beta	16150
265	2.4e-06	0.000107	35.29	79.17	0.45	A_51_P482633	Rps6ka4	ribosomal protein S6 kinase, polypeptide 4	56613
266	2.4e-06	0.000107	658.79	2173.74	0.3	A_55_P2024888	Ctss	cathepsin S	13040
267	2.4e-06	0.000107	35.68	72.19	0.49	A_51_P449048	Cndp2	CNDP dipeptidase 2 (metallopeptidase M20 family)	66054
268	2.4e-06	0.000107	6.01	31.13	0.19	A_55_P2028853	Gapt	Grb2-binding adaptor, transmembrane	238875
269	2.4e-06	0.000107	25.8	74.15	0.35	A_55_P2082319	BC094916	cDNA sequence BC094916	545384
270	2.4e-06	0.000107	21.1	62.21	0.34	A_66_P134171	Adck1	aarF domain containing kinase 1	72113
271	2.4e-06	0.000107	35.78	17.72	2.02	A_51_P248008	Olfr1109	olfactory receptor 1109	258762
272	2.5e-06	0.000107	51.68	114.43	0.45	A_51_P400585	Api5	apoptosis inhibitor 5	11800
273	2.5e-06	0.000107	9.6	21.78	0.44	A_66_P111285	Pdp2	pyruvate dehyrogenase phosphatase catalytic subunit 2	382051
274	2.5e-06	0.000107	22.71	10.31	2.2	A_55_P2088113	Gm16287	predicted gene 16287	100038595
275	2.5e-06	0.000107	6.01	21.29	0.28	A_52_P265556	U41439
276	2.5e-06	0.000107	68.03	27.32	2.49	A_55_P1975230	NAP059518-1
277	2.5e-06	0.000107	29.71	66.06	0.45	A_51_P141521	Sap130	Sin3A associated protein	269003
278	2.5e-06	0.000107	43.04	125.1	0.34	A_51_P129464	Scd2	stearoyl-Coenzyme A desaturase 2	20250
279	2.5e-06	0.000107	34.34	15.58	2.2	A_52_P616404	Bard1	BRCA1 associated RING domain 1	12021
280	2.5e-06	0.000107	35.94	79.53	0.45	A_55_P2035300	Rhot1	ras homolog gene family, member T1	59040
281	2.5e-06	0.000107	21.71	44.34	0.49	A_55_P2255737	AK037550
282	2.5e-06	0.000107	50.43	150.15	0.34	A_51_P406638	Rfc1	replication factor C (activator 1) 1	19687
283	2.6e-06	0.000109	6.89	17.42	0.4	A_52_P620793	Eif2a	eukaryotic translation initiation factor 2A	229317
284	2.6e-06	0.000109	11.43	28.64	0.4	A_52_P684130	2510002D24Rik	RIKEN cDNA 2510002D24 gene	72307
285	2.6e-06	0.000109	43.74	110.28	0.4	A_51_P467505	Tec	tec protein tyrosine kinase	21682
286	2.6e-06	0.000109	64.06	196.07	0.33	A_66_P140474	M83037
287	2.6e-06	0.000109	7.5	43.13	0.17	A_55_P2145606	Kmo	kynurenine 3-monooxygenase (kynurenine 3-hydroxylase)	98256
288	2.7e-06	0.00011	10.77	37.86	0.28	A_55_P2065510	AF303835
289	2.7e-06	0.00011	58.57	127.57	0.46	A_51_P123705	Dus3l	dihydrouridine synthase 3-like (S. cerevisiae)	224907
290	2.7e-06	0.00011	40.56	165.26	0.25	A_55_P2058023	U18569
291	2.7e-06	0.00011	10.54	34.38	0.31	A_51_P331021	Ttc32	tetratricopeptide repeat domain 32	75516
292	2.7e-06	0.00011	16.56	44.99	0.37	A_51_P163694	Rufy1	RUN and FYVE domain containing 1	216724
293	2.7e-06	0.00011	157.83	348.28	0.45	A_52_P46419	Grk6	G protein-coupled receptor kinase 6	26385
294	2.7e-06	0.00011	203.31	427.51	0.48	A_55_P2044439	Mfng	MFNG O-fucosylpeptide 3-beta-N-acetylglucosaminyltransferase	17305
295	2.8e-06	0.00011	102.56	226.11	0.45	A_55_P2152074	Ctps2	cytidine 5'-triphosphate synthase 2	55936
296	2.8e-06	0.00011	14.47	59.59	0.24	A_66_P105596	E05351
297	2.8e-06	0.00011	70.37	273.62	0.26	A_55_P2003911	AB663493
298	2.8e-06	0.00011	191.29	555.61	0.34	A_51_P450573	Tgfbr2	transforming growth factor, beta receptor II	21813
299	2.8e-06	0.00011	79.12	164.76	0.48	A_55_P2055063	Mcts1	malignant T cell amplified sequence 1	68995
300	2.8e-06	0.00011	188.21	410.36	0.46	A_55_P2111950	Dnajc7	DnaJ (Hsp40) homolog, subfamily C, member 7	56354
301	2.9e-06	0.00011	88.95	38.01	2.34	A_55_P2124712	Ces2c	carboxylesterase 2C	234671
302	2.9e-06	0.00011	139.99	318.44	0.44	A_51_P326191	Serpina3g	serine (or cysteine) peptidase inhibitor, clade A, member 3G	20715
303	2.9e-06	0.00011	16.58	77.16	0.21	A_55_P1974014	AF466768
304	2.9e-06	0.00011	90.96	184.17	0.49	A_55_P2032845	Rbm10
305	2.9e-06	0.00011	15.23	49.93	0.3	A_51_P496934	Hps3	Hermansky-Pudlak syndrome 3 homolog (human)	12807
306	2.9e-06	0.00011	5.07	14.77	0.34	A_51_P138923	Peg12	paternally expressed 12	27412
307	2.9e-06	0.00011	24.85	64.19	0.39	A_51_P404110	Fmnl1	formin-like 1	57778
308	2.9e-06	0.00011	66.17	179.57	0.37	A_55_P2092953	Traf5	TNF receptor-associated factor 5	22033
309	2.9e-06	0.00011	21.12	50.56	0.42	A_51_P253537	Atf6b	activating transcription factor 6 beta	12915
310	2.9e-06	0.00011	52.78	158.74	0.33	A_55_P2047589	X75105
311	2.9e-06	0.00011	41.22	87.8	0.47	A_55_P2102574	Prorsd1	prolyl-tRNA synthetase domain containing 1	67939
312	2.9e-06	0.00011	59.07	133.81	0.44	A_55_P2109429	Rfng	RFNG O-fucosylpeptide 3-beta-N-acetylglucosaminyltransferase	19719
313	3e-06	0.000112	13.63	76.07	0.18	A_52_P630429	EU568236
314	3e-06	0.000112	208.58	432.83	0.48	A_55_P1959263	Dnpep	aspartyl aminopeptidase	13437
315	3e-06	0.000112	45.75	201.63	0.23	A_51_P104608	Rnase6	ribonuclease, RNase A family, 6	78416
316	3e-06	0.000112	49.99	147.43	0.34	A_55_P2117656	Slfn8	schlafen 8	276950
317	3e-06	0.000112	51.81	137.05	0.38	A_55_P2011747	Lsg1	large subunit GTPase 1 homolog (S. cerevisiae)	224092
318	3e-06	0.000112	24.31	57.06	0.43	A_51_P378856	Pfkp	phosphofructokinase, platelet	56421
319	3e-06	0.000112	28.9	91.81	0.31	A_55_P2022773	Glcci1	glucocorticoid induced transcript 1	170772
320	3.1e-06	0.000114	14.06	42.39	0.33	A_51_P143200	Tcstv3	2-cell-stage, variable group, member 3	236219
321	3.1e-06	0.000114	22.43	45.73	0.49	A_51_P439452	Insig2	insulin induced gene 2	72999
322	3.1e-06	0.000114	104.9	219.17	0.48	A_55_P2036280	Psen2	presenilin 2	19165
323	3.1e-06	0.000114	108.61	284.52	0.38	A_51_P103209	Ttc7	tetratricopeptide repeat domain 7	225049
324	3.1e-06	0.000114	218.42	98.38	2.22	A_55_P1953991	Lhb	luteinizing hormone beta	16866
325	3.2e-06	0.000114	47.11	176.51	0.27	A_51_P390937	JX420695
326	3.2e-06	0.000114	28.41	66.19	0.43	A_51_P123017	Gmcl1	germ cell-less homolog 1 (Drosophila)	23885
327	3.2e-06	0.000114	52.22	125.2	0.42	A_51_P518586	Emg1	EMG1 nucleolar protein homolog (S. cerevisiae)	14791
328	3.2e-06	0.000114	14.58	30.72	0.47	A_55_P2062148	Arl1
329	3.2e-06	0.000114	16.12	45.55	0.35	A_51_P475298	Zfp110	zinc finger protein 110	65020
330	3.2e-06	0.000114	81.86	195.2	0.42	A_55_P2048210	Ganab	alpha glucosidase 2 alpha neutral subunit	14376
331	3.3e-06	0.000114	93.54	215.9	0.43	A_55_P1971298	Lonp1	lon peptidase 1, mitochondrial	74142
332	3.3e-06	0.000114	33.11	84.64	0.39	A_52_P432580	Arid5b	AT rich interactive domain 5B (MRF1-like)	71371
333	3.3e-06	0.000114	65.81	159.87	0.41	A_52_P359502	Pdxk
334	3.3e-06	0.000114	75.07	195.7	0.38	A_55_P2000384	Pcnxl3
335	3.3e-06	0.000114	25.54	60.11	0.42	A_51_P236864	Parp8	poly (ADP-ribose) polymerase family, member 8	52552
336	3.3e-06	0.000114	14.11	38.61	0.37	A_51_P478952	N4bp2l1	NEDD4 binding protein 2-like 1	100637
337	3.3e-06	0.000114	21.47	53.03	0.4	A_55_P2145307	Cpsf3l	cleavage and polyadenylation specific factor 3-like	71957
338	3.3e-06	0.000114	80.66	247.46	0.33	A_51_P367125	Pold1	polymerase (DNA directed), delta 1, catalytic subunit	18971
339	3.3e-06	0.000114	63.42	131.13	0.48	A_66_P102581	Ube2z	ubiquitin-conjugating enzyme E2Z (putative)	268470
340	3.4e-06	0.000114	363.03	772.51	0.47	A_52_P88695	Dgka	diacylglycerol kinase, alpha	13139
341	3.4e-06	0.000114	53.63	20.5	2.62	A_66_P139586	Gm813	predicted gene 813	328695
342	3.4e-06	0.000114	18.73	104.47	0.18	A_51_P414879	S60874
343	3.4e-06	0.000114	37.65	79.09	0.48	A_51_P246471	Pbx2	pre B cell leukemia homeobox 2	18515
344	3.4e-06	0.000114	2336.14	1167.21	2	A_55_P2032445	Slc25a37	solute carrier family 25, member 37	67712
345	3.4e-06	0.000114	76.1	366.12	0.21	A_52_P390944	Chst3
346	3.4e-06	0.000114	28.3	75.26	0.38	A_51_P118132	Skil	SKI-like	20482
347	3.4e-06	0.000114	50.59	131.76	0.38	A_55_P2140745	A_55_P2140745
348	3.4e-06	0.000114	109.61	232.54	0.47	A_55_P2033510	Ppm1m	protein phosphatase 1M	67905
349	3.4e-06	0.000114	56.55	133.33	0.42	A_55_P2092310	Phgdh
350	3.4e-06	0.000114	41.61	102.49	0.41	A_66_P101755	Sp1	trans-acting transcription factor 1	20683
351	3.4e-06	0.000114	37.44	111.78	0.33	A_51_P520936	Bcar3	breast cancer anti-estrogen resistance 3	29815
352	3.4e-06	0.000114	11.3	59.37	0.19	A_55_P1963002	Ppfia4	protein tyrosine phosphatase, receptor type, f polypeptide (PTPRF), interacting protein (liprin), alpha 4	68507
353	3.5e-06	0.000116	51.32	111.5	0.46	A_51_P481821	Spcs3	signal peptidase complex subunit 3 homolog (S. cerevisiae)	76687
354	3.5e-06	0.000116	9.17	19.61	0.47	A_55_P1991945	A_55_P1991945
355	3.5e-06	0.000116	34.34	70.08	0.49	A_55_P1978366	TC1664423
356	3.5e-06	0.000116	57.77	172.22	0.34	A_51_P359983	Arhgap17	Rho GTPase activating protein 17	70497
357	3.5e-06	0.000116	13.22	38.68	0.34	A_52_P487615	Fam105a	family with sequence similarity 105, member A	223433
358	3.5e-06	0.000116	9.83	23.83	0.41	A_55_P2163028	Ier2	immediate early response 2	15936
359	3.6e-06	0.000116	32.69	10.92	2.99	DCP_22_6	DCP_22_6
360	3.6e-06	0.000116	17.25	50.45	0.34	A_55_P2082733	Cybb	cytochrome b-245, beta polypeptide	13058
361	3.6e-06	0.000116	351.83	135.12	2.6	A_55_P2025746	Adam5	a disintegrin and metallopeptidase domain 5	11499
362	3.6e-06	0.000116	35.21	81.76	0.43	A_55_P1969352	Get4	golgi to ER traffic protein 4 homolog (S. cerevisiae)	67604
363	3.6e-06	0.000116	64.03	173.23	0.37	A_51_P493720	Tfam	transcription factor A, mitochondrial	21780
364	3.6e-06	0.000116	87.98	223.5	0.39	A_55_P2129029	Smarcb1	SWI/SNF related, matrix associated, actin dependent regulator of chromatin, subfamily b, member 1	20587
365	3.6e-06	0.000116	49.84	100.51	0.5	A_51_P517381	Lass2	LAG1 homolog, ceramide synthase 2	76893
366	3.6e-06	0.000116	29.63	100.01	0.3	A_51_P242930	Lat2	linker for activation of T cells family, member 2	56743
367	3.6e-06	0.000116	56.27	146.68	0.38	A_55_P1967266	Plxnb2	plexin B2	140570
368	3.7e-06	0.000116	17.32	42.97	0.4	A_51_P345593	Sptlc1
369	3.7e-06	0.000116	36.3	78.65	0.46	A_55_P2182358	Arid3a	AT rich interactive domain 3A (BRIGHT-like)	13496
370	3.7e-06	0.000116	79.07	234.39	0.34	A_51_P121031	42064	membrane-associated ring finger (C3HC4) 1	72925
371	3.7e-06	0.000116	33.38	77.27	0.43	A_65_P11193	Flad1	RFad1, flavin adenine dinucleotide synthetase, homolog (yeast)	319945
372	3.7e-06	0.000116	249.08	556.52	0.45	A_55_P2029528	LOC101056305
373	3.7e-06	0.000116	12.65	29.48	0.43	A_51_P100852	Fam26f	family with sequence similarity 26, member F	215900
374	3.7e-06	0.000116	137.55	376.91	0.36	A_52_P203691	Arl5c	ADP-ribosylation factor-like 5C	217151
375	3.7e-06	0.000116	9.91	38.79	0.26	A_55_P2058746	Mterf
376	3.8e-06	0.000117	257	932.64	0.28	A_52_P507382	Unc93b1	unc-93 homolog B1 (C. elegans)	54445
377	3.8e-06	0.000117	240.32	487.5	0.49	A_55_P2105512	Nop56	NOP56 ribonucleoprotein homolog (yeast)	67134
378	3.8e-06	0.000117	23.11	7.89	2.93	A_55_P1975412	Cpped1	calcineurin-like phosphoesterase domain containing 1	223978
379	3.8e-06	0.000117	62.23	130.25	0.48	A_51_P155196	Abtb2	ankyrin repeat and BTB (POZ) domain containing 2	99382
380	3.8e-06	0.000117	15.35	71.15	0.22	A_51_P147274	Clec4a3	C-type lectin domain family 4, member a3	73149
381	3.9e-06	0.000119	22.58	71.31	0.32	A_51_P187750	Neurl3	neuralized homolog 3 homolog (Drosophila)	214854
382	4e-06	0.00012	31.18	70.7	0.44	A_55_P2182467	Slamf6	SLAM family member 6	30925
383	4e-06	0.00012	21.61	46.44	0.47	A_66_P103301	Dicer1	dicer 1, ribonuclease type III	192119
384	4e-06	0.00012	120.86	242.14	0.5	A_55_P1952537	Rrp7a	ribosomal RNA processing 7 homolog A (S. cerevisiae)	74778
385	4e-06	0.00012	10.09	25.72	0.39	A_55_P2064538	Gm13154	predicted gene 13154	433804
386	4e-06	0.00012	39.68	98.31	0.4	A_51_P359570	Ifit3	interferon-induced protein with tetratricopeptide repeats 3	15959
387	4e-06	0.00012	3663.7	8080.38	0.45	A_51_P198434	H2-K1
388	4.1e-06	0.00012	24.13	84.66	0.28	A_55_P2186972	U18580
389	4.1e-06	0.00012	21.71	68.01	0.32	A_51_P349213	Fcrl1	Fc receptor-like 1	229499
390	4.1e-06	0.00012	450.34	1652.56	0.27	A_55_P1960053	Hvcn1	hydrogen voltage-gated channel 1	74096
391	4.1e-06	0.00012	67.5	136.93	0.49	A_51_P459368	Appbp2	amyloid beta precursor protein (cytoplasmic tail) binding protein 2	66884
392	4.1e-06	0.00012	11.41	68.88	0.17	A_66_P106497	U29575
393	4.1e-06	0.00012	76.36	205.48	0.37	A_51_P339503	Cct4	chaperonin containing Tcp1, subunit 4 (delta)	12464
394	4.1e-06	0.00012	57.8	140.48	0.41	A_55_P1958464	NAP112102-1
395	4.1e-06	0.00012	40.01	112.61	0.36	A_51_P519837	Cherp	calcium homeostasis endoplasmic reticulum protein	27967
396	4.2e-06	0.00012	10.01	26.56	0.38	A_52_P227445	Parp2	poly (ADP-ribose) polymerase family, member 2	11546
397	4.2e-06	0.00012	59.74	194.72	0.31	A_51_P506755	Tep1	telomerase associated protein 1	21745
398	4.2e-06	0.00012	19.2	51.11	0.38	A_55_P2186085	Atp11c
399	4.2e-06	0.00012	17.94	37.71	0.48	A_55_P2029775	Gm6712	predicted gene 6712	626854
400	4.2e-06	0.00012	124.54	249.92	0.5	A_55_P2027822	Ccdc101	coiled-coil domain containing 101	75565
401	4.2e-06	0.00012	29.22	12.33	2.37	A_55_P2181796	Efna3	ephrin A3	13638
402	4.2e-06	0.00012	38.84	98.58	0.39	A_55_P2010611	Slc30a5	solute carrier family 30 (zinc transporter), member 5	69048
403	4.2e-06	0.00012	57.49	131.39	0.44	A_51_P479052	Tars	threonyl-tRNA synthetase	110960
404	4.3e-06	0.000121	10.61	21.64	0.49	A_51_P126525	D230025D16Rik
405	4.3e-06	0.000121	13.04	31.05	0.42	A_51_P432199	Sap30	sin3 associated polypeptide	60406
406	4.3e-06	0.000121	16.49	53.47	0.31	A_55_P2109354	Dot1l	DOT1-like, histone H3 methyltransferase (S. cerevisiae)	208266
407	4.3e-06	0.000121	109.22	283.59	0.39	A_55_P2016877	Nsd1	nuclear receptor-binding SET-domain protein 1	18193
408	4.3e-06	0.000121	15.72	46.6	0.34	A_51_P161890	Fcgrt	Fc receptor, IgG, alpha chain transporter	14132
409	4.3e-06	0.000121	256.36	540.43	0.47	A_55_P2182159	Ywhaq	tyrosine 3-monooxygenase/tryptophan 5-monooxygenase activation protein, theta polypeptide	22630
410	4.4e-06	0.000121	176.16	447.05	0.39	A_51_P479321	Acss1	acyl-CoA synthetase short-chain family member 1	68738
411	4.4e-06	0.000121	24.49	50.49	0.49	A_55_P2038489	A_55_P2038489
412	4.4e-06	0.000121	19.08	41.68	0.46	A_52_P480402	Avl9	AVL9 homolog (S. cerevisiase)	78937
413	4.4e-06	0.000121	8.98	19.53	0.46	A_52_P172405	A230046K03Rik	RIKEN cDNA A230046K03 gene	319277
414	4.4e-06	0.000121	179.46	432.93	0.41	A_51_P490305	Ifi30	interferon gamma inducible protein 30	65972
415	4.4e-06	0.000121	121.19	297.2	0.41	A_55_P1957815	Tmub1	transmembrane and ubiquitin-like domain containing 1	64295
416	4.4e-06	0.000121	7.87	47.42	0.17	A_55_P2081105	AI607873
417	4.4e-06	0.000121	345.68	813.6	0.42	A_55_P1974582	Eif4h	eukaryotic translation initiation factor 4H	22384
418	4.4e-06	0.000121	38.85	19.3	2.01	A_51_P386612	Pir
419	4.5e-06	0.000122	77.4	199.37	0.39	A_55_P2186619	Rbmxl1	RNA binding motif protein, X linked-like-1	19656
420	4.5e-06	0.000122	125.56	277.16	0.45	A_52_P648304	Pigs	phosphatidylinositol glycan anchor biosynthesis, class S	276846
421	4.5e-06	0.000122	31.63	74.83	0.42	A_51_P444335	Acp6	acid phosphatase 6, lysophosphatidic	66659
422	4.5e-06	0.000122	9.62	31.99	0.3	A_51_P187018	Magohb	mago-nashi homolog B (Drosophila)	66441
423	4.5e-06	0.000122	15.01	42.38	0.35	A_51_P128336	Serinc5	serine incorporator 5	218442
424	4.5e-06	0.000122	8.36	22.27	0.38	A_51_P102507	Vps33a	vacuolar protein sorting 33A (yeast)	77573
425	4.6e-06	0.000122	64.95	273.19	0.24	A_55_P2117345	Fcer2a	Fc receptor, IgE, low affinity II, alpha polypeptide	14128
426	4.6e-06	0.000122	57.9	136.47	0.42	A_52_P56394	Psmg4	proteasome (prosome, macropain) assembly chaperone 4	69666
427	4.6e-06	0.000122	26.11	56.29	0.46	A_66_P126320	Mrpl46	mitochondrial ribosomal protein L46	67308
428	4.6e-06	0.000122	49.72	20.22	2.46	A_55_P1999633	Cit	citron	12704
429	4.6e-06	0.000122	70.38	164.08	0.43	A_51_P498023	Scyl1	SCY1-like 1 (S. cerevisiae)	78891
430	4.6e-06	0.000122	22.4	54.63	0.41	A_51_P248705	Cse1l
431	4.6e-06	0.000122	8.52	24.43	0.35	A_55_P2187266	Pop1	processing of precursor 1, ribonuclease P/MRP family, (S. cerevisiae)	67724
432	4.6e-06	0.000122	29.87	71.22	0.42	A_52_P539161	Rdh11	retinol dehydrogenase 11	17252
433	4.6e-06	0.000122	56.87	221.7	0.26	A_55_P2058028	X79554
434	4.6e-06	0.000122	149.49	373.44	0.4	A_55_P1955548	Ezr	ezrin	22350
435	4.7e-06	0.000122	14.83	36.22	0.41	A_51_P399071	Anp32a	acidic (leucine-rich) nuclear phosphoprotein 32 family, member A	11737
436	4.7e-06	0.000122	94.13	217.9	0.43	A_55_P2180944	Tmco4	transmembrane and coiled-coil domains 4	77056
437	4.7e-06	0.000122	72.14	151.34	0.48	A_51_P352283	Cyb561d1	cytochrome b-561 domain containing 1	72023
438	4.7e-06	0.000122	667.01	2484.7	0.27	A_55_P1962305	Plac8	placenta-specific 8	231507
439	4.7e-06	0.000122	106.9	224.07	0.48	A_51_P466964	Pgp	phosphoglycolate phosphatase	67078
440	4.7e-06	0.000122	12.99	43.61	0.3	A_52_P67983	Lcmt2
441	4.7e-06	0.000122	20.54	47.91	0.43	A_55_P2125912	Cct6a	chaperonin containing Tcp1, subunit 6a (zeta)	12466
442	4.8e-06	0.000123	33.7	79.12	0.43	A_55_P1981544	Lactb	lactamase, beta	80907
443	4.8e-06	0.000123	83.49	203.04	0.41	A_55_P1954081	Ccdc115	coiled-coil domain containing 115	69668
444	4.8e-06	0.000123	16.36	44.54	0.37	A_51_P173384	Tada1	transcriptional adaptor 1	27878
445	4.8e-06	0.000123	30.91	97.24	0.32	A_55_P2033600	Stap1	signal transducing adaptor family member 1	56792
446	4.8e-06	0.000123	54.04	123.75	0.44	A_52_P591166	Dpysl2	dihydropyrimidinase-like 2	12934
447	4.8e-06	0.000123	283.17	1132.15	0.25	A_51_P485421	ENSMUST00000103426
448	4.8e-06	0.000123	69.79	157.11	0.44	A_55_P2137611	Irgm2	immunity-related GTPase family M member 2	54396
449	4.8e-06	0.000123	22.53	53.92	0.42	A_51_P490817	Me2	malic enzyme 2, NAD(+)-dependent, mitochondrial	107029
450	4.8e-06	0.000123	48.59	109.45	0.44	A_51_P151038	Pmpcb	peptidase (mitochondrial processing) beta	73078
451	4.8e-06	0.000123	31.03	76.84	0.4	A_51_P431870	Map1s
452	4.9e-06	0.000124	91.68	202.45	0.45	A_51_P260513	Polr1d	polymerase (RNA) I polypeptide D	20018
453	4.9e-06	0.000124	46.73	102.59	0.46	A_55_P2078459	Kpna2	karyopherin (importin) alpha 2	16647
454	4.9e-06	0.000124	170.27	403.57	0.42	A_51_P239654	Nr4a1	nuclear receptor subfamily 4, group A, member 1	15370
455	4.9e-06	0.000124	19.48	46.05	0.42	A_55_P1969660	Pex26	peroxisomal biogenesis factor 26	74043
456	5e-06	0.000124	6.51	20.56	0.32	A_51_P519369	Agtpbp1	ATP/GTP binding protein 1	67269
457	5e-06	0.000124	80.81	162.57	0.5	A_51_P295420	Zc3h7a	zinc finger CCCH type containing 7 A	106205
458	5e-06	0.000124	154.24	315.95	0.49	A_51_P187716	Zc3h11a	zinc finger CCCH type containing 11A	70579
459	5e-06	0.000124	62.87	149.56	0.42	A_51_P283754	Cpsf7	cleavage and polyadenylation specific factor 7	269061
460	5e-06	0.000124	71.31	163.1	0.44	A_55_P2047648	Coq2	coenzyme Q2 homolog, prenyltransferase (yeast)	71883
461	5e-06	0.000124	4.73	10.03	0.47	A_51_P317031	Ccdc109b	coiled-coil domain containing 109B	66815
462	5e-06	0.000124	49.57	112.92	0.44	A_52_P67995	Eif4a3	eukaryotic translation initiation factor 4A3	192170
463	5e-06	0.000124	56.97	124.34	0.46	A_52_P496260	Exosc8	exosome component 8	69639
464	5.1e-06	0.000124	39.07	126.88	0.31	A_52_P353417	Gm2a	GM2 ganglioside activator protein	14667
465	5.1e-06	0.000124	5.65	14.85	0.38	A_51_P285487	Rnf113a1	ring finger protein 113A1	69942
466	5.1e-06	0.000124	59.64	168.86	0.35	A_51_P394471	Tcf3	transcription factor 3	21423
467	5.1e-06	0.000124	17.74	8.49	2.09	A_55_P2182147	CN835660
468	5.1e-06	0.000124	138.71	307.87	0.45	A_55_P2055042	Mnf1
469	5.1e-06	0.000124	104.7	224.23	0.47	A_55_P1988433	Stard7	START domain containing 7	99138
470	5.2e-06	0.000125	225.94	478.24	0.47	A_51_P507942	Atp13a2	ATPase type 13A2	74772
471	5.2e-06	0.000125	20.5	44.52	0.46	A_51_P319592	Usp42	ubiquitin specific peptidase 42	76800
472	5.2e-06	0.000125	22.65	123.18	0.18	A_55_P1988994	HQ446714
473	5.2e-06	0.000125	42.17	105.88	0.4	A_55_P2121222	Clcc1	chloride channel CLIC-like 1	229725
474	5.3e-06	0.000126	13.13	4.38	2.99	A_55_P2128060	A_55_P2128060
475	5.3e-06	0.000126	23.44	52.86	0.44	A_55_P1973289	Mapk9	mitogen-activated protein kinase 9	26420
476	5.3e-06	0.000126	250.8	590.46	0.42	A_55_P2036633	Ssrp1	structure specific recognition protein 1	20833
477	5.3e-06	0.000126	32.93	10.81	3.05	A_55_P2162229	LOC432842	uncharacterized LOC432842	432842
478	5.4e-06	0.000127	152.66	318.6	0.48	A_55_P1994047	NAP114378-1
479	5.4e-06	0.000127	69.01	236.03	0.29	A_66_P105689	Trim34a	tripartite motif-containing 34A	94094
480	5.4e-06	0.000127	164.67	397.06	0.41	A_51_P159673	Snx1	sorting nexin 1	56440
481	5.4e-06	0.000127	27.86	70.94	0.39	A_55_P1966337	Polr2h
482	5.4e-06	0.000127	48.9	126.64	0.39	A_52_P189957	Dbnl	drebrin-like	13169
483	5.4e-06	0.000127	41.34	93.01	0.44	A_52_P35304	Chkb	choline kinase beta	12651
484	5.5e-06	0.000128	4.25	12.46	0.34	A_52_P478745	Paxbp1
485	5.5e-06	0.000128	13.82	38.12	0.36	A_52_P328497	Cdk10	cyclin-dependent kinase 10	234854
486	5.5e-06	0.000128	65.37	150.28	0.44	A_51_P502054	Gtf2b	general transcription factor IIB	229906
487	5.5e-06	0.000128	21.57	59.45	0.36	A_55_P2091846	Zcchc11	zinc finger, CCHC domain containing 11	230594
488	5.6e-06	0.00013	6.46	17.16	0.38	A_52_P1128182	BC023829	cDNA sequence BC023829	236848
489	5.6e-06	0.00013	94.63	196.5	0.48	A_51_P188073	Dnajb11	DnaJ (Hsp40) homolog, subfamily B, member 11	67838
490	5.6e-06	0.00013	122.16	299.73	0.41	A_55_P2127131	Trmt112	tRNA methyltransferase 11-2 homolog (S. cerevisiae)	67674
491	5.7e-06	0.00013	82.72	264.37	0.31	A_52_P77245	Snx8	sorting nexin 8	231834
492	5.7e-06	0.00013	29.27	72.25	0.41	A_55_P2041581	A_55_P2041581
493	5.7e-06	0.00013	16.2	71.7	0.23	A_51_P411264	Txndc16	thioredoxin domain containing 16	70561
494	5.7e-06	0.00013	62.12	130.97	0.47	A_55_P1985094	Wdr8	WD repeat domain 8	59002
495	5.7e-06	0.00013	19.8	51.94	0.38	A_55_P2025937	ENSMUST00000087884
496	5.7e-06	0.00013	38.43	9.58	4.01	A_55_P2129623	H2-M10.3
497	5.7e-06	0.00013	4168.65	9366.74	0.45	A_52_P78023	Limd2	LIM domain containing 2	67803
498	5.7e-06	0.00013	64.09	146.63	0.44	A_51_P458384	Slc38a2	solute carrier family 38, member 2	67760
499	5.7e-06	0.00013	22.78	56.88	0.4	A_52_P207614	Csnk2a2	casein kinase 2, alpha prime polypeptide	13000
500	5.8e-06	0.00013	57.49	124.62	0.46	A_51_P111952	Nudt19	nudix (nucleoside diphosphate linked moiety X)-type motif 19	110959
501	5.8e-06	0.00013	20.34	45.72	0.44	A_52_P206526	Gtf2ird2	GTF2I repeat domain containing 2	114674
502	5.8e-06	0.00013	21.99	9.08	2.42	A_55_P2076041	Tas2r137	taste receptor, type 2, member 137	574417
503	5.8e-06	0.00013	157.71	580.86	0.27	A_52_P70796	Cxcr5	chemokine (C-X-C motif) receptor 5	12145
504	5.8e-06	0.00013	11.32	36.97	0.31	A_51_P105124	P2ry6	pyrimidinergic receptor P2Y, G-protein coupled, 6	233571
505	5.8e-06	0.00013	43.46	93.27	0.47	A_51_P446978	Cfdp1	craniofacial development protein 1	23837
506	5.8e-06	0.00013	22.03	83.38	0.26	A_55_P2183369	U18577
507	5.8e-06	0.00013	28.96	97.5	0.3	A_52_P424462	Ero1lb	ERO1-like beta (S. cerevisiae)	67475
508	5.8e-06	0.00013	44.68	109.92	0.41	A_51_P517430	Cd1d1	CD1d1 antigen	12479
509	5.8e-06	0.00013	1069.82	2308.02	0.46	A_55_P2069721	Hspa8	heat shock protein 8	15481
510	5.9e-06	0.000131	44.93	113.61	0.4	A_55_P2090943	Larp4	La ribonucleoprotein domain family, member 4	207214
511	5.9e-06	0.000131	76.65	160.88	0.48	A_51_P185135	Gpr108	G protein-coupled receptor 108	78308
512	5.9e-06	0.000131	55.08	27.22	2.02	A_55_P1981664	42255	septin 8	20362
513	5.9e-06	0.000131	16.69	37.53	0.44	A_52_P8903	Tmem251
514	5.9e-06	0.000131	21.89	53.22	0.41	A_52_P319438	Ankrd37	ankyrin repeat domain 37	654824
515	6e-06	0.000132	64.51	148.61	0.43	A_51_P493558	Rnpep	arginyl aminopeptidase (aminopeptidase B)	215615
516	6e-06	0.000132	26.78	59.76	0.45	A_52_P40241	Zfp746	zinc finger protein 746	69228
517	6e-06	0.000132	31.74	64.2	0.49	A_51_P337918	Aldh4a1	aldehyde dehydrogenase 4 family, member A1	212647
518	6e-06	0.000132	765.9	353.45	2.17	A_55_P2384009	C81489	expressed sequence C81489	97547
519	6e-06	0.000132	29.81	73	0.41	A_55_P2129856	Mtfmt	mitochondrial methionyl-tRNA formyltransferase	69606
520	6.1e-06	0.000132	41.19	112.44	0.37	A_51_P454217	Nfkb2	nuclear factor of kappa light polypeptide gene enhancer in B cells 2, p49/p100	18034
521	6.1e-06	0.000132	61.31	168.82	0.36	A_55_P2081432	A_55_P2081432
522	6.1e-06	0.000132	114.37	243.21	0.47	A_51_P288505	Tradd
523	6.1e-06	0.000132	280.24	576.41	0.49	A_51_P363914	Cct2	chaperonin containing Tcp1, subunit 2 (beta)	12461
524	6.1e-06	0.000132	136.23	315.17	0.43	A_55_P1954633	Ssh2	slingshot homolog 2 (Drosophila)	237860
525	6.2e-06	0.000133	26.99	79.8	0.34	A_66_P138047	Gfm1	G elongation factor, mitochondrial 1	28030
526	6.2e-06	0.000133	39.24	83.14	0.47	A_55_P2015430	Gpn2	GPN-loop GTPase 2	100210
527	6.2e-06	0.000133	52.05	137.06	0.38	A_55_P2069554	Brix1	BRX1, biogenesis of ribosomes, homolog (S. cerevisiae)	67832
528	6.2e-06	0.000133	366.21	1017.23	0.36	A_51_P279163	Plcg2
529	6.2e-06	0.000133	27.39	58.17	0.47	A_55_P2033616	Dhrs7b	dehydrogenase/reductase (SDR family) member 7B	216820
530	6.2e-06	0.000133	38.1	96.11	0.4	A_55_P2054352	Rbm6	RNA binding motif protein 6	19654
531	6.2e-06	0.000133	57.55	27.18	2.12	A_55_P2180866	Tbc1d21	TBC1 domain family, member 21	74286
532	6.3e-06	0.000133	23.29	51.99	0.45	A_51_P410650	Dpp9	dipeptidylpeptidase 9	224897
533	6.3e-06	0.000133	220.52	654.1	0.34	A_55_P2053491	Pdia6	protein disulfide isomerase associated 6	71853
534	6.3e-06	0.000133	58.63	137.78	0.43	A_51_P105589	Eci1	enoyl-Coenzyme A delta isomerase 1	13177
535	6.3e-06	0.000133	22.97	59.4	0.39	A_55_P1985670	Exosc3	exosome component 3	66362
536	6.3e-06	0.000133	26.89	66.32	0.41	A_51_P443569	Mum1	melanoma associated antigen (mutated) 1	68114
537	6.3e-06	0.000133	19.59	41.23	0.48	A_55_P2158866	Nme6
538	6.4e-06	0.000134	31.76	71.29	0.45	A_55_P2012789	Impa1	inositol (myo)-1(or 4)-monophosphatase 1	55980
539	6.4e-06	0.000134	18.34	39.06	0.47	A_52_P491861	Stag1	stromal antigen 1	20842
540	6.4e-06	0.000134	5.55	14.05	0.39	A_55_P2064567	Anks1	ankyrin repeat and SAM domain containing 1	224650
541	6.4e-06	0.000134	34.98	80.82	0.43	A_55_P2006975	A_55_P2006975
542	6.4e-06	0.000134	236.52	700.57	0.34	A_55_P2089233	Pou2af1	POU domain, class 2, associating factor 1	18985
543	6.4e-06	0.000134	262.89	759.39	0.35	A_55_P2015734	Syvn1	synovial apoptosis inhibitor 1, synoviolin	74126
544	6.5e-06	0.000135	35.84	89.69	0.4	A_55_P2160563	Mrps17	mitochondrial ribosomal protein S17	66258
545	6.5e-06	0.000135	49.87	128.92	0.39	A_51_P184197	Smarcd2	SWI/SNF related, matrix associated, actin dependent regulator of chromatin, subfamily d, member 2	83796
546	6.5e-06	0.000135	42.03	127.06	0.33	A_55_P2059606	Stat2	signal transducer and activator of transcription 2	20847
547	6.6e-06	0.000136	78.75	176.82	0.45	A_51_P177092	Stat4	signal transducer and activator of transcription 4	20849
548	6.6e-06	0.000136	28.29	86.74	0.33	A_52_P216613	Gpr18
549	6.6e-06	0.000136	35.96	90.1	0.4	A_51_P333099	Mrps15	mitochondrial ribosomal protein S15	66407
550	6.6e-06	0.000136	38.51	82.89	0.46	A_51_P328300	Pdia4	protein disulfide isomerase associated 4	12304
551	6.6e-06	0.000136	26.11	87.48	0.3	A_55_P2095251	Ell3
552	6.6e-06	0.000136	34.39	104.63	0.33	A_51_P235123	Nfkbie	nuclear factor of kappa light polypeptide gene enhancer in B cells inhibitor, epsilon	18037
553	6.7e-06	0.000136	15.78	44.34	0.36	A_51_P349495	Mboat1	membrane bound O-acyltransferase domain containing 1	218121
554	6.7e-06	0.000136	19.26	48.51	0.4	A_51_P206268	Seh1l	SEH1-like (S. cerevisiae	72124
555	6.7e-06	0.000136	75.96	157.29	0.48	A_55_P2147641	Cstf1	cleavage stimulation factor, 3' pre-RNA, subunit 1	67337
556	6.7e-06	0.000136	15.88	46.09	0.34	A_55_P2156973	Aar2
557	6.7e-06	0.000136	16.79	38.16	0.44	A_55_P1972872	I830012O16Rik	RIKEN cDNA I830012O16 gene	667370
558	6.7e-06	0.000136	139.69	640.36	0.22	A_51_P154485	Fcrla	Fc receptor-like A	98752
559	6.7e-06	0.000136	5.52	18.61	0.3	A_66_P119170	Phf21a	PHD finger protein 21A	192285
560	6.8e-06	0.000137	25.35	62.52	0.41	A_51_P424054	Btbd2
561	6.8e-06	0.000137	61.22	123	0.5	A_51_P183102	Rnf139	ring finger protein 139	75841
562	6.8e-06	0.000137	173.79	503.72	0.35	A_51_P347177	Snx2	sorting nexin 2	67804
563	6.8e-06	0.000137	64.88	179.43	0.36	A_51_P380178	Id3	inhibitor of DNA binding 3	15903
564	7e-06	0.000139	76.67	191.15	0.4	A_51_P514712	Parp14
565	7e-06	0.000139	84.95	235.33	0.36	A_55_P1959056	Pom121	nuclear pore membrane protein 121	107939
566	7e-06	0.000139	18.47	43.3	0.43	A_55_P2430122	Ilf2	interleukin enhancer binding factor 2	67781
567	7e-06	0.000139	30.92	74.22	0.42	A_55_P2012296	Gopc	golgi associated PDZ and coiled-coil motif containing	94221
568	7e-06	0.000139	20.88	59.2	0.35	A_55_P2011026	Zfp296	zinc finger protein 296	63872
569	7.1e-06	0.000139	150.59	403.79	0.37	A_51_P379710	Rpn1
570	7.1e-06	0.000139	19.37	47.18	0.41	A_51_P458778	Hpgd	hydroxyprostaglandin dehydrogenase 15 (NAD)	15446
571	7.1e-06	0.000139	67.14	155.33	0.43	A_52_P277854	Snrpb	small nuclear ribonucleoprotein B	20638
572	7.1e-06	0.000139	157.48	336.39	0.47	A_55_P2158498	Btk	Bruton agammaglobulinemia tyrosine kinase	12229
573	7.1e-06	0.000139	305.13	694.82	0.44	A_55_P2083939	Irf3	interferon regulatory factor 3	54131
574	7.1e-06	0.000139	8.65	18.75	0.46	A_52_P289893	Prdm4	PR domain containing 4	72843
575	7.1e-06	0.000139	48.65	98.51	0.49	A_55_P1968133	Ttc4	tetratricopeptide repeat domain 4	72354
576	7.2e-06	0.000139	4178.3	10078.6	0.41	A_52_P512817	Shisa5	shisa homolog 5 (Xenopus laevis)	66940
577	7.2e-06	0.000139	34.32	95.74	0.36	A_55_P1957850	Snx9	sorting nexin 9	66616
578	7.2e-06	0.000139	9.52	25.39	0.38	A_55_P2052862	Fam73a	family with sequence similarity 73, member A	215708
579	7.2e-06	0.000139	52.59	143.38	0.37	A_51_P110395	Setd2	SET domain containing 2	235626
580	7.2e-06	0.000139	36.15	78.09	0.46	A_55_P2185595	Samd4b	sterile alpha motif domain containing 4B	233033
581	7.2e-06	0.000139	63.95	163.53	0.39	A_55_P2124346	Ivns1abp	influenza virus NS1A binding protein	117198
582	7.2e-06	0.000139	734.77	1796.03	0.41	A_55_P2077901	Cd2	CD2 antigen	12481
583	7.2e-06	0.000139	28.18	6.45	4.37	A_66_P110167	Trim38	tripartite motif-containing 38	214158
584	7.2e-06	0.000139	62.61	128.18	0.49	A_55_P2065819	Fbxo22	F-box protein 22	71999
585	7.2e-06	0.000139	58.35	152.27	0.38	A_51_P299805	Slc46a3	solute carrier family 46, member 3	71706
586	7.3e-06	0.00014	25.32	100.82	0.25	A_51_P130095	Fcgr2b	Fc receptor, IgG, low affinity IIb	14130
587	7.3e-06	0.00014	99.88	214.62	0.47	A_55_P2027771	Zfp260	zinc finger protein 260	26466
588	7.3e-06	0.00014	6.97	19.73	0.35	A_52_P460703	Rassf3	Ras association (RalGDS/AF-6) domain family member 3	192678
589	7.3e-06	0.00014	83.93	356.16	0.24	A_66_P106388	Ms4a4c	membrane-spanning 4-domains, subfamily A, member 4C	64380
590	7.4e-06	0.000141	31.59	66.47	0.48	A_52_P330540	Mis18a
591	7.4e-06	0.000141	32.06	79.33	0.4	A_51_P503303	C1galt1c1	C1GALT1-specific chaperone 1	59048
592	7.4e-06	0.000141	44.38	18.34	2.42	A_55_P2008093	Vmn2r91	vomeronasal 2, receptor 91	665210
593	7.4e-06	0.000141	46.51	97.98	0.47	A_51_P311990	P4hb	prolyl 4-hydroxylase, beta polypeptide	18453
594	7.4e-06	0.000141	100.4	256.38	0.39	A_55_P1980125	Srsf3	serine/arginine-rich splicing factor 3	20383
595	7.5e-06	0.000141	42.62	19.75	2.16	A_55_P2137628	NAP000001-236
596	7.5e-06	0.000141	501.81	1123.02	0.45	A_51_P381321	Ddx17	DEAD (Asp-Glu-Ala-Asp) box polypeptide 17	67040
597	7.5e-06	0.000141	76.13	190.87	0.4	A_55_P2169059	Strada	STE20-related kinase adaptor alpha	72149
598	7.5e-06	0.000141	18.63	47.99	0.39	A_66_P122086	9030619P08Rik	RIKEN cDNA 9030619P08 gene	105892
599	7.5e-06	0.000141	31.93	113.17	0.28	A_52_P466853	Bmyc
600	7.5e-06	0.000141	8.58	23.37	0.37	A_66_P133270	Mfsd1	major facilitator superfamily domain containing 1	66868
601	7.5e-06	0.000141	12.3	31.33	0.39	A_55_P2172420	Krit1	KRIT1, ankyrin repeat containing	79264
602	7.5e-06	0.000141	21.89	6.88	3.18	A_55_P2108086	ENSMUST00000171942
603	7.6e-06	0.000142	8.75	20.35	0.43	A_51_P296905	Ppat	phosphoribosyl pyrophosphate amidotransferase	231327
604	7.6e-06	0.000142	14.97	30.11	0.5	A_52_P616332	Atp10d	ATPase, class V, type 10D	231287
605	7.6e-06	0.000142	51.87	150.79	0.34	A_51_P245405	Ppp3cc	protein phosphatase 3, catalytic subunit, gamma isoform	19057
606	7.6e-06	0.000142	40.28	15.96	2.52	A_55_P1986401	Pnpo	pyridoxine 5'-phosphate oxidase	103711
607	7.7e-06	0.000142	195.3	447.06	0.44	A_51_P229816	Eif2b2	eukaryotic translation initiation factor 2B, subunit 2 beta	217715
608	7.7e-06	0.000142	78.66	165.57	0.48	A_55_P2074771	Exosc7	exosome component 7	66446
609	7.7e-06	0.000142	27.48	63.54	0.43	A_55_P2036673	Ddx52	DEAD (Asp-Glu-Ala-Asp) box polypeptide 52	78394
610	7.7e-06	0.000142	15.5	33.29	0.47	A_51_P297925	Zc3h12a	zinc finger CCCH type containing 12A	230738
611	7.7e-06	0.000142	6.36	17.3	0.37	A_52_P103550	Tfdp1	transcription factor Dp 1	21781
612	7.7e-06	0.000142	95.17	252.76	0.38	A_55_P2139027	Plec	plectin	18810
613	7.7e-06	0.000142	15.63	35.56	0.44	A_55_P2043430	AF144972
614	7.8e-06	0.000143	7.7	62.3	0.12	A_55_P2018061	Cd209a	CD209a antigen	170786
615	7.8e-06	0.000143	34.32	97.01	0.35	A_51_P120461	Mina	myc induced nuclear antigen	67014
616	7.9e-06	0.000143	13.53	33.99	0.4	A_52_P493477	Serpinb1c
617	7.9e-06	0.000143	19.07	52.64	0.36	A_55_P2086387	1700030K09Rik	RIKEN cDNA 1700030K09 gene	72254
618	7.9e-06	0.000143	60.57	178.89	0.34	A_55_P2077068	Malt1	mucosa associated lymphoid tissue lymphoma translocation gene 1	240354
619	7.9e-06	0.000143	118.67	316.8	0.37	A_66_P113749	Il2rg	interleukin 2 receptor, gamma chain	16186
620	7.9e-06	0.000143	54.5	118.84	0.46	A_52_P133436	Plekhm1	pleckstrin homology domain containing, family M (with RUN domain) member 1	353047
621	8e-06	0.000143	87.72	231.35	0.38	A_51_P206134	Akna	AT-hook transcription factor	100182
622	8e-06	0.000143	47.79	208.03	0.23	A_55_P2094104	U55650
623	8e-06	0.000143	25.27	11.32	2.23	A_55_P2174110	ENSMUST00000103675
624	8e-06	0.000143	26.6	63.63	0.42	A_55_P2172989	Ptpn23	protein tyrosine phosphatase, non-receptor type 23	104831
625	8e-06	0.000143	1246.08	3637	0.34	A_52_P90363	Ifi27l2a	interferon, alpha-inducible protein 27 like 2A	76933
626	8e-06	0.000143	77.99	206.19	0.38	A_55_P2071466	Ncf1	neutrophil cytosolic factor 1	17969
627	8e-06	0.000143	75.58	223.73	0.34	A_52_P161630	St6gal1	beta galactoside alpha 2,6 sialyltransferase 1	20440
628	8e-06	0.000143	6.99	19.51	0.36	A_66_P107255	Nom1
629	8e-06	0.000143	46.9	94.3	0.5	A_51_P511060	Csgalnact2	chondroitin sulfate N-acetylgalactosaminyltransferase 2	78752
630	8e-06	0.000143	24.11	60.81	0.4	A_55_P2062678	Hmox2	heme oxygenase (decycling) 2	15369
631	8e-06	0.000143	38.36	93.82	0.41	A_52_P109403	Cebpz	CCAAT/enhancer binding protein zeta	12607
632	8.1e-06	0.000144	155.23	514.08	0.3	A_55_P1959953	Helz2
633	8.1e-06	0.000144	22	9.97	2.21	A_55_P2206264	A_55_P2206264
634	8.1e-06	0.000144	107.56	228.44	0.47	A_51_P242733	Tex261	testis expressed gene 261	21766
635	8.1e-06	0.000144	22.62	48.51	0.47	A_55_P2012689	Stk16	serine/threonine kinase 16	20872
636	8.1e-06	0.000144	101.56	220.05	0.46	A_51_P176365	Gimap5	GTPase, IMAP family member 5	317757
637	8.1e-06	0.000144	519.58	1109.22	0.47	A_51_P392687	Vim	vimentin	22352
638	8.2e-06	0.000145	24.59	50.23	0.49	A_65_P10865	Scfd1	Sec1 family domain containing 1	76983
639	8.2e-06	0.000145	88.24	197.32	0.45	A_52_P485971	Scap
640	8.2e-06	0.000145	26.59	60.72	0.44	A_55_P2030752	Nedd4l	neural precursor cell expressed, developmentally down-regulated gene 4-like	83814
641	8.3e-06	0.000146	19.32	49.86	0.39	A_55_P2109454	Gtf3c5	general transcription factor IIIC, polypeptide 5	70239
642	8.4e-06	0.000146	21.41	48.54	0.44	A_55_P2126552	Zdhhc13	zinc finger, DHHC domain containing 13	243983
643	8.4e-06	0.000146	34.56	17.14	2.02	A_55_P1973447	Ybx2
644	8.4e-06	0.000146	168.88	409.71	0.41	A_55_P2000603	Slc50a1	solute carrier family 50 (sugar transporter), member 1	19729
645	8.4e-06	0.000146	73.58	167.86	0.44	A_51_P272876	Fam46a	family with sequence similarity 46, member A	212943
646	8.4e-06	0.000146	9.92	23.83	0.42	A_51_P301994	Trmt10c
647	8.4e-06	0.000146	41.6	111.18	0.37	A_55_P2008066	Itpr1	inositol 1,4,5-trisphosphate receptor 1	16438
648	8.5e-06	0.000146	34.93	147.4	0.24	A_55_P1977451	AY351698
649	8.5e-06	0.000146	68.25	169.8	0.4	A_55_P2117202	Mtx1	metaxin 1	17827
650	8.5e-06	0.000146	15.64	36.77	0.43	A_55_P2037186	Alkbh2	alkB, alkylation repair homolog 2 (E. coli)	231642
651	8.5e-06	0.000146	73.86	167.85	0.44	A_52_P592951	Ostc	oligosaccharyltransferase complex subunit	66357
652	8.5e-06	0.000146	6.85	17.37	0.39	A_55_P1986386	Senp3	SUMO/sentrin specific peptidase 3	80886
653	8.5e-06	0.000146	10.72	65.38	0.16	A_52_P765764	AF316510
654	8.5e-06	0.000146	39.81	18.83	2.11	A_55_P2011410	Pdzk1	PDZ domain containing 1	59020
655	8.6e-06	0.000147	26.92	58.88	0.46	A_66_P139568	Helz	helicase with zinc finger domain	78455
656	8.6e-06	0.000147	250.39	584.43	0.43	A_66_P127567	Nxf1	nuclear RNA export factor 1 homolog (S. cerevisiae)	53319
657	8.6e-06	0.000147	41.25	91.18	0.45	A_51_P516362	Vps11	vacuolar protein sorting 11 (yeast)	71732
658	8.6e-06	0.000147	40.76	87.54	0.47	A_55_P2452259	Gls	glutaminase	14660
659	8.6e-06	0.000147	4.79	11.03	0.43	A_65_P02323	Sec22b	SEC22 vesicle trafficking protein homolog B (S. cerevisiae)	20333
660	8.7e-06	0.000147	142.27	311.03	0.46	A_55_P1956843	XR_140465
661	8.7e-06	0.000147	71.48	158.08	0.45	A_52_P576100	Sh2b1	SH2B adaptor protein 1	20399
662	8.7e-06	0.000147	22.55	60.79	0.37	A_51_P344399	Rilpl2	Rab interacting lysosomal protein-like 2	80291
663	8.7e-06	0.000147	14.62	34.86	0.42	A_55_P2144597	9030025P20Rik	RIKEN cDNA 9030025P20 gene	100041574
664	8.7e-06	0.000147	182.09	376.11	0.48	A_55_P1963483	Vps16	vacuolar protein sorting 16 (yeast)	80743
665	8.8e-06	0.000147	62.75	194.17	0.32	A_55_P2015687	Phf11d
666	8.8e-06	0.000147	15.95	34.72	0.46	A_52_P598714	Afg3l1	AFG3(ATPase family gene 3)-like 1 (yeast)	114896
667	8.8e-06	0.000147	25.04	59.81	0.42	A_52_P497625	A630001G21Rik	RIKEN cDNA A630001G21 gene	319997
668	8.8e-06	0.000147	5.93	22.35	0.27	A_51_P129866	Atxn1l
669	8.8e-06	0.000147	17.97	48.49	0.37	A_52_P200617	Iars	isoleucine-tRNA synthetase	105148
670	8.8e-06	0.000147	22.09	56.58	0.39	A_52_P117966	Fam173b	family with sequence similarity 173, member B	68073
671	8.8e-06	0.000147	25.44	61.2	0.42	A_51_P212801	Ube2a	ubiquitin-conjugating enzyme E2A, RAD6 homolog (S. cerevisiae)	22209
672	8.9e-06	0.000147	143.02	288.4	0.5	A_55_P2079089	Fuca1	fucosidase, alpha-L- 1, tissue	71665
673	8.9e-06	0.000147	74.08	177.18	0.42	A_52_P569038	Cnot2	CCR4-NOT transcription complex, subunit 2	72068
674	8.9e-06	0.000147	148.29	342.48	0.43	A_55_P2042356	Rftn1	raftlin lipid raft linker 1	76438
675	8.9e-06	0.000147	13.38	43.82	0.31	A_66_P113466	DQ372793
676	8.9e-06	0.000147	9.82	29.04	0.34	A_52_P219966	Spg21	spastic paraplegia 21 homolog (human)	27965
677	8.9e-06	0.000147	22.83	48.82	0.47	A_55_P2026785	Vprbp	Vpr (HIV-1) binding protein	321006
678	8.9e-06	0.000147	60.55	145.25	0.42	A_55_P2168098	Plrg1
679	9e-06	0.000147	7.36	23.02	0.32	A_66_P129747	Dnajc24	DnaJ (Hsp40) homolog, subfamily C, member 24	99349
680	9e-06	0.000147	45.84	156.07	0.29	A_51_P221949	Csnk1g3	casein kinase 1, gamma 3	70425
681	9e-06	0.000147	38.37	77.81	0.49	A_55_P2024808	Abl1	c-abl oncogene 1, non-receptor tyrosine kinase	11350
682	9e-06	0.000147	49.96	107.38	0.47	A_51_P495171	Pbdc1
683	9e-06	0.000147	33.69	108.47	0.31	A_51_P495581	Tlr1	toll-like receptor 1	21897
684	9e-06	0.000147	35.71	12.54	2.85	A_51_P424854	Ahsg	alpha-2-HS-glycoprotein	11625
685	9e-06	0.000147	51.71	111.66	0.46	A_66_P117251	Snx6	sorting nexin 6	72183
686	9.1e-06	0.000147	62.48	204.92	0.3	A_55_P2142430	Bank1	B cell scaffold protein with ankyrin repeats 1	242248
687	9.1e-06	0.000147	29.46	78.77	0.37	A_55_P2152468	NAP112892-1
688	9.1e-06	0.000147	250.83	707.23	0.35	A_51_P171999	Apoe	apolipoprotein E	11816
689	9.1e-06	0.000147	170.87	395.31	0.43	A_51_P329251	Chchd1	coiled-coil-helix-coiled-coil-helix domain containing 1	66121
690	9.1e-06	0.000147	20.31	44.89	0.45	A_51_P506683	Fbxw7	F-box and WD-40 domain protein 7	50754
691	9.1e-06	0.000147	141.1	312.65	0.45	A_55_P1968304	A_55_P1968304
692	9.1e-06	0.000147	7.21	20.84	0.35	A_51_P230439	Ppfibp2	PTPRF interacting protein, binding protein 2 (liprin beta 2)	19024
693	9.1e-06	0.000147	43.16	11.78	3.66	DCP_22_4	DCP_22_4
694	9.1e-06	0.000147	26.78	107.49	0.25	A_52_P503730	Fchsd2	FCH and double SH3 domains 2	207278
695	9.1e-06	0.000147	19.47	63.56	0.31	A_51_P286357	Emr4	EGF-like module containing, mucin-like, hormone receptor-like sequence 4	52614
696	9.2e-06	0.000148	56.83	180.24	0.32	A_51_P262515	Phf11a
697	9.2e-06	0.000148	12.79	43.32	0.3	A_51_P381558	Rasa4	RAS p21 protein activator 4	54153
698	9.2e-06	0.000148	148.91	478.15	0.31	A_51_P100034	Mif4gd	MIF4G domain containing	69674
699	9.2e-06	0.000148	24.65	58.42	0.42	A_55_P1959718	Cobll1	Cobl-like 1	319876
700	9.2e-06	0.000148	86.91	198.65	0.44	A_51_P450123	Mrpl36	mitochondrial ribosomal protein L36	94066
701	9.3e-06	0.000148	93.71	216.11	0.43	A_51_P371882	Ccdc71	coiled-coil domain containing 71	72454
702	9.3e-06	0.000148	44.2	94.16	0.47	A_55_P2117472	Acap2	ArfGAP with coiled-coil, ankyrin repeat and PH domains 2	78618
703	9.3e-06	0.000148	29.41	67.61	0.43	A_55_P2147791	Fam129c	family with sequence similarity 129, member C	100037278
704	9.3e-06	0.000148	328.77	689.08	0.48	A_55_P2073099	Trex1	three prime repair exonuclease 1	22040
705	9.4e-06	0.000149	47.05	108.56	0.43	A_52_P171791	Smg1	SMG1 homolog, phosphatidylinositol 3-kinase-related kinase (C. elegans)	233789
706	9.4e-06	0.000149	19.3	44.43	0.43	A_52_P540470	Zfp407	zinc finger protein 407	240476
707	9.5e-06	0.00015	23.15	52.4	0.44	A_66_P120484	Mbtd1	mbt domain containing 1	103537
708	9.5e-06	0.00015	20.18	51.57	0.39	A_55_P2094362	Erp29	endoplasmic reticulum protein 29	67397
709	9.5e-06	0.00015	75.18	36.92	2.04	A_55_P1983373	Ampd3	adenosine monophosphate deaminase 3	11717
710	9.6e-06	0.000151	25.18	58.63	0.43	A_51_P387302	Zmym2	zinc finger, MYM-type 2	76007
711	9.6e-06	0.000151	79.83	416.72	0.19	A_51_P185660	Ccl9	chemokine (C-C motif) ligand 9	20308
712	9.7e-06	0.000151	87.37	236.88	0.37	A_51_P394735	Arhgef18	rho/rac guanine nucleotide exchange factor (GEF) 18	102098
713	9.7e-06	0.000151	53.96	110.73	0.49	A_66_P125212	Mapk1ip1l	mitogen-activated protein kinase 1 interacting protein 1-like	218975
714	9.7e-06	0.000151	137.6	309.96	0.44	A_55_P2121945	Cnot6l	CCR4-NOT transcription complex, subunit 6-like	231464
715	9.7e-06	0.000151	14.04	54.39	0.26	A_55_P2127020	Nup54	nucleoporin 54	269113
716	9.7e-06	0.000151	13.29	31.42	0.42	A_55_P2032294	Zfp932	zinc finger protein 932	69504
717	9.7e-06	0.000151	22.41	61.62	0.36	A_51_P268559	Idh3a	isocitrate dehydrogenase 3 (NAD+) alpha	67834
718	9.7e-06	0.000151	69.88	156.66	0.45	A_55_P1973995	Gm6756	predicted gene 6756	627427
719	9.7e-06	0.000151	136.69	279.3	0.49	A_66_P112399	BC029722	cDNA sequence BC029722	613262
720	9.8e-06	0.000152	8.3	20.7	0.4	A_55_P2246344	5830407E08Rik	RIKEN cDNA 5830407E08 gene	76013
721	9.8e-06	0.000152	114.48	269.49	0.42	A_51_P208377	Trappc5	trafficking protein particle complex 5	66682
722	9.8e-06	0.000152	61.27	29.75	2.06	A_55_P2065527	Stk30
723	9.8e-06	0.000152	39.45	88.48	0.45	A_52_P235479	Usp38	ubiquitin specific peptidase 38	74841
724	9.9e-06	0.000153	57.38	115.7	0.5	A_52_P523330	Tmem147	transmembrane protein 147	69804
725	9.9e-06	0.000153	125.88	273.21	0.46	A_51_P158772	Elof1	elongation factor 1 homolog (ELF1, S. cerevisiae)	66126
726	1e-05	0.000153	131.63	350.67	0.38	A_51_P468599	Smchd1	SMC hinge domain containing 1	74355
727	1e-05	0.000153	56.69	114.28	0.5	A_55_P1975742	Dap3	death associated protein 3	65111
728	1e-05	0.000153	6.27	17.57	0.36	A_52_P450188	Mtmr4	myotubularin related protein 4	170749
729	1e-05	0.000153	82.41	189.52	0.43	A_51_P224575	Gnpat	glyceronephosphate O-acyltransferase	14712
730	1e-05	0.000153	61.7	157.07	0.39	A_51_P286142	Znrd1	zinc ribbon domain containing, 1	66136
731	1e-05	0.000153	41.93	129.03	0.32	A_52_P591153	Pld4
732	1e-05	0.000153	62.82	134.64	0.47	A_51_P295449	Mfsd5	major facilitator superfamily domain containing 5	106073
733	1e-05	0.000153	35.24	78.63	0.45	A_51_P494929	Diablo	diablo homolog (Drosophila)	66593
734	1e-05	0.000153	12.24	39.21	0.31	A_52_P160970	Akap10	A kinase (PRKA) anchor protein 10	56697
735	1.01e-05	0.000154	67.14	166.49	0.4	A_51_P314019	Banf1	barrier to autointegration factor 1	23825
736	1.01e-05	0.000154	72.71	161.94	0.45	A_55_P2186439	Chtop
737	1.01e-05	0.000154	11.98	33.87	0.35	A_55_P2170670	A_55_P2170670
738	1.02e-05	0.000154	1681.24	6396.26	0.26	A_51_P342652	Cd79b	CD79B antigen	15985
739	1.02e-05	0.000154	109.19	264.14	0.41	A_55_P2017684	Macf1	microtubule-actin crosslinking factor 1	11426
740	1.02e-05	0.000154	15.11	6.62	2.28	A_55_P2031841	A_55_P2031841
741	1.03e-05	0.000155	73.7	176.31	0.42	A_55_P2100963	8430410A17Rik
742	1.03e-05	0.000155	46.77	99.89	0.47	A_55_P2050799	Nup35	nucleoporin 35	69482
743	1.03e-05	0.000155	24	64.68	0.37	A_66_P102346	U41438
744	1.04e-05	0.000156	34.17	82.22	0.42	A_55_P2105242	Arhgap39	Rho GTPase activating protein 39	223666
745	1.04e-05	0.000156	38.39	86.59	0.44	A_55_P2042818	Zfp639	zinc finger protein 639	67778
746	1.04e-05	0.000156	57.31	142.93	0.4	A_51_P413545	Txndc11	thioredoxin domain containing 11	106200
747	1.05e-05	0.000157	78.89	169.46	0.47	A_55_P2009762	Mapkapk3	mitogen-activated protein kinase-activated protein kinase 3	102626
748	1.05e-05	0.000157	511.33	1206.82	0.42	A_55_P1973352	Gm19958	predicted gene, 19958	100503910
749	1.05e-05	0.000157	38.82	119.37	0.33	A_52_P199633	Trim30d	tripartite motif-containing 30D	209387
750	1.05e-05	0.000157	40.48	126.62	0.32	A_51_P304397	Cpm	carboxypeptidase M	70574
751	1.05e-05	0.000157	35.65	80.95	0.44	A_55_P2108754	Ubfd1	ubiquitin family domain containing 1	28018
752	1.05e-05	0.000157	6.45	21.75	0.3	A_66_P117058	Aasdh	aminoadipate-semialdehyde dehydrogenase	231326
753	1.06e-05	0.000157	59.85	123.11	0.49	A_51_P321965	Ssna1	Sjogren's syndrome nuclear autoantigen 1	68475
754	1.06e-05	0.000157	13.94	37.45	0.37	A_66_P132777	Cep68	centrosomal protein 68	216543
755	1.06e-05	0.000157	1237.15	3759.49	0.33	A_55_P2031436	Ly6e	lymphocyte antigen 6 complex, locus E	17069
756	1.07e-05	0.000158	41.66	92.05	0.45	A_66_P106593	Vhl	von Hippel-Lindau tumor suppressor	22346
757	1.07e-05	0.000158	21.23	42.64	0.5	A_52_P677147	Prmt5	protein arginine N-methyltransferase 5	27374
758	1.07e-05	0.000158	56.86	137.04	0.41	A_52_P332788	C130026I21Rik
759	1.07e-05	0.000158	302.78	659.91	0.46	A_55_P2152566	Sp110	Sp110 nuclear body protein	109032
760	1.08e-05	0.000159	6.3	23.42	0.27	A_52_P244637	Fam65b	family with sequence similarity 65, member B	193385
761	1.08e-05	0.000159	92.57	217.67	0.43	A_55_P1957028	Kat7
762	1.09e-05	0.000159	28.76	9.55	3.01	A_55_P2164443	NAP113319-1
763	1.09e-05	0.000159	112.75	235.22	0.48	A_52_P209172	Mrpl41
764	1.09e-05	0.000159	225.27	468.33	0.48	A_55_P2072661	Prex1	phosphatidylinositol-3,4,5-trisphosphate-dependent Rac exchange factor 1	277360
765	1.09e-05	0.000159	755.01	1640.8	0.46	A_55_P2133840	Sipa1	signal-induced proliferation associated gene 1	20469
766	1.1e-05	0.00016	30.36	70.12	0.43	A_55_P2045946	Enthd2
767	1.1e-05	0.00016	89.22	194.38	0.46	A_55_P2077535	Zfp513	zinc finger protein 513	101023
768	1.11e-05	0.000161	5.37	13.33	0.4	A_52_P573727	Rrm2b
769	1.11e-05	0.000161	60.25	144.2	0.42	A_51_P365912	Narfl	nuclear prelamin A recognition factor-like	67563
770	1.11e-05	0.000161	113.54	250.97	0.45	A_51_P212023	Sart3	squamous cell carcinoma antigen recognized by T cells 3	53890
771	1.11e-05	0.000161	7.89	25.02	0.32	A_51_P497741	Wdr95	WD40 repeat domain 95	381693
772	1.12e-05	0.000161	183.72	468.75	0.39	A_51_P234025	Rbm5	RNA binding motif protein 5	83486
773	1.12e-05	0.000161	40.91	88.35	0.46	A_55_P1962174	Rab8a	RAB8A, member RAS oncogene family	17274
774	1.12e-05	0.000161	94.89	197.07	0.48	A_55_P2077909	Tpgs2
775	1.12e-05	0.000161	9.51	19.83	0.48	A_51_P284793	Ints12	integrator complex subunit 12	71793
776	1.12e-05	0.000161	35.65	84.52	0.42	A_55_P2154977	Rpap3	RNA polymerase II associated protein 3	71919
777	1.12e-05	0.000161	77.11	177.76	0.43	A_66_P138829	Ndufs8	NADH dehydrogenase (ubiquinone) Fe-S protein 8	225887
778	1.13e-05	0.000161	132.45	292.23	0.45	A_51_P386304	Ccnl2	cyclin L2	56036
779	1.13e-05	0.000161	19.89	91.5	0.22	A_55_P2066578	Ifi204	interferon activated gene 204	15951
780	1.13e-05	0.000161	4.89	22.08	0.22	A_55_P2120244	Fcer1a	Fc receptor, IgE, high affinity I, alpha polypeptide	14125
781	1.13e-05	0.000161	9.96	22.1	0.45	A_55_P1997429	Cwc22	CWC22 spliceosome-associated protein homolog (S. cerevisiae)	80744
782	1.14e-05	0.000161	58.23	27.99	2.08	A_55_P1967712	Adamts13	a disintegrin-like and metallopeptidase (reprolysin type) with thrombospondin type 1 motif, 13	279028
783	1.14e-05	0.000161	16.96	47.09	0.36	A_51_P430950	Rdx	radixin	19684
784	1.14e-05	0.000161	186.53	453.62	0.41	A_55_P2091736	Rassf2	Ras association (RalGDS/AF-6) domain family member 2	215653
785	1.14e-05	0.000161	473.53	1195.46	0.4	A_55_P2028193	Mgat1	mannoside acetylglucosaminyltransferase 1	17308
786	1.15e-05	0.000161	5.97	17.34	0.34	A_51_P189959	Oxsr1	oxidative-stress responsive 1	108737
787	1.15e-05	0.000161	180.95	383.33	0.47	A_55_P1998107	NAP092869-001
788	1.15e-05	0.000161	129.73	270.01	0.48	A_55_P2034705	Nmi
789	1.15e-05	0.000161	21.32	62.43	0.34	A_51_P336385	Dido1	death inducer-obliterator 1	23856
790	1.15e-05	0.000161	72.42	157.96	0.46	A_52_P660242	Isy1	ISY1 splicing factor homolog (S. cerevisiae)	57905
791	1.16e-05	0.000162	22.08	48.5	0.46	A_51_P253697	Rpain	RPA interacting protein	69723
792	1.16e-05	0.000162	59.8	121.87	0.49	A_55_P2052495	Tmx2	thioredoxin-related transmembrane protein 2	66958
793	1.16e-05	0.000162	115.42	259.22	0.45	A_55_P2125229	Arhgef2	rho/rac guanine nucleotide exchange factor (GEF) 2	16800
794	1.17e-05	0.000163	22.89	57.39	0.4	A_55_P1961965	Plagl1	pleiomorphic adenoma gene-like 1	22634
795	1.17e-05	0.000163	76.32	203.04	0.38	A_55_P2091191	Slc28a2
796	1.17e-05	0.000163	32.1	77.47	0.41	A_66_P120305	Zmynd11	zinc finger, MYND domain containing 11	66505
797	1.17e-05	0.000163	322.74	1306.61	0.25	A_55_P2111322	Iglv1	immunoglobulin lambda variable 1	16142
798	1.17e-05	0.000163	26.17	72.46	0.36	A_51_P448147	Gimap7	GTPase, IMAP family member 7	231932
799	1.18e-05	0.000163	67.26	187.57	0.36	A_51_P222467	Abcg1	ATP-binding cassette, sub-family G (WHITE), member 1	11307
800	1.18e-05	0.000163	128.2	260.89	0.49	A_51_P226142	Dennd6a
801	1.18e-05	0.000163	86.96	30.76	2.83	A_55_P2247096	BC028777	cDNA sequence BC028777	100036538
802	1.19e-05	0.000164	98.95	214.13	0.46	A_55_P1966790	Impdh2	inosine 5'-phosphate dehydrogenase 2	23918
803	1.19e-05	0.000164	13.43	33.74	0.4	A_52_P252258	Mapk12	mitogen-activated protein kinase 12	29857
804	1.19e-05	0.000164	262.49	611.56	0.43	A_55_P1953377	A_55_P1953377
805	1.19e-05	0.000164	109.82	264.88	0.41	A_52_P586141	Adcy7	adenylate cyclase 7	11513
806	1.19e-05	0.000164	75.75	178.69	0.42	A_55_P2016089	Uggt1	UDP-glucose glycoprotein glucosyltransferase 1	320011
807	1.19e-05	0.000164	29.8	84.03	0.35	A_55_P1956443	Ttc5	tetratricopeptide repeat domain 5	219022
808	1.2e-05	0.000165	133.69	275.03	0.49	A_55_P2079272	Kars	lysyl-tRNA synthetase	85305
809	1.2e-05	0.000165	14.71	33.08	0.44	A_51_P184100	Capn7	calpain 7	12339
810	1.2e-05	0.000165	80.31	172.07	0.47	A_55_P2073219	Hps4	Hermansky-Pudlak syndrome 4 homolog (human)	192232
811	1.2e-05	0.000165	23.73	58.96	0.4	A_51_P184284	Dld	dihydrolipoamide dehydrogenase	13382
812	1.21e-05	0.000165	23.13	10.47	2.21	A_52_P125550	Rhod	ras homolog gene family, member D	11854
813	1.21e-05	0.000165	56.05	117.59	0.48	A_51_P502150	Slc9a3r1	solute carrier family 9 (sodium/hydrogen exchanger), member 3 regulator 1	26941
814	1.22e-05	0.000166	30.06	67.74	0.44	A_55_P2129311	2210016L21Rik	RIKEN cDNA 2210016L21 gene	72357
815	1.22e-05	0.000166	14.82	34.61	0.43	A_55_P2106255	Mbnl3	muscleblind-like 3 (Drosophila)	171170
816	1.23e-05	0.000167	31.38	64.07	0.49	A_51_P521374	Nudt13	nudix (nucleoside diphosphate linked moiety X)-type motif 13	67725
817	1.23e-05	0.000167	85.97	190.22	0.45	A_55_P2087561	Gm5506	predicted gene 5506	433182
818	1.23e-05	0.000167	39.44	87.29	0.45	A_51_P219028	Wdr53	WD repeat domain 53	68980
819	1.24e-05	0.000167	21.82	51.76	0.42	A_55_P2158107	Ddx31	DEAD/H (Asp-Glu-Ala-Asp/His) box polypeptide 31	227674
820	1.24e-05	0.000167	15.92	35.01	0.45	A_65_P18167	Hnrnpul2	heterogeneous nuclear ribonucleoprotein U-like 2	68693
821	1.24e-05	0.000167	431.21	901.6	0.48	A_51_P233603	Psma7	proteasome (prosome, macropain) subunit, alpha type 7	26444
822	1.24e-05	0.000167	16.29	67.83	0.24	A_51_P115601	X67198
823	1.25e-05	0.000167	63.7	152.29	0.42	A_51_P258078	Nop2	NOP2 nucleolar protein homolog (yeast)	110109
824	1.25e-05	0.000167	25.15	66.35	0.38	A_51_P280446	Sdf2l1	stromal cell-derived factor 2-like 1	64136
825	1.26e-05	0.000167	25.95	60.93	0.43	A_55_P2104583	C87436
826	1.26e-05	0.000167	46.33	94.77	0.49	A_51_P117618	Ethe1	ethylmalonic encephalopathy 1	66071
827	1.26e-05	0.000167	306.62	1102.39	0.28	A_51_P278868	H2-DMb1	histocompatibility 2, class II, locus Mb1	14999
828	1.26e-05	0.000167	8.29	25.7	0.32	A_52_P600531	Bahd1	bromo adjacent homology domain containing 1	228536
829	1.26e-05	0.000167	244.69	534.03	0.46	A_51_P174016	Slc39a7	solute carrier family 39 (zinc transporter), member 7	14977
830	1.27e-05	0.000167	94.85	239.74	0.4	A_66_P128384	Hdac1	histone deacetylase 1	433759
831	1.27e-05	0.000167	166.92	337.3	0.49	A_55_P2174895	Mrpl43	mitochondrial ribosomal protein L43	94067
832	1.27e-05	0.000167	182.16	367.08	0.5	A_55_P2014041	Rab14	RAB14, member RAS oncogene family	68365
833	1.27e-05	0.000167	10.79	33.67	0.32	A_55_P2243431	Gdap10
834	1.27e-05	0.000167	26.65	60.68	0.44	A_51_P405423	Smcr8	Smith-Magenis syndrome chromosome region, candidate 8 homolog (human)	237782
835	1.27e-05	0.000167	23.59	57.58	0.41	A_55_P2092616	Tbc1d25	TBC1 domain family, member 25	209815
836	1.27e-05	0.000167	31.54	66.03	0.48	A_51_P453088	Coa6
837	1.27e-05	0.000167	47.03	94.85	0.5	A_55_P2017789	Il4ra	interleukin 4 receptor, alpha	16190
838	1.28e-05	0.000168	6.11	21.61	0.28	A_52_P550049	Nfya	nuclear transcription factor-Y alpha	18044
839	1.28e-05	0.000168	21.97	61.15	0.36	A_51_P285271	Ccdc61	coiled-coil domain containing 61	232933
840	1.28e-05	0.000168	7.21	19.73	0.37	A_52_P448006	Nit2	nitrilase family, member 2	52633
841	1.28e-05	0.000168	6.06	33.67	0.18	A_65_P07626	U30234
842	1.29e-05	0.000168	22.01	50.88	0.43	A_55_P2025712	Immt	inner membrane protein, mitochondrial	76614
843	1.29e-05	0.000168	18.42	40.04	0.46	A_51_P236324	Gtf2e1	general transcription factor II E, polypeptide 1 (alpha subunit)	74197
844	1.29e-05	0.000168	19.61	45.88	0.43	A_52_P444601	Zfp277	zinc finger protein 277	246196
845	1.29e-05	0.000168	35.1	17.19	2.04	A_55_P2013316	Ankrd53	ankyrin repeat domain 53	75305
846	1.3e-05	0.000168	30.1	66.43	0.45	A_55_P2175813	Ythdf2	YTH domain family 2	213541
847	1.3e-05	0.000168	56.91	124.51	0.46	A_52_P355075	Rab40c	Rab40c, member RAS oncogene family	224624
848	1.3e-05	0.000168	90.85	193.67	0.47	A_51_P469661	Stk38	serine/threonine kinase 38	106504
849	1.3e-05	0.000168	11.79	25.89	0.46	A_55_P2249210	E130304I02Rik	RIKEN cDNA E130304I02 gene	78547
850	1.31e-05	0.000169	6.25	14.05	0.44	A_55_P2382105	BC035044	cDNA sequence BC035044	232406
851	1.31e-05	0.000169	26.32	57.32	0.46	A_66_P121474	Chmp6	charged multivesicular body protein 6	208092
852	1.31e-05	0.000169	194.27	497.26	0.39	A_51_P240801	Tmem173	transmembrane protein 173	72512
853	1.32e-05	0.000169	40.46	85.27	0.47	A_52_P198009	Mrpl44	mitochondrial ribosomal protein L44	69163
854	1.32e-05	0.000169	46	99.54	0.46	A_55_P2019934	Ythdf3	YTH domain family 3	229096
855	1.32e-05	0.000169	19.66	54.23	0.36	A_51_P159415	Sin3a	transcriptional regulator, SIN3A (yeast)	20466
856	1.32e-05	0.000169	90.07	201.5	0.45	A_52_P16873	Rasal3	RAS protein activator like 3	320484
857	1.32e-05	0.000169	970.28	2028.42	0.48	A_55_P2135331	Evl	Ena-vasodilator stimulated phosphoprotein	14026
858	1.32e-05	0.000169	46.35	155.79	0.3	A_52_P308875	Apobec3	apolipoprotein B mRNA editing enzyme, catalytic polypeptide 3	80287
859	1.32e-05	0.000169	10.71	22.21	0.48	A_55_P2383877	2810040C05Rik	RIKEN cDNA 2810040C05 gene	72719
860	1.33e-05	0.00017	9.92	30.79	0.32	A_55_P2074197	Zbtb24	zinc finger and BTB domain containing 24	268294
861	1.34e-05	0.000171	64.99	140.13	0.46	A_52_P24428	Ankrd11	ankyrin repeat domain 11	77087
862	1.34e-05	0.000171	6.48	13.79	0.47	A_55_P2227967	Zbtb38	zinc finger and BTB domain containing 38	245007
863	1.34e-05	0.000171	51.68	114.46	0.45	A_51_P515496	Rbm17	RNA binding motif protein 17	76938
864	1.34e-05	0.000171	197.45	417.88	0.47	A_55_P1971729	Cr2	complement receptor 2	12902
865	1.34e-05	0.000171	221.38	489.82	0.45	A_55_P2172314	Scamp4	secretory carrier membrane protein 4	56214
866	1.35e-05	0.000171	61.39	158.2	0.39	A_55_P2053516	Cacfd1
867	1.35e-05	0.000171	49.2	137.88	0.36	A_52_P431872	Ptcd3	pentatricopeptide repeat domain 3	69956
868	1.36e-05	0.000171	19.14	40.71	0.47	A_51_P476261	Zfp120
869	1.36e-05	0.000171	28.78	57.68	0.5	A_52_P11833	Opa3	optic atrophy 3 (human)	403187
870	1.36e-05	0.000171	21.06	43.68	0.48	A_52_P276794	Tox4	TOX high mobility group box family member 4	268741
871	1.36e-05	0.000171	14.58	5.23	2.79	A_51_P366770	Rims1	regulating synaptic membrane exocytosis 1	116837
872	1.37e-05	0.000171	91.97	223.43	0.41	A_55_P2023484	Osbpl5	oxysterol binding protein-like 5	79196
873	1.37e-05	0.000171	98.78	230.11	0.43	A_51_P154973	Stard3	START domain containing 3	59045
874	1.37e-05	0.000171	7.27	15.52	0.47	A_55_P1999022	Zfp760	zinc finger protein 760	240034
875	1.37e-05	0.000171	21.31	52.19	0.41	A_55_P2064233	Ipo8	importin 8	320727
876	1.37e-05	0.000171	79.61	185.5	0.43	A_66_P112164	Rab7l1	RAB7, member RAS oncogene family-like 1	226422
877	1.38e-05	0.000172	24.33	61.59	0.4	A_51_P133369	Scly	selenocysteine lyase	50880
878	1.38e-05	0.000172	72.18	183.95	0.39	A_51_P336691	Srsf9	serine/arginine-rich splicing factor 9	108014
879	1.38e-05	0.000172	18.88	47.21	0.4	A_55_P2078008	Ddx46	DEAD (Asp-Glu-Ala-Asp) box polypeptide 46	212880
880	1.39e-05	0.000173	41.25	84.6	0.49	A_65_P06611	Wtap	Wilms' tumour 1-associating protein	60532
881	1.39e-05	0.000173	19.95	44.37	0.45	A_51_P466824	Tyk2	tyrosine kinase 2	54721
882	1.39e-05	0.000173	31.64	74.48	0.42	A_51_P208020	Ulk3	unc-51-like kinase 3 (C. elegans)	71742
883	1.4e-05	0.000173	29.04	68.5	0.42	A_55_P2026089	Usp30	ubiquitin specific peptidase 30	100756
884	1.4e-05	0.000173	504.1	1120.02	0.45	A_51_P295192	Nfkbia	nuclear factor of kappa light polypeptide gene enhancer in B cells inhibitor, alpha	18035
885	1.4e-05	0.000173	11.02	30.41	0.36	A_51_P430327	Gmpr2	guanosine monophosphate reductase 2	105446
886	1.4e-05	0.000173	55.16	27.17	2.03	A_55_P2154740	A_55_P2154740
887	1.41e-05	0.000174	49.61	112.25	0.44	A_51_P352687	Rnf216	ring finger protein 216	108086
888	1.41e-05	0.000174	14.83	34.4	0.43	A_51_P448814	Zfp90	zinc finger protein 90	22751
889	1.42e-05	0.000174	8.84	36.09	0.24	A_52_P33014	Ppp1r8	protein phosphatase 1, regulatory (inhibitor) subunit 8	100336
890	1.42e-05	0.000174	54.97	117.98	0.47	A_51_P147373	Dpp3	dipeptidylpeptidase 3	75221
891	1.42e-05	0.000174	24.56	55.3	0.44	A_51_P497563	Vps18	vacuolar protein sorting 18 (yeast)	228545
892	1.43e-05	0.000175	45.37	104.15	0.44	A_55_P2054420	Tcf4	transcription factor 4	21413
893	1.43e-05	0.000175	12.82	4.79	2.68	A_52_P633489	C1qtnf4	C1q and tumor necrosis factor related protein 4	67445
894	1.44e-05	0.000175	14.52	58.55	0.25	A_55_P2004761	H2-Eb2
895	1.44e-05	0.000175	11.76	36.36	0.32	A_66_P107973	Prpf38b	PRP38 pre-mRNA processing factor 38 (yeast) domain containing B	66921
896	1.44e-05	0.000175	7.53	21	0.36	A_55_P2257765	Gm7111	predicted gene 7111	633385
897	1.44e-05	0.000175	17.62	37.68	0.47	A_55_P1980416	Zkscan1	zinc finger with KRAB and SCAN domains 1	74570
898	1.44e-05	0.000175	9.45	29.5	0.32	A_51_P477682	Prss12	protease, serine, 12 neurotrypsin (motopsin)	19142
899	1.44e-05	0.000175	48.28	20.27	2.38	A_51_P306218	Xkr5	X Kell blood group precursor-related family, member 5	319581
900	1.45e-05	0.000176	39.94	112.21	0.36	A_51_P125842	Tmem51	transmembrane protein 51	214359
901	1.45e-05	0.000176	19.05	39.36	0.48	A_55_P2065244	Rbm26	RNA binding motif protein 26	74213
902	1.45e-05	0.000176	97.35	218.7	0.45	A_55_P1996223	Sf3b4
903	1.46e-05	0.000177	36.86	89.81	0.41	A_51_P342082	Cnpy2	canopy 2 homolog (zebrafish)	56530
904	1.46e-05	0.000177	111.4	296.33	0.38	A_55_P2127497	Trim35	tripartite motif-containing 35	66854
905	1.47e-05	0.000177	41.49	83.99	0.49	A_55_P2080542	Rbbp7
906	1.47e-05	0.000177	12	43.38	0.28	A_55_P2122255	Polm	polymerase (DNA directed), mu	54125
907	1.47e-05	0.000177	56.66	114.92	0.49	A_55_P1980611	Trmt2b	TRM2 tRNA methyltransferase 2 homolog B (S. cerevisiae)	215201
908	1.47e-05	0.000177	41.07	17.99	2.28	A_52_P438036	Lpar4	lysophosphatidic acid receptor 4	78134
909	1.48e-05	0.000178	22.53	52.77	0.43	A_66_P112482	Tmem184c	transmembrane protein 184C	234463
910	1.48e-05	0.000178	38.98	18.93	2.06	A_55_P1959555	A_55_P1959555
911	1.49e-05	0.000179	31.07	65.72	0.47	A_55_P2091230	NAP113008-1
912	1.5e-05	0.00018	7.85	17.74	0.44	A_55_P2032311	ENSMUST00000130783
913	1.51e-05	0.000181	82.03	175.99	0.47	A_51_P172231	Gsdmd	gasdermin D	69146
914	1.51e-05	0.000181	159.95	391.23	0.41	A_55_P1972275	Wars	tryptophanyl-tRNA synthetase	22375
915	1.52e-05	0.000181	17.84	41.45	0.43	A_52_P303928	Rab2a	RAB2A, member RAS oncogene family	59021
916	1.52e-05	0.000181	63.22	23.96	2.64	A_55_P2328092	ENSMUST00000180858
917	1.53e-05	0.000182	215.7	516.05	0.42	A_51_P104897	Itpr3	inositol 1,4,5-triphosphate receptor 3	16440
918	1.53e-05	0.000182	32.61	71.61	0.46	A_55_P2023607	Ikzf1	IKAROS family zinc finger 1	22778
919	1.54e-05	0.000183	79.07	184.75	0.43	A_52_P195922	Exosc6	exosome component 6	72544
920	1.54e-05	0.000183	103.65	243.8	0.43	A_52_P85864	Eif6	eukaryotic translation initiation factor 6	16418
921	1.54e-05	0.000183	19.77	7.26	2.72	A_55_P2350710	A_55_P2350710
922	1.55e-05	0.000183	221.77	649.64	0.34	A_55_P2022805	1700021K19Rik
923	1.55e-05	0.000183	38.11	78.57	0.49	A_55_P1954021	Scarb1	scavenger receptor class B, member 1	20778
924	1.55e-05	0.000183	11.63	4.57	2.55	A_55_P2219982	Hoxa4	homeobox A4	15401
925	1.56e-05	0.000184	30.87	76.28	0.4	A_51_P382253	Rnf2	ring finger protein 2	19821
926	1.56e-05	0.000184	10.12	4.94	2.05	A_52_P499948	1700023L04Rik	RIKEN cDNA 1700023L04 gene	76419
927	1.56e-05	0.000184	94.88	199.74	0.47	A_55_P2009064	Psmc1	protease (prosome, macropain) 26S subunit, ATPase 1	19179
928	1.56e-05	0.000184	43.94	116.04	0.38	A_51_P208931	N4bp3	NEDD4 binding protein 3	212706
929	1.57e-05	0.000184	52.14	108.15	0.48	A_55_P1966721	9930105H17Rik	RIKEN cDNA 9930105H17 gene	100669
930	1.57e-05	0.000184	44.98	94.16	0.48	A_51_P195240	Ccdc75	coiled-coil domain containing 75	53951
931	1.57e-05	0.000184	51.62	119.08	0.43	A_55_P1953063	Hspe1	heat shock protein 1 (chaperonin 10)	15528
932	1.57e-05	0.000184	82.27	35.84	2.3	A_55_P2035286	Uhrf1	ubiquitin-like, containing PHD and RING finger domains, 1	18140
933	1.57e-05	0.000184	10.02	38.19	0.26	A_55_P2073153	NAP062352-1
934	1.57e-05	0.000184	15.92	36.33	0.44	A_51_P121275	Cenpo	centromere protein O	52504
935	1.58e-05	0.000184	77.96	164.07	0.48	A_55_P2154880	A_55_P2154880
936	1.58e-05	0.000184	50.05	105.13	0.48	A_55_P2075048	Atic
937	1.58e-05	0.000184	64.26	145.48	0.44	A_55_P2166384	Cnot1	CCR4-NOT transcription complex, subunit 1	234594
938	1.58e-05	0.000184	17.99	50.51	0.36	A_55_P1954850	Pars2	prolyl-tRNA synthetase (mitochondrial)(putative)	230577
939	1.59e-05	0.000184	14.21	46.5	0.31	A_65_P07827	Gm2701	predicted gene 2701	100040305
940	1.59e-05	0.000184	19.21	58.27	0.33	A_52_P20357	Aqr	aquarius	11834
941	1.59e-05	0.000184	15.04	5.45	2.76	A_55_P2113886	Ceacam3	carcinoembryonic antigen-related cell adhesion molecule 3	384557
942	1.59e-05	0.000184	70.6	158.98	0.44	A_55_P2018457	Hdac7	histone deacetylase 7	56233
943	1.6e-05	0.000184	17.16	46.51	0.37	A_55_P1966573	Gemin4	gem (nuclear organelle) associated protein 4	276919
944	1.6e-05	0.000184	18.62	8.3	2.24	A_55_P1959843	A_55_P1959843
945	1.6e-05	0.000184	7.85	27.23	0.29	A_55_P2055487	Parp3	poly (ADP-ribose) polymerase family, member 3	235587
946	1.6e-05	0.000184	34.92	70.08	0.5	A_55_P2108334	Med10	mediator of RNA polymerase II transcription, subunit 10 homolog (NUT2, S. cerevisiae)	28077
947	1.6e-05	0.000184	5.52	11.63	0.47	A_51_P128499	Dennd3	DENN/MADD domain containing 3	105841
948	1.6e-05	0.000184	8.52	4.06	2.1	A_55_P2060931	Gm5627	predicted gene 5627	434510
949	1.6e-05	0.000184	31.18	66	0.47	A_51_P215540	Rnf4	ring finger protein 4	19822
950	1.6e-05	0.000184	15.5	35.93	0.43	A_55_P2111292	3110009E18Rik	RIKEN cDNA 3110009E18 gene	73103
951	1.61e-05	0.000184	87.82	233.67	0.38	A_51_P235984	Il10ra	interleukin 10 receptor, alpha	16154
952	1.61e-05	0.000184	255.49	741.76	0.34	A_52_P552589	Map4k1	mitogen-activated protein kinase kinase kinase kinase 1	26411
953	1.61e-05	0.000184	15.08	40.36	0.37	A_52_P622442	Pdcl3	phosducin-like 3	68833
954	1.61e-05	0.000184	162.89	363.5	0.45	A_55_P2114938	Irf9	interferon regulatory factor 9	16391
955	1.61e-05	0.000184	49.22	107.18	0.46	A_51_P118603	Wdr82	WD repeat domain containing 82	77305
956	1.61e-05	0.000184	183.86	393.79	0.47	A_51_P323878	Coro7	coronin 7	78885
957	1.62e-05	0.000185	154.56	357.87	0.43	A_55_P2154914	Acap1	ArfGAP with coiled-coil, ankyrin repeat and PH domains 1	216859
958	1.62e-05	0.000185	13.51	35.08	0.39	A_52_P51029	Ralgapa1	Ral GTPase activating protein, alpha subunit 1	56784
959	1.62e-05	0.000185	20.59	48.95	0.42	A_66_P134739	Clpp	caseinolytic peptidase, ATP-dependent, proteolytic subunit homolog (E. coli)	53895
960	1.63e-05	0.000186	48.26	98.28	0.49	A_55_P2147001	Wdr55	WD repeat domain 55	67936
961	1.63e-05	0.000186	21.85	56.4	0.39	A_51_P452629	Tlr2	toll-like receptor 2	24088
962	1.63e-05	0.000186	11.95	4.46	2.68	A_55_P2175977	Vmn2r35	vomeronasal 2, receptor 35	625353
963	1.64e-05	0.000186	287.05	626.44	0.46	A_52_P671812	NAP000123-003
964	1.64e-05	0.000186	10.07	24.43	0.41	A_55_P2033610	Fastkd3	FAST kinase domains 3	69577
965	1.64e-05	0.000186	6.76	15.16	0.45	A_55_P1986053	Pcnx	pecanex homolog (Drosophila)	54604
966	1.64e-05	0.000186	116.07	237.67	0.49	A_66_P106814	Mrps18b	mitochondrial ribosomal protein S18B	66973
967	1.65e-05	0.000186	26.03	60.53	0.43	A_51_P349727	Slc25a45	solute carrier family 25, member 45	107375
968	1.65e-05	0.000186	7.42	14.85	0.5	A_55_P1986902	Med23	mediator complex subunit 23	70208
969	1.65e-05	0.000186	38.47	81.2	0.47	A_55_P2038867	Mcat	malonyl CoA:ACP acyltransferase (mitochondrial)	223722
970	1.65e-05	0.000186	809.14	1986.05	0.41	A_55_P1955015	Myo1g	myosin IG	246177
971	1.66e-05	0.000186	5.86	23.71	0.25	A_55_P2048085	Klhl14	kelch-like 14 (Drosophila)	225266
972	1.66e-05	0.000186	83.21	206.9	0.4	A_52_P141583	H2afy	H2A histone family, member Y	26914
973	1.66e-05	0.000186	18.88	39.89	0.47	A_55_P2095311	Ly6g
974	1.66e-05	0.000186	30.66	131.95	0.23	A_55_P2087429	EU817848
975	1.66e-05	0.000186	12.8	5.63	2.28	A_55_P1977431	Cck	cholecystokinin	12424
976	1.66e-05	0.000186	8.71	25.47	0.34	A_55_P2075393	Igkv6-20	immunoglobulin kappa variable 6-20	108024
977	1.66e-05	0.000186	27.31	73.64	0.37	A_55_P2071028	Gm6195	predicted pseudogene 6195	620986
978	1.67e-05	0.000186	87.46	271.06	0.32	A_51_P473734	H2-DMa	histocompatibility 2, class II, locus DMa	14998
979	1.68e-05	0.000187	695.43	1549.22	0.45	A_55_P1997751	Prpf8	pre-mRNA processing factor 8	192159
980	1.68e-05	0.000187	210.85	448.19	0.47	A_51_P183853	Polr2m	polymerase (RNA) II (DNA directed) polypeptide M	28015
981	1.69e-05	0.000188	18.01	8.22	2.19	A_51_P471659	Alox12e	arachidonate lipoxygenase, epidermal	11685
982	1.69e-05	0.000188	48.1	103.92	0.46	A_51_P321651	Fam192a	family with sequence similarity 192, member A	102122
983	1.69e-05	0.000188	159.28	75.72	2.1	A_66_P138406	Clec4b1	C-type lectin domain family 4, member b1	69810
984	1.69e-05	0.000188	62.83	142.15	0.44	A_55_P1975341	Nasp	nuclear autoantigenic sperm protein (histone-binding)	50927
985	1.7e-05	0.000188	149.77	423.01	0.35	A_51_P265495	Ly6a
986	1.7e-05	0.000188	53.18	107.7	0.49	A_55_P1977289	Zbtb9	zinc finger and BTB domain containing 9	474156
987	1.7e-05	0.000188	41.99	99.62	0.42	A_55_P2111416	Rcc2	regulator of chromosome condensation 2	108911
988	1.7e-05	0.000188	52.36	139.07	0.38	A_55_P2065149	Kdm2b	lysine (K)-specific demethylase 2B	30841
989	1.71e-05	0.000189	13.77	4.18	3.29	A_52_P599317	Hs6st2	heparan sulfate 6-O-sulfotransferase 2	50786
990	1.71e-05	0.000189	12.19	43.07	0.28	A_66_P127563	DQ372760
991	1.72e-05	0.000189	53.47	127.07	0.42	A_52_P558577	Zfp263	zinc finger protein 263	74120
992	1.72e-05	0.000189	72.96	156.53	0.47	A_55_P2147220	Ak2	adenylate kinase 2	11637
993	1.72e-05	0.000189	48.06	99.42	0.48	A_51_P348022	Nudt21	nudix (nucleoside diphosphate linked moiety X)-type motif 21	68219
994	1.72e-05	0.000189	16.76	7.53	2.23	A_51_P124126	Cyp2d22	cytochrome P450, family 2, subfamily d, polypeptide 22	56448
995	1.73e-05	0.000189	13.14	31.27	0.42	A_51_P491976	Fbxw17	F-box and WD-40 domain protein 17	109082
996	1.73e-05	0.000189	26.26	76.09	0.35	A_55_P2054927	Fam136a	family with sequence similarity 136, member A	66488
997	1.73e-05	0.000189	33.63	106.58	0.32	A_51_P234788	Cxxc5	CXXC finger 5	67393
998	1.74e-05	0.000189	1175.86	2789.23	0.42	A_51_P502456	H2-K2
999	1.74e-05	0.000189	19.92	64.97	0.31	A_52_P660032	Cpsf2	cleavage and polyadenylation specific factor 2	51786
1000	1.74e-05	0.000189	91.97	226.75	0.41	A_51_P369516	Nudt16l1	nudix (nucleoside diphosphate linked moiety X)-type motif 16-like 1	66911
1001	1.74e-05	0.000189	47.4	105.2	0.45	A_55_P2173702	Ebpl	emopamil binding protein-like	68177
1002	1.74e-05	0.000189	18.12	37.15	0.49	A_52_P242724	Opa1
1003	1.75e-05	0.00019	36.17	17.79	2.03	A_51_P412508	Irx4	Iroquois related homeobox 4 (Drosophila)	50916
1004	1.76e-05	0.000191	9.36	30.81	0.3	A_51_P485161	Cplx2	complexin 2	12890
1005	1.76e-05	0.000191	13.24	48.66	0.27	A_55_P1968738	Nfkb1	nuclear factor of kappa light polypeptide gene enhancer in B cells 1, p105	18033
1006	1.76e-05	0.000191	23.47	53.06	0.44	A_55_P2012779	Rnf167	ring finger protein 167	70510
1007	1.76e-05	0.000191	16.65	36.28	0.46	A_51_P372895	Zfp433	RIKEN cDNA 1700123A16 gene	73610
1008	1.77e-05	0.000192	33.22	12.3	2.7	A_66_P129769	Sik2	salt inducible kinase 2	235344
1009	1.78e-05	0.000192	15.58	6.63	2.35	A_55_P2038643	A_55_P2038643
1010	1.78e-05	0.000192	18.74	89.65	0.21	A_55_P2103948	ENSMUST00000103349
1011	1.78e-05	0.000192	16.24	42.83	0.38	A_52_P386627	Irak3	interleukin-1 receptor-associated kinase 3	73914
1012	1.78e-05	0.000192	8.65	34.63	0.25	A_51_P134627	Asb13
1013	1.79e-05	0.000193	11.25	34.12	0.33	A_52_P84234	Map4k2	mitogen-activated protein kinase kinase kinase kinase 2	26412
1014	1.79e-05	0.000193	100.63	236.29	0.43	A_55_P1965000	Ddx58	DEAD (Asp-Glu-Ala-Asp) box polypeptide 58	230073
1015	1.79e-05	0.000193	131.93	269.2	0.49	A_51_P175758	9430023L20Rik	RIKEN cDNA 9430023L20 gene	68118
1016	1.8e-05	0.000193	100.54	353.31	0.28	A_51_P199135	Cd83	CD83 antigen	12522
1017	1.8e-05	0.000193	34.66	118.95	0.29	A_51_P314277	Parp1	poly (ADP-ribose) polymerase family, member 1	11545
1018	1.8e-05	0.000193	7.13	17.49	0.41	A_51_P259555	Gpatch3	G patch domain containing 3	242691
1019	1.8e-05	0.000193	11.53	45.45	0.25	A_55_P1955970	Cbfa2t2	core-binding factor, runt domain, alpha subunit 2, translocated to, 2 (human)	12396
1020	1.81e-05	0.000193	29.22	67.77	0.43	A_55_P2014075	Ercc2	excision repair cross-complementing rodent repair deficiency, complementation group 2	13871
1021	1.81e-05	0.000193	232.44	468.12	0.5	A_55_P2062622	Nono
1022	1.81e-05	0.000193	71.17	155.14	0.46	A_51_P413785	Commd3	COMM domain containing 3	12238
1023	1.81e-05	0.000193	21.24	81.08	0.26	A_52_P374653	Igk-V21	immunoglobulin kappa chain variable 21 (V21)	692179
1024	1.82e-05	0.000194	1964.62	7408.45	0.27	A_55_P2060897	ENSMUST00000103410
1025	1.82e-05	0.000194	717.92	1689.2	0.43	A_55_P1955841	Ctsa	cathepsin A	19025
1026	1.82e-05	0.000194	1143.98	4544.8	0.25	A_51_P284608	Cd74	CD74 antigen (invariant polypeptide of major histocompatibility complex, class II antigen-associated)	16149
1027	1.83e-05	0.000194	259.93	681.14	0.38	A_51_P345367	Psmb8	proteasome (prosome, macropain) subunit, beta type 8 (large multifunctional peptidase 7)	16913
1028	1.83e-05	0.000194	37.41	89.85	0.42	A_55_P2097259	Zufsp	zinc finger with UFM1-specific peptidase domain	72580
1029	1.83e-05	0.000194	14.07	56.67	0.25	A_55_P1967286	XM_357633
1030	1.83e-05	0.000194	18.92	74.66	0.25	A_55_P2129316	ENSMUST00000089689
1031	1.84e-05	0.000194	1179.1	538.84	2.19	A_55_P1980051	Il17d	interleukin 17D	239114
1032	1.84e-05	0.000194	41	88.37	0.46	A_55_P2436715	Paics	phosphoribosylaminoimidazole carboxylase, phosphoribosylaminoribosylaminoimidazole, succinocarboxamide synthetase	67054
1033	1.84e-05	0.000194	69.61	154.49	0.45	A_51_P324923	Man2a1	mannosidase 2, alpha 1	17158
1034	1.84e-05	0.000194	13.72	31.36	0.44	A_51_P132081	Rsl1	regulator of sex limited protein 1	380855
1035	1.85e-05	0.000195	9.12	19.71	0.46	A_55_P2000182	Slc5a6	solute carrier family 5 (sodium-dependent vitamin transporter), member 6	330064
1036	1.85e-05	0.000195	30.61	100.39	0.3	A_55_P2075200	Tor3a	torsin family 3, member A	30935
1037	1.85e-05	0.000195	7.9	18.79	0.42	A_52_P451834	Stk35	serine/threonine kinase 35	67333
1038	1.86e-05	0.000195	14.85	42.73	0.35	A_51_P112677	Mrpl50	mitochondrial ribosomal protein L50	28028
1039	1.86e-05	0.000195	399.16	817.72	0.49	A_55_P1952950	Cic	capicua homolog (Drosophila)	71722
1040	1.86e-05	0.000195	51.53	124.12	0.42	A_55_P2016316	Xrn2	5'-3' exoribonuclease 2	24128
1041	1.87e-05	0.000195	69.31	142.37	0.49	A_55_P1985189	ENSMUST00000155906
1042	1.87e-05	0.000195	81.33	171.64	0.47	A_55_P2202539	BC028789	cDNA sequence BC028789	407802
1043	1.87e-05	0.000195	23.34	55.7	0.42	A_51_P317272	Bod1
1044	1.87e-05	0.000195	17.71	49.88	0.35	A_51_P185175	Fkbp4	FK506 binding protein 4	14228
1045	1.87e-05	0.000195	22.58	57.3	0.39	A_52_P523480	Rfx1	regulatory factor X, 1 (influences HLA class II expression)	19724
1046	1.88e-05	0.000196	17.74	35.79	0.5	A_55_P2092073	Taf11	TAF11 RNA polymerase II, TATA box binding protein (TBP)-associated factor	68776
1047	1.88e-05	0.000196	34.73	72.69	0.48	A_51_P487933	Psmd7	proteasome (prosome, macropain) 26S subunit, non-ATPase, 7	17463
1048	1.89e-05	0.000196	19.59	54.43	0.36	A_55_P2104572	6330416G13Rik
1049	1.89e-05	0.000196	44.07	18.32	2.41	A_51_P391159	Ang	angiogenin, ribonuclease, RNase A family, 5	11727
1050	1.89e-05	0.000196	47.18	98.88	0.48	A_55_P2080850	Ptpn2	protein tyrosine phosphatase, non-receptor type 2	19255
1051	1.89e-05	0.000196	51.82	116.69	0.44	A_51_P114616	Batf
1052	1.89e-05	0.000196	7.89	27.2	0.29	A_52_P24783	Pds5b	PDS5, regulator of cohesion maintenance, homolog B (S. cerevisiae)	100710
1053	1.9e-05	0.000197	3986.15	9969.95	0.4	A_55_P2002963	Coro1a	coronin, actin binding protein 1A	12721
1054	1.91e-05	0.000197	17.52	38.53	0.45	A_51_P106144	Zfp64	zinc finger protein 64	22722
1055	1.91e-05	0.000197	230.46	557.53	0.41	A_52_P458000	AI467606	expressed sequence AI467606	101602
1056	1.91e-05	0.000197	125.65	267.28	0.47	A_51_P239673	Hprt	hypoxanthine guanine phosphoribosyl transferase	15452
1057	1.91e-05	0.000197	376.16	1089.96	0.35	A_55_P2136906	Vpreb3	pre-B lymphocyte gene 3	22364
1058	1.91e-05	0.000197	47.19	22.83	2.07	A_55_P2084641	Hist1h2al	histone cluster 1, H2al	667728
1059	1.92e-05	0.000197	9.82	23.11	0.43	A_52_P390918	Trip4	thyroid hormone receptor interactor 4	56404
1060	1.92e-05	0.000197	74.88	255.64	0.29	A_55_P2401403	C030046G05	uncharacterized protein C030046G05	327885
1061	1.92e-05	0.000197	11.67	44.51	0.26	A_52_P538084	Z25442
1062	1.92e-05	0.000197	53.27	117.89	0.45	A_52_P38964	Sap25	sin3 associated polypeptide	751865
1063	1.92e-05	0.000197	492.86	1564.8	0.31	A_52_P51078	Ctsh	cathepsin H	13036
1064	1.92e-05	0.000197	1624.3	3489.77	0.47	A_55_P2037608	Acp5	acid phosphatase 5, tartrate resistant	11433
1065	1.93e-05	0.000198	24.21	52.51	0.46	A_52_P583973	Lrpap1	low density lipoprotein receptor-related protein associated protein 1	16976
1066	1.94e-05	0.000199	36.39	82.18	0.44	A_55_P2151822	Plxnd1
1067	1.95e-05	0.000199	26.82	112.49	0.24	A_52_P502849	Igkv3-4	immunoglobulin kappa variable 3-4	626347
1068	1.95e-05	0.000199	166.31	348.38	0.48	A_51_P164207	Mta2	metastasis-associated gene family, member 2	23942
1069	1.96e-05	0.0002	104.42	225.51	0.46	A_51_P116027	Med27	mediator complex subunit 27	68975
1070	1.96e-05	0.0002	6.98	19.52	0.36	A_55_P2014867	Iws1	IWS1 homolog (S. cerevisiae)	73473
1071	1.97e-05	0.0002	22.83	46.74	0.49	A_52_P664617	Zfp472	zinc finger protein 472	224691
1072	1.97e-05	0.0002	45.19	103.35	0.44	A_55_P2026109	Rpap1	RNA polymerase II associated protein 1	68925
1073	1.97e-05	0.0002	245.13	552.92	0.44	A_55_P2046037	NAP092996-001
1074	1.98e-05	0.000201	44.19	101.96	0.43	A_52_P93902	Alg5	asparagine-linked glycosylation 5 homolog (yeast, dolichyl-phosphate beta-glucosyltransferase)	66248
1075	1.98e-05	0.000201	47.79	99.37	0.48	A_66_P106478	Cct3	chaperonin containing Tcp1, subunit 3 (gamma)	12462
1076	1.98e-05	0.000201	21.07	52.73	0.4	A_51_P467110	Dpp4	dipeptidylpeptidase 4	13482
1077	1.98e-05	0.000201	584.5	1231.07	0.47	A_55_P2040371	Rnaset2a	ribonuclease T2A	100037283
1078	1.98e-05	0.000201	25.54	52.37	0.49	A_51_P304683	Clpx
1079	1.99e-05	0.000201	10.29	22.33	0.46	A_51_P496715	4930444A02Rik	RIKEN cDNA 4930444A02 gene	74653
1080	2e-05	0.000201	63.35	174.74	0.36	A_55_P2192729	5830469G19Rik	RIKEN cDNA 5830469G19 gene	76093
1081	2e-05	0.000201	56.03	124.49	0.45	A_51_P160113	Copb1	coatomer protein complex, subunit beta 1	70349
1082	2e-05	0.000201	8.68	25.47	0.34	A_55_P1972605	Adora3	adenosine A3 receptor	11542
1083	2e-05	0.000201	6.81	16.23	0.42	A_55_P2101541	Vmn2r7	vomeronasal 2, receptor 7	319217
1084	2.01e-05	0.000202	15.13	43.31	0.35	A_51_P418935	Neurl2	neuralized-like 2 (Drosophila)	415115
1085	2.01e-05	0.000202	46.39	118.8	0.39	A_51_P232142	Thumpd3	THUMP domain containing 3	14911
1086	2.01e-05	0.000202	23.96	81.36	0.29	A_55_P2029106	Bmf	BCL2 modifying factor	171543
1087	2.01e-05	0.000202	99.68	49.02	2.03	A_55_P2080074	LOC101055828
1088	2.02e-05	0.000202	12.27	41.89	0.29	A_51_P514675	Zcchc10	zinc finger, CCHC domain containing 10	67966
1089	2.02e-05	0.000202	12.81	34.61	0.37	A_51_P302651	Topbp1	topoisomerase (DNA) II binding protein 1	235559
1090	2.02e-05	0.000202	7.02	25.9	0.27	A_55_P1962713	NAP062343-1
1091	2.02e-05	0.000202	13.65	42.18	0.32	A_66_P119420	Foxk1	forkhead box K1	17425
1092	2.02e-05	0.000202	77.11	216.98	0.36	A_55_P2074718	Fh1	fumarate hydratase 1	14194
1093	2.03e-05	0.000202	9.83	22.48	0.44	A_52_P239707	Nfyb	nuclear transcription factor-Y beta	18045
1094	2.03e-05	0.000202	26.7	54.72	0.49	A_52_P626756	Trnt1	tRNA nucleotidyl transferase, CCA-adding, 1	70047
1095	2.04e-05	0.000203	29.73	73.46	0.4	A_55_P2159189	Decr1	2,4-dienoyl CoA reductase 1, mitochondrial	67460
1096	2.04e-05	0.000203	5.55	16.2	0.34	A_55_P2011852	Cdk2	cyclin-dependent kinase 2	12566
1097	2.05e-05	0.000203	24.77	53.02	0.47	A_51_P325592	2410004B18Rik	RIKEN cDNA 2410004B18 gene	66421
1098	2.05e-05	0.000203	8.69	20.46	0.42	A_55_P1980551	Dennd1a	DENN/MADD domain containing 1A	227801
1099	2.05e-05	0.000203	13.69	27.81	0.49	A_55_P2017160	Cdc14a	CDC14 cell division cycle 14 homolog A (S. cerevisiae)	229776
1100	2.06e-05	0.000203	59.53	120.49	0.49	A_51_P501312	Gm16515	predicted gene, Gm16515	24083
1101	2.06e-05	0.000203	134.71	311.32	0.43	A_51_P133612	Cdt1	chromatin licensing and DNA replication factor 1	67177
1102	2.06e-05	0.000203	43.6	112.45	0.39	A_55_P2060072	Clk2	CDC-like kinase 2	12748
1103	2.06e-05	0.000203	29.51	75.33	0.39	A_52_P229320	Rptor	regulatory associated protein of MTOR, complex 1	74370
1104	2.06e-05	0.000203	20.21	49.31	0.41	A_55_P2156186	BC028528	cDNA sequence BC028528	229600
1105	2.06e-05	0.000203	12.71	44.69	0.28	A_55_P2006579	Rbbp6	retinoblastoma binding protein 6	19647
1106	2.07e-05	0.000203	25.69	62	0.41	A_51_P490296	Slx4	SLX4 structure-specific endonuclease subunit homolog (S. cerevisiae)	52864
1107	2.07e-05	0.000203	74.54	172.65	0.43	A_55_P1993109	Taf6	TAF6 RNA polymerase II, TATA box binding protein (TBP)-associated factor	21343
1108	2.08e-05	0.000203	15.53	6.99	2.22	A_66_P137210	9130409J20Rik	RIKEN cDNA 9130409J20 gene	71576
1109	2.08e-05	0.000203	53.34	108.6	0.49	A_55_P1961094	Tmem230
1110	2.08e-05	0.000203	28.02	69.96	0.4	A_51_P289414	Spg11	spastic paraplegia 11	214585
1111	2.08e-05	0.000203	48.36	19.62	2.46	A_66_P117382	ENSMUST00000069741
1112	2.09e-05	0.000204	9.67	37.09	0.26	A_51_P232439	BC018507	cDNA sequence BC018507	218333
1113	2.09e-05	0.000204	8.78	25.98	0.34	A_51_P481644	Mbip	MAP3K12 binding inhibitory protein 1	217588
1114	2.09e-05	0.000204	121.65	362.1	0.34	A_65_P20249	Prkcb	protein kinase C, beta	18751
1115	2.1e-05	0.000204	26.95	78.64	0.34	A_55_P2227355	Ptpro	protein tyrosine phosphatase, receptor type, O	19277
1116	2.1e-05	0.000204	16.88	35.32	0.48	A_52_P601688	Abcc1	ATP-binding cassette, sub-family C (CFTR/MRP), member 1	17250
1117	2.11e-05	0.000205	253.88	119.81	2.12	A_55_P2081721	ENSMUST00000066106
1118	2.12e-05	0.000205	23.93	63.82	0.38	A_51_P276939	Gmip	Gem-interacting protein	78816
1119	2.12e-05	0.000205	25.53	52.64	0.49	A_55_P1993836	Dusp7	dual specificity phosphatase 7	235584
1120	2.12e-05	0.000205	228.51	512.29	0.45	A_55_P2038162	Nt5c	5',3'-nucleotidase, cytosolic	50773
1121	2.13e-05	0.000205	45.76	111.26	0.41	A_51_P281024	Rad9a
1122	2.13e-05	0.000205	20.13	43.08	0.47	A_52_P394385	1600012H06Rik	RIKEN cDNA 1600012H06 gene	67912
1123	2.13e-05	0.000205	108.69	239.32	0.45	A_51_P110301	C3	complement component 3	12266
1124	2.14e-05	0.000206	53.37	18.84	2.83	A_55_P1978083	Dcaf17	DDB1 and CUL4 associated factor 17	75763
1125	2.14e-05	0.000206	5.28	12.7	0.42	A_51_P286792	Zfp275	zinc finger protein 275	27081
1126	2.15e-05	0.000206	42.28	111.8	0.38	A_55_P2462358	Fam118b	family with sequence similarity 118, member B	109229
1127	2.15e-05	0.000206	70.11	150.62	0.47	A_51_P182296	Ccdc53	coiled-coil domain containing 53	67282
1128	2.15e-05	0.000206	126.3	302.57	0.42	A_55_P2034670	Fbxl12	F-box and leucine-rich repeat protein 12	30843
1129	2.16e-05	0.000206	33.24	77.66	0.43	A_51_P357433	Ap1g2	adaptor protein complex AP-1, gamma 2 subunit	11766
1130	2.16e-05	0.000206	60.44	140.24	0.43	A_55_P2057212	Tpr
1131	2.16e-05	0.000206	17.77	45.15	0.39	A_51_P125691	Cdca4	cell division cycle associated 4	71963
1132	2.16e-05	0.000206	15.02	30.41	0.49	A_55_P2042685	NAP061766-1
1133	2.16e-05	0.000206	115.08	340.36	0.34	A_66_P121787	Samd9l	sterile alpha motif domain containing 9-like	209086
1134	2.16e-05	0.000206	287.79	673.48	0.43	A_51_P162471	Dnajc9	DnaJ (Hsp40) homolog, subfamily C, member 9	108671
1135	2.16e-05	0.000206	34.33	74.31	0.46	A_52_P472799	Ecd	ecdysoneless homolog (Drosophila)	70601
1136	2.17e-05	0.000207	82.95	176.78	0.47	A_55_P2026794	Unc50	unc-50 homolog (C. elegans)	67387
1137	2.17e-05	0.000207	169.17	351.33	0.48	A_52_P242973	Sec11a	SEC11 homolog A (S. cerevisiae)	56529
1138	2.17e-05	0.000207	13.25	38.58	0.34	A_52_P429364	Ccdc69	coiled-coil domain containing 69	52570
1139	2.18e-05	0.000207	70.53	148.1	0.48	A_51_P265869	Hspa9	heat shock protein 9	15526
1140	2.18e-05	0.000207	19.02	43.36	0.44	A_51_P113403	Slc26a11	solute carrier family 26, member 11	268512
1141	2.18e-05	0.000207	22.14	63.83	0.35	A_51_P167105	B3galt4	UDP-Gal:betaGlcNAc beta 1,3-galactosyltransferase, polypeptide 4	54218
1142	2.18e-05	0.000207	195.68	404.07	0.48	A_55_P2005300	Ranbp3	RAN binding protein 3	71810
1143	2.19e-05	0.000208	211.58	428.26	0.49	A_55_P2177103	Slc25a5	solute carrier family 25 (mitochondrial carrier, adenine nucleotide translocator), member 5	11740
1144	2.2e-05	0.000208	70.04	184.89	0.38	A_55_P1990944	Casp1	caspase 1	12362
1145	2.21e-05	0.000209	58.13	117.49	0.49	A_52_P275354	Osbpl7	oxysterol binding protein-like 7	71240
1146	2.22e-05	0.000209	75.34	157.26	0.48	A_55_P1953231	Map2k5	mitogen-activated protein kinase kinase 5	23938
1147	2.22e-05	0.000209	30.58	83.64	0.37	A_51_P288295	FM179740
1148	2.22e-05	0.000209	16.86	42.38	0.4	A_52_P547234	Tomm70a	translocase of outer mitochondrial membrane 70 homolog A (yeast)	28185
1149	2.23e-05	0.00021	19.85	78.19	0.25	A_55_P2147547	S79427
1150	2.23e-05	0.00021	67.24	137.9	0.49	A_55_P2043702	Tfg
1151	2.23e-05	0.00021	34.21	91.65	0.37	A_52_P511381	Tesk1	testis specific protein kinase 1	21754
1152	2.23e-05	0.00021	44.04	90.18	0.49	A_66_P111301	Mplkip
1153	2.24e-05	0.00021	79.33	162.64	0.49	A_51_P428364	Psma6	proteasome (prosome, macropain) subunit, alpha type 6	26443
1154	2.24e-05	0.00021	13.29	38.58	0.34	A_55_P2065726	Snx29	sorting nexin 29	74478
1155	2.24e-05	0.00021	73.96	157.94	0.47	A_51_P340704	Prpf31	PRP31 pre-mRNA processing factor 31 homolog (yeast)	68988
1156	2.24e-05	0.00021	9.06	38.54	0.24	A_52_P84800	U22906
1157	2.24e-05	0.00021	123.79	408.84	0.3	A_51_P146149	Napsa	napsin A aspartic peptidase	16541
1158	2.25e-05	0.00021	11.9	24.44	0.49	A_55_P2017267	Nanp	N-acetylneuraminic acid phosphatase	67311
1159	2.25e-05	0.00021	18.12	46.19	0.39	A_51_P104527	Atrip	ATR interacting protein	235610
1160	2.25e-05	0.00021	14.93	37.96	0.39	A_51_P145772	Rnf113a2	ring finger protein 113A2	66381
1161	2.25e-05	0.00021	20.72	50.69	0.41	A_52_P587831	Ddx56	DEAD (Asp-Glu-Ala-Asp) box polypeptide 56	52513
1162	2.26e-05	0.00021	145	328.61	0.44	A_55_P2046398	Eif4a1	eukaryotic translation initiation factor 4A1	13681
1163	2.26e-05	0.00021	35.71	82.58	0.43	A_51_P430383	Dnajc30	DnaJ (Hsp40) homolog, subfamily C, member 30	66114
1164	2.26e-05	0.00021	8.03	20.52	0.39	A_55_P2060369	Akap9
1165	2.27e-05	0.000211	57.99	144.09	0.4	A_52_P650028	Dock10	dedicator of cytokinesis 10	210293
1166	2.27e-05	0.000211	26.94	95.1	0.28	A_51_P160907	Morc3	microrchidia 3	338467
1167	2.28e-05	0.000211	20.01	40.58	0.49	A_55_P2156345	Zfp51	zinc finger protein 51	22709
1168	2.28e-05	0.000211	101.49	214.2	0.47	A_55_P2170134	Eif2b4	eukaryotic translation initiation factor 2B, subunit 4 delta	13667
1169	2.29e-05	0.000212	1346.33	662.86	2.03	A_55_P2279997	4930549C15Rik	RIKEN cDNA 4930549C15 gene	75243
1170	2.3e-05	0.000212	32.67	69.35	0.47	A_51_P146505	Atp11b	ATPase, class VI, type 11B	76295
1171	2.3e-05	0.000212	77.65	177.66	0.44	A_55_P2004007	Gm4955	predicted gene 4955	240921
1172	2.31e-05	0.000213	804.18	1829.95	0.44	A_51_P121891	Rac2	RAS-related C3 botulinum substrate 2	19354
1173	2.32e-05	0.000214	19.63	54.77	0.36	A_55_P1984173	Pde4dip	phosphodiesterase 4D interacting protein (myomegalin)	83679
1174	2.34e-05	0.000215	86.6	207.8	0.42	A_55_P2073482	Gm13430	predicted gene 13430	675440
1175	2.35e-05	0.000216	17.64	55.97	0.32	A_51_P293269	Pde7a	phosphodiesterase 7A	18583
1176	2.35e-05	0.000216	56.22	126.61	0.44	A_55_P2151156	Farsa	phenylalanyl-tRNA synthetase, alpha subunit	66590
1177	2.35e-05	0.000216	7.58	3.15	2.41	A_66_P130654	Abcg4	ATP-binding cassette, sub-family G (WHITE), member 4	192663
1178	2.36e-05	0.000216	42.38	141.42	0.3	A_55_P2004746	Xkrx	X Kell blood group precursor related X linked	331524
1179	2.36e-05	0.000216	158.11	350.22	0.45	A_51_P443723	Slc35c1	solute carrier family 35, member C1	228368
1180	2.36e-05	0.000216	141.61	301.48	0.47	A_55_P2040026	Itga4	integrin alpha 4	16401
1181	2.36e-05	0.000216	15.32	7.47	2.05	A_55_P2171325	Gm10588	predicted gene 10588	100038677
1182	2.38e-05	0.000218	68.43	16.33	4.19	DCP_20_1	DCP_20_1
1183	2.38e-05	0.000218	44.55	109.02	0.41	A_55_P2132631	A_55_P2132631
1184	2.4e-05	0.000219	20.07	74.02	0.27	A_52_P213483	Ighv1-77	immunoglobulin heavy variable 1-77	619994
1185	2.4e-05	0.000219	5.54	13.83	0.4	A_55_P2258109	BC037704
1186	2.41e-05	0.000219	76.08	184.63	0.41	A_55_P2113837	Tbc1d1	TBC1 domain family, member 1	57915
1187	2.41e-05	0.000219	199.54	462.59	0.43	A_55_P2009477	9530068E07Rik	RIKEN cDNA 9530068E07 gene	213673
1188	2.42e-05	0.00022	33.61	79.08	0.42	A_55_P1981090	Thap7	THAP domain containing 7	69009
1189	2.42e-05	0.00022	75.42	34.87	2.16	A_55_P2174863	Olfr766
1190	2.42e-05	0.00022	13.02	32.15	0.4	A_51_P497402	Tonsl	tonsoku-like, DNA repair protein	72749
1191	2.42e-05	0.00022	34.11	68.65	0.5	A_52_P56634	Map3k11	mitogen-activated protein kinase kinase kinase 11	26403
1192	2.43e-05	0.00022	5.08	16.01	0.32	A_51_P212419	Lrrc41	leucine rich repeat containing 41	230654
1193	2.43e-05	0.00022	53.96	123.34	0.44	A_51_P323610	Vimp
1194	2.44e-05	0.000221	15.63	42.11	0.37	A_55_P2003648	Bag5	BCL2-associated athanogene 5	70369
1195	2.45e-05	0.000221	40.97	12.13	3.38	A_55_P2162573	Art3
1196	2.45e-05	0.000221	92.48	189.97	0.49	A_55_P2178496	Fam53b	family with sequence similarity 53, member B	77938
1197	2.46e-05	0.000222	21.76	8.11	2.68	A_55_P2044054	ENSMUST00000177248
1198	2.46e-05	0.000222	61.82	130.94	0.47	A_51_P324704	Mrpl16	mitochondrial ribosomal protein L16	94063
1199	2.46e-05	0.000222	317	779.23	0.41	A_51_P359603	Itgb7	integrin beta 7	16421
1200	2.47e-05	0.000222	37.95	76	0.5	A_51_P267370	Itm2c	integral membrane protein 2C	64294
1201	2.48e-05	0.000223	6.77	17.1	0.4	A_55_P2061110	Snapin	SNAP-associated protein	20615
1202	2.48e-05	0.000223	132.21	51.91	2.55	A_55_P2422074	BC025933	cDNA sequence BC025933	100038402
1203	2.48e-05	0.000223	15.59	4.89	3.19	A_55_P1961576	Ypel1	yippee-like 1 (Drosophila)	106369
1204	2.49e-05	0.000223	44	95	0.46	A_51_P436386	Qrich1	glutamine-rich 1	69232
1205	2.49e-05	0.000223	42.54	105.21	0.4	A_51_P270666	Uspl1	ubiquitin specific peptidase like 1	231915
1206	2.49e-05	0.000223	73.04	148.02	0.49	A_51_P332602	Surf1	surfeit gene 1	20930
1207	2.49e-05	0.000223	36.39	98.74	0.37	A_51_P150608	Jagn1	jagunal homolog 1 (Drosophila)	67767
1208	2.49e-05	0.000223	10.73	4.58	2.34	A_55_P2161101	Gm2511	predicted gene 2511	100039946
1209	2.49e-05	0.000223	9.09	37.5	0.24	A_51_P440460	Hip1r	huntingtin interacting protein 1 related	29816
1210	2.5e-05	0.000223	43.89	93.99	0.47	A_65_P11059	Letm1	leucine zipper-EF-hand containing transmembrane protein 1	56384
1211	2.5e-05	0.000223	25.21	67.29	0.37	A_51_P365409	Rpusd4	RNA pseudouridylate synthase domain containing 4	71989
1212	2.51e-05	0.000224	34.82	98.88	0.35	A_51_P169032	2810004N23Rik	RIKEN cDNA 2810004N23 gene	66523
1213	2.51e-05	0.000224	64.7	203.01	0.32	A_66_P119968	Clec4a1	C-type lectin domain family 4, member a1	269799
1214	2.52e-05	0.000224	16.59	52.4	0.32	A_55_P2150058	Zfp593	zinc finger protein 593	68040
1215	2.52e-05	0.000224	6.51	16.41	0.4	A_55_P2183237	2610015P09Rik
1216	2.53e-05	0.000224	153.16	348.16	0.44	A_66_P126313	Rhof	ras homolog gene family, member f	23912
1217	2.53e-05	0.000224	71.92	168.2	0.43	A_55_P1981296	Nup85	nucleoporin 85	445007
1218	2.53e-05	0.000224	39.67	83.53	0.47	A_55_P2111153	NAP028297-1
1219	2.54e-05	0.000225	114.84	374.65	0.31	A_55_P2130090	Cnn3	calponin 3, acidic	71994
1220	2.54e-05	0.000225	13.64	37.5	0.36	A_55_P1957909	Mrpl49	mitochondrial ribosomal protein L49	18120
1221	2.54e-05	0.000225	26.1	66.05	0.4	A_51_P462047	Prpf38a	PRP38 pre-mRNA processing factor 38 (yeast) domain containing A	230596
1222	2.55e-05	0.000225	59.32	29.28	2.03	A_55_P2229098	Gm20758
1223	2.55e-05	0.000225	72.56	158.61	0.46	A_52_P555680	Trappc12
1224	2.55e-05	0.000225	9.12	29.42	0.31	A_52_P434052	Wdr37	WD repeat domain 37	207615
1225	2.56e-05	0.000225	31.5	14.64	2.15	A_55_P2036303	Bdnf	brain derived neurotrophic factor	12064
1226	2.56e-05	0.000225	100.91	224.28	0.45	A_55_P1989405	Elf1	E74-like factor 1	13709
1227	2.56e-05	0.000225	37	84.34	0.44	A_51_P103780	Sft2d2	SFT2 domain containing 2	108735
1228	2.57e-05	0.000225	109.8	450.31	0.24	A_55_P1987406	AY679096
1229	2.57e-05	0.000225	8.73	26.3	0.33	A_55_P1965313	Mctp2	multiple C2 domains, transmembrane 2	244049
1230	2.58e-05	0.000226	498.54	1748.57	0.29	A_55_P2137496	Cd79a	CD79A antigen (immunoglobulin-associated alpha)	12518
1231	2.58e-05	0.000226	25.38	10.69	2.37	A_55_P1959081	Cdkl5
1232	2.6e-05	0.000227	17.81	7.71	2.31	A_55_P2168511	Nxpe5
1233	2.6e-05	0.000227	8.49	3.94	2.15	A_55_P1998781	Zcchc16	zinc finger, CCHC domain containing 16	619287
1234	2.6e-05	0.000227	15.64	44.9	0.35	A_55_P2101806	Esf1	ESF1, nucleolar pre-rRNA processing protein, homolog (S. cerevisiae)	66580
1235	2.61e-05	0.000227	12.6	33.99	0.37	A_52_P3412	Med17	mediator complex subunit 17	234959
1236	2.61e-05	0.000227	35.93	87.54	0.41	A_55_P2032966	Hmgcs1
1237	2.61e-05	0.000227	17.81	64.01	0.28	A_55_P2109445	Irf4	interferon regulatory factor 4	16364
1238	2.62e-05	0.000227	41.48	173.23	0.24	A_52_P615247	ENSMUST00000159087
1239	2.63e-05	0.000227	96.97	204.92	0.47	A_51_P388002	Snrpb2	U2 small nuclear ribonucleoprotein B	20639
1240	2.63e-05	0.000227	62.86	171.23	0.37	A_55_P2057792	DV052864
1241	2.63e-05	0.000227	253.53	660.54	0.38	A_51_P369803	Psmb9	proteasome (prosome, macropain) subunit, beta type 9 (large multifunctional peptidase 2)	16912
1242	2.63e-05	0.000227	1502.79	3860.49	0.39	A_51_P144264	Klf2	Kruppel-like factor 2 (lung)	16598
1243	2.64e-05	0.000228	49.45	139.99	0.35	A_55_P2117411	A_55_P2117411
1244	2.64e-05	0.000228	27.89	63.21	0.44	A_55_P2042813	Gbp11	guanylate binding protein 11	634650
1245	2.65e-05	0.000228	45.07	215.71	0.21	A_51_P232281	Pla2g2d	phospholipase A2, group IID	18782
1246	2.65e-05	0.000228	66.12	132.74	0.5	A_51_P280492	Ndufa9	NADH dehydrogenase (ubiquinone) 1 alpha subcomplex, 9	66108
1247	2.67e-05	0.000229	11.34	38.54	0.29	A_51_P394154	Ddx51	DEAD (Asp-Glu-Ala-Asp) box polypeptide 51	69663
1248	2.67e-05	0.000229	338.28	832.15	0.41	A_55_P2000062	Irf1	interferon regulatory factor 1	16362
1249	2.68e-05	0.00023	13.69	28.16	0.49	A_51_P493700	Cep350	centrosomal protein 350	74081
1250	2.68e-05	0.00023	99.97	202.86	0.49	A_55_P2170963	Gspt1	G1 to S phase transition 1	14852
1251	2.69e-05	0.00023	18.49	54.49	0.34	A_55_P2081585	Dennd5b	DENN/MADD domain containing 5B	320560
1252	2.7e-05	0.000231	43.92	103.31	0.43	A_51_P317673	Zfp764	zinc finger protein 764	233893
1253	2.7e-05	0.000231	80.54	208.18	0.39	A_55_P1977589	Nfu1	NFU1 iron-sulfur cluster scaffold homolog (S. cerevisiae)	56748
1254	2.71e-05	0.000232	121.72	244.78	0.5	A_55_P2093241	Zc3h4	zinc finger CCCH-type containing 4	330474
1255	2.71e-05	0.000232	47.16	101.85	0.46	A_55_P2160682	Set	SET nuclear oncogene	56086
1256	2.72e-05	0.000232	37.7	76.98	0.49	A_55_P2027259	Zcchc2	zinc finger, CCHC domain containing 2	227449
1257	2.72e-05	0.000232	43.82	110.04	0.4	A_55_P1962289	AK170517
1258	2.73e-05	0.000233	5.25	11.66	0.45	A_52_P131559	Srprb	signal recognition particle receptor, B subunit	20818
1259	2.74e-05	0.000233	51.22	128.06	0.4	A_51_P469968	H2-M3	histocompatibility 2, M region locus 3	14991
1260	2.74e-05	0.000233	8.72	21.46	0.41	A_51_P509223	Arfgap1	ADP-ribosylation factor GTPase activating protein 1	228998
1261	2.74e-05	0.000233	45.24	114.65	0.39	A_55_P2166639	Cdk4	cyclin-dependent kinase 4	12567
1262	2.75e-05	0.000233	35.84	88.66	0.4	A_55_P2140711	Tufm	Tu translation elongation factor, mitochondrial	233870
1263	2.75e-05	0.000233	54.03	159.12	0.34	A_55_P1988907	Eml4	echinoderm microtubule associated protein like 4	78798
1264	2.76e-05	0.000233	32.79	75.72	0.43	A_51_P453948	Drg1	developmentally regulated GTP binding protein 1	13494
1265	2.76e-05	0.000233	45.1	96.68	0.47	A_55_P2166262	Rnf215	ring finger protein 215	71673
1266	2.76e-05	0.000233	196.8	402.21	0.49	A_55_P2070241	Preb	prolactin regulatory element binding	50907
1267	2.76e-05	0.000233	42.43	97.96	0.43	A_51_P242076	Ubr7	ubiquitin protein ligase E3 component n-recognin 7 (putative)	66622
1268	2.76e-05	0.000233	125.44	290.74	0.43	A_55_P2143968	Gps1	G protein pathway suppressor 1	209318
1269	2.76e-05	0.000233	31.4	63.71	0.49	A_51_P416439	Zdhhc6	zinc finger, DHHC domain containing 6	66980
1270	2.76e-05	0.000233	6.46	19.53	0.33	A_55_P1968668	Gpatch2l
1271	2.76e-05	0.000233	13.39	36.15	0.37	A_52_P434841	Coa4
1272	2.77e-05	0.000233	34.45	16.82	2.05	A_55_P2429225	Psrc1	proline/serine-rich coiled-coil 1	56742
1273	2.77e-05	0.000233	19.55	75.4	0.26	A_55_P2018929	Spns2	spinster homolog 2 (Drosophila)	216892
1274	2.78e-05	0.000234	15.72	41.15	0.38	A_51_P293069	Mfsd7b	major facilitator superfamily domain containing 7B	226844
1275	2.78e-05	0.000234	27.17	93.68	0.29	A_51_P502764	Hdac10	histone deacetylase 10	170787
1276	2.79e-05	0.000234	14.21	33.48	0.42	A_55_P2179069	A_55_P2179069
1277	2.79e-05	0.000234	43.03	149.67	0.29	A_52_P260994	Fgd2	FYVE, RhoGEF and PH domain containing 2	26382
1278	2.8e-05	0.000234	70.58	189.84	0.37	A_55_P1960074	Pafah1b3	platelet-activating factor acetylhydrolase, isoform 1b, subunit 3	18476
1279	2.8e-05	0.000234	167.2	60.02	2.79	A_55_P2100118	TC1676895
1280	2.8e-05	0.000234	31.26	15.08	2.07	A_51_P506309	Hrg	histidine-rich glycoprotein	94175
1281	2.8e-05	0.000234	31.28	67.13	0.47	A_52_P126825	Cramp1l	Crm, cramped-like (Drosophila)	57354
1282	2.8e-05	0.000234	285.76	131.18	2.18	A_52_P625171	Asph	aspartate-beta-hydroxylase	65973
1283	2.81e-05	0.000235	17.6	46.04	0.38	A_55_P2076927	Ints10	integrator complex subunit 10	70885
1284	2.83e-05	0.000236	44.43	92.15	0.48	A_51_P143805	Tmem42	transmembrane protein 42	66079
1285	2.84e-05	0.000236	107.29	34.91	3.07	A_55_P1957942	Peg3as	PEG3 antisense RNA	100169889
1286	2.84e-05	0.000236	29.55	61.97	0.48	A_51_P254583	Foxred1	FAD-dependent oxidoreductase domain containing 1	235169
1287	2.85e-05	0.000237	16.41	45.62	0.36	A_51_P108901	Ccdc86	coiled-coil domain containing 86	108673
1288	2.85e-05	0.000237	42.94	14.25	3.01	A_55_P2003614	4930480K23Rik	RIKEN cDNA 4930480K23 gene	75016
1289	2.86e-05	0.000237	132.47	400.82	0.33	A_51_P322265	Grap	GRB2-related adaptor protein	71520
1290	2.86e-05	0.000237	29.04	67.32	0.43	A_55_P2211164	5330406M23Rik	RIKEN cDNA 5330406M23 gene	76671
1291	2.87e-05	0.000237	52.2	116.56	0.45	A_52_P259335	Fkbp15	FK506 binding protein 15	338355
1292	2.87e-05	0.000237	38.17	105.44	0.36	A_51_P273326	Sec31a	Sec31 homolog A (S. cerevisiae)	69162
1293	2.87e-05	0.000237	10.64	27.67	0.38	A_52_P239292	AI597479	expressed sequence AI597479	98404
1294	2.88e-05	0.000237	31.41	75.24	0.42	A_51_P374772	Arfgef1	ADP-ribosylation factor guanine nucleotide-exchange factor 1(brefeldin A-inhibited)	211673
1295	2.88e-05	0.000237	56.69	113.61	0.5	A_55_P2059134	Smarca5	SWI/SNF related, matrix associated, actin dependent regulator of chromatin, subfamily a, member 5	93762
1296	2.89e-05	0.000237	21.89	60.79	0.36	A_55_P2123942	Lmbrd1	LMBR1 domain containing 1	68421
1297	2.89e-05	0.000237	24.8	58.58	0.42	A_51_P226429	Rhobtb2	Rho-related BTB domain containing 2	246710
1298	2.89e-05	0.000237	38.77	88.44	0.44	A_55_P2032668	A_55_P2032668
1299	2.89e-05	0.000237	11.99	30.74	0.39	A_55_P2132532	AF468836
1300	2.91e-05	0.000238	190.11	511.13	0.37	A_51_P304170	Rtp4	receptor transporter protein 4	67775
1301	2.91e-05	0.000238	13.87	41.05	0.34	A_55_P2039230	Pydc4	pyrin domain containing 4	623121
1302	2.91e-05	0.000238	110.37	224.5	0.49	A_51_P354698	Dync1h1	dynein cytoplasmic 1 heavy chain 1	13424
1303	2.91e-05	0.000238	5.43	14.03	0.39	A_51_P468418	Narg2	NMDA receptor-regulated gene 2	93697
1304	2.92e-05	0.000239	20.98	47.66	0.44	A_51_P321886	Cmtm3	CKLF-like MARVEL transmembrane domain containing 3	68119
1305	2.94e-05	0.00024	122.89	258.53	0.48	A_55_P1962771	Cyfip2	cytoplasmic FMR1 interacting protein 2	76884
1306	2.95e-05	0.000241	16.7	8.18	2.04	A_55_P2166326	A_55_P2166326
1307	2.96e-05	0.000241	49.83	147.85	0.34	A_51_P217047	Gng10	guanine nucleotide binding protein (G protein), gamma 10	14700
1308	2.96e-05	0.000241	14.9	50.72	0.29	A_55_P1978895	Skint3	selection and upkeep of intraepithelial T cells 3	195564
1309	2.96e-05	0.000241	37.85	86.2	0.44	A_55_P2179398	Alg1	asparagine-linked glycosylation 1 homolog (yeast, beta-1,4-mannosyltransferase)	208211
1310	2.96e-05	0.000241	33.49	75.8	0.44	A_55_P1984635	Parp4	poly (ADP-ribose) polymerase family, member 4	328417
1311	2.98e-05	0.000242	15.96	38.51	0.41	A_55_P2093291	Coil	coilin	12812
1312	2.98e-05	0.000242	51.61	121.26	0.43	A_66_P106090	Rpa3	replication protein A3	68240
1313	2.99e-05	0.000242	70.12	172.52	0.41	A_52_P364130	Map3k14	mitogen-activated protein kinase kinase kinase 14	53859
1314	2.99e-05	0.000242	119.25	328.63	0.36	A_51_P452153	Mzb1
1315	3e-05	0.000242	207.58	95.12	2.18	A_55_P2034784	9430008C03Rik	RIKEN cDNA 9430008C03 gene	68108
1316	3e-05	0.000242	12.17	31.8	0.38	A_55_P2472735	A530032D15Rik	RIKEN cDNA A530032D15Rik gene	381287
1317	3.01e-05	0.000242	20.9	44.43	0.47	A_55_P2090557	Fam211a
1318	3.01e-05	0.000242	10.97	24.34	0.45	A_52_P583458	E2f3	E2F transcription factor 3	13557
1319	3.01e-05	0.000242	5.6	13.21	0.42	A_52_P299358	Lclat1	lysocardiolipin acyltransferase 1	225010
1320	3.01e-05	0.000242	25.04	54.46	0.46	A_51_P341379	Acad9	acyl-Coenzyme A dehydrogenase family, member 9	229211
1321	3.01e-05	0.000242	7.88	19.18	0.41	A_66_P117389	Rcn2
1322	3.02e-05	0.000243	54.35	116.65	0.47	A_55_P1964375	Gm9731	predicted gene 9731	732482
1323	3.03e-05	0.000243	239.76	755.87	0.32	A_52_P354823	Irf8	interferon regulatory factor 8	15900
1324	3.03e-05	0.000243	40.5	87.16	0.46	A_55_P2044724	Zfp869	zinc finger protein 869	66869
1325	3.04e-05	0.000244	14.76	44	0.34	A_51_P407683	Ints3	integrator complex subunit 3	229543
1326	3.04e-05	0.000244	14.6	32.07	0.46	A_52_P384901	Wdr43	WD repeat domain 43	72515
1327	3.05e-05	0.000245	62.67	148.42	0.42	A_51_P310548	Osgep	O-sialoglycoprotein endopeptidase	66246
1328	3.06e-05	0.000245	13.32	34.32	0.39	A_51_P110035	Pik3r4	phosphatidylinositol 3 kinase, regulatory subunit, polypeptide 4, p150	75669
1329	3.07e-05	0.000245	28.11	61.6	0.46	A_51_P393305	Sidt1	SID1 transmembrane family, member 1	320007
1330	3.07e-05	0.000245	20.24	49.74	0.41	A_55_P2245852	Tspan32	tetraspanin 32	27027
1331	3.07e-05	0.000245	82.65	189.18	0.44	A_51_P123077	Nubp1	nucleotide binding protein 1	26425
1332	3.07e-05	0.000245	14.9	4.15	3.59	A_55_P2133057	Pdia2	protein disulfide isomerase associated 2	69191
1333	3.07e-05	0.000245	19.91	45.85	0.43	A_55_P1955502	BC016423	cDNA sequence BC016423	105203
1334	3.07e-05	0.000245	30.68	90.27	0.34	A_55_P2029846	Fam214a
1335	3.08e-05	0.000245	14.43	28.92	0.5	A_51_P190845	Atp6v1b2	ATPase, H+ transporting, lysosomal V1 subunit B2	11966
1336	3.08e-05	0.000245	242.19	601.55	0.4	A_55_P1988202	Ifi203	interferon activated gene 203	15950
1337	3.08e-05	0.000245	28.8	10.69	2.69	A_55_P2111770	Klhl13	kelch-like 13 (Drosophila)	67455
1338	3.09e-05	0.000246	26.92	68.2	0.39	A_51_P144512	Rbm19	RNA binding motif protein 19	74111
1339	3.09e-05	0.000246	30.81	109.19	0.28	A_66_P114768	Bach2	BTB and CNC homology 2	12014
1340	3.09e-05	0.000246	284.38	574.94	0.49	A_55_P2162592	Lman2	lectin, mannose-binding 2	66890
1341	3.1e-05	0.000246	27.97	66.24	0.42	A_52_P423174	Acaa1b	acetyl-Coenzyme A acyltransferase 1B	235674
1342	3.11e-05	0.000247	114.64	236.13	0.49	A_55_P1980966	Mettl23
1343	3.11e-05	0.000247	43.56	147.06	0.3	A_55_P2123491	B3gnt5
1344	3.12e-05	0.000247	730.86	295.88	2.47	A_55_P2009146	Gtpbp3	GTP binding protein 3	70359
1345	3.12e-05	0.000247	73.37	167.42	0.44	A_55_P2054456	Adprm
1346	3.12e-05	0.000247	37.45	90.2	0.42	A_55_P2154595	Mrpl39	mitochondrial ribosomal protein L39	27393
1347	3.12e-05	0.000247	122.91	32.87	3.74	(+)E1A_r60_a22	E1A_r60_a22
1348	3.12e-05	0.000247	286.53	596.37	0.48	A_51_P231687	Ik	IK cytokine	24010
1349	3.13e-05	0.000247	9.94	26.14	0.38	A_52_P220229	Plekhb2	pleckstrin homology domain containing, family B (evectins) member 2	226971
1350	3.14e-05	0.000247	21.21	65.11	0.33	A_66_P116888	Arid1a	AT rich interactive domain 1A (SWI-like)	93760
1351	3.14e-05	0.000247	20.46	45.23	0.45	A_51_P125050	Wdr74	WD repeat domain 74	107071
1352	3.14e-05	0.000247	43.25	91.29	0.47	A_55_P2072556	Ncoa6	nuclear receptor coactivator 6	56406
1353	3.15e-05	0.000248	5.1	11.82	0.43	A_51_P180176	Gm16223	predicted gene 16223	433882
1354	3.15e-05	0.000248	17.68	37.38	0.47	A_52_P439159	Prkrir	protein-kinase, interferon-inducible double stranded RNA dependent inhibitor, repressor of (P58 repressor)	72981
1355	3.15e-05	0.000248	147.63	359.8	0.41	A_55_P2063711	Nhp2l1	NHP2 non-histone chromosome protein 2-like 1 (S. cerevisiae)	20826
1356	3.17e-05	0.000249	20.01	42.83	0.47	A_55_P2087425	A_55_P2087425
1357	3.17e-05	0.000249	31.74	68.48	0.46	A_52_P297457	0610030E20Rik	RIKEN cDNA 0610030E20 gene	68364
1358	3.17e-05	0.000249	33.99	94.62	0.36	A_55_P2029592	Dus2l	dihydrouridine synthase 2-like (SMM1, S. cerevisiae)	66369
1359	3.17e-05	0.000249	10.24	37.78	0.27	A_51_P307944	S1pr4	sphingosine-1-phosphate receptor 4	13611
1360	3.18e-05	0.000249	67.74	160.54	0.42	A_51_P146303	Mvb12a
1361	3.18e-05	0.000249	145.49	307.29	0.47	A_51_P433127	Rdm1	RAD52 motif 1	66599
1362	3.2e-05	0.00025	18.3	54.05	0.34	A_55_P2130497	GQ856057
1363	3.2e-05	0.00025	37.38	84.8	0.44	A_55_P2119716	Mapk1ip1	mitogen-activated protein kinase 1 interacting protein 1	69546
1364	3.21e-05	0.00025	12.73	25.62	0.5	A_52_P93066	Klhdc5	kelch domain containing 5	232539
1365	3.21e-05	0.00025	35.95	81.33	0.44	A_51_P410927	Gm9856	predicted gene 9856	100126228
1366	3.21e-05	0.00025	277.63	626.11	0.44	A_55_P1967880	Chtf8	CTF8, chromosome transmission fidelity factor 8 homolog (S. cerevisiae)	214987
1367	3.23e-05	0.000251	14.79	45.72	0.32	A_51_P183051	Upb1	ureidopropionase, beta	103149
1368	3.25e-05	0.000252	57.63	186.42	0.31	A_55_P2180415	Cd72	CD72 antigen	12517
1369	3.25e-05	0.000252	65.81	166.6	0.4	A_51_P159503	Rnf213
1370	3.26e-05	0.000253	4.87	12.34	0.39	A_52_P655136	Nlrc4	NLR family, CARD domain containing 4	268973
1371	3.26e-05	0.000253	765.58	2714.88	0.28	A_51_P343517	Ly6d	lymphocyte antigen 6 complex, locus D	17068
1372	3.28e-05	0.000254	11.99	36.04	0.33	A_52_P598300	Gtf2f2	general transcription factor IIF, polypeptide 2	68705
1373	3.28e-05	0.000254	124.73	281.39	0.44	A_51_P297165	Sf3a3	splicing factor 3a, subunit 3	75062
1374	3.29e-05	0.000254	3.36	7.39	0.45	A_51_P432511	Lace1	lactation elevated 1	215951
1375	3.29e-05	0.000254	38.44	115.6	0.33	A_55_P2057877	Pou2f2	POU domain, class 2, transcription factor 2	18987
1376	3.29e-05	0.000254	80.12	169.05	0.47	A_55_P1953796	Fam98c	family with sequence similarity 98, member C	73833
1377	3.31e-05	0.000255	265.35	117.89	2.25	A_55_P2097814	Olfr122	olfactory receptor 122	258285
1378	3.31e-05	0.000255	29.4	62.23	0.47	A_55_P1986998	Enoph1	enolase-phosphatase 1	67870
1379	3.31e-05	0.000255	48.07	128.06	0.38	A_51_P241074	Map2k1	mitogen-activated protein kinase kinase 1	26395
1380	3.32e-05	0.000256	58.31	122.7	0.48	A_51_P464234	Fkbp2	FK506 binding protein 2	14227
1381	3.33e-05	0.000256	23.71	51.38	0.46	A_51_P509669	Uap1l1	UDP-N-acteylglucosamine pyrophosphorylase 1-like 1	227620
1382	3.33e-05	0.000256	26.39	11.09	2.38	A_55_P2020410	Mapk8	mitogen-activated protein kinase 8	26419
1383	3.34e-05	0.000257	9.98	42.96	0.23	A_55_P1983488	Lsr	lipolysis stimulated lipoprotein receptor	54135
1384	3.34e-05	0.000257	9.28	23.76	0.39	A_55_P1989703	Galnt11	UDP-N-acetyl-alpha-D-galactosamine:polypeptide N-acetylgalactosaminyltransferase 11	231050
1385	3.35e-05	0.000257	39.18	89.32	0.44	A_51_P340947	1300018J18Rik
1386	3.35e-05	0.000257	8.65	21.47	0.4	A_52_P84353	Homez	homeodomain leucine zipper-encoding gene	239099
1387	3.35e-05	0.000257	56.5	118.49	0.48	A_51_P282394	Mrps28	mitochondrial ribosomal protein S28	66230
1388	3.35e-05	0.000257	32.82	71.66	0.46	A_55_P2048848	Smn1	survival motor neuron 1	20595
1389	3.36e-05	0.000257	195.4	511.88	0.38	A_55_P2002578	Ephx1	epoxide hydrolase 1, microsomal	13849
1390	3.37e-05	0.000257	151.45	308.89	0.49	A_55_P2136020	Uba2	ubiquitin-like modifier activating enzyme 2	50995
1391	3.37e-05	0.000257	136.34	342.77	0.4	A_55_P2053958	Rabep2	rabaptin, RAB GTPase binding effector protein 2	70314
1392	3.37e-05	0.000257	63.3	138.82	0.46	A_51_P456187	Pdcd2	programmed cell death 2	18567
1393	3.37e-05	0.000257	17.38	37.65	0.46	A_51_P104768	JX120299
1394	3.37e-05	0.000257	391.52	1347.35	0.29	A_52_P343306	H2-Aa	histocompatibility 2, class II antigen A, alpha	14960
1395	3.38e-05	0.000257	73.91	156.81	0.47	A_55_P1975640	Zfp217
1396	3.39e-05	0.000258	9.24	30.55	0.3	A_55_P1968778	Rasa1
1397	3.39e-05	0.000258	16.56	49.85	0.33	A_52_P558859	Rras2	related RAS viral (r-ras) oncogene homolog 2	66922
1398	3.4e-05	0.000258	14.67	5.27	2.78	A_55_P2058230	Cd46	CD46 antigen, complement regulatory protein	17221
1399	3.41e-05	0.000258	32.1	76.04	0.42	A_65_P16542	Zmiz1	zinc finger, MIZ-type containing 1	328365
1400	3.41e-05	0.000258	165.61	334.73	0.49	A_52_P73475	Fam78a	family with sequence similarity 78, member A	241303
1401	3.42e-05	0.000258	4.38	11.15	0.39	A_52_P295104	Smim5
1402	3.42e-05	0.000258	59.51	134.88	0.44	A_55_P1953713	Bop1	block of proliferation 1	12181
1403	3.42e-05	0.000258	15.77	38.07	0.41	A_52_P507498	Plxnc1	plexin C1	54712
1404	3.42e-05	0.000258	17.49	53.87	0.32	A_52_P595954	Whsc2	Wolf-Hirschhorn syndrome candidate 2 (human)	24116
1405	3.43e-05	0.000258	31.07	84.4	0.37	A_52_P527463	D15Ertd621e
1406	3.43e-05	0.000258	6.51	23.99	0.27	A_55_P2367415	A630026N12Rik	RIKEN cDNA A630026N12 gene	320961
1407	3.44e-05	0.000258	3663.58	11893.8	0.31	A_55_P2156731	H2-Eb1	histocompatibility 2, class II antigen E beta	14969
1408	3.44e-05	0.000258	41.24	101.91	0.4	A_55_P2142863	Parp9	poly (ADP-ribose) polymerase family, member 9	80285
1409	3.44e-05	0.000258	42.54	126.99	0.34	A_55_P2176753	A_55_P2176753
1410	3.44e-05	0.000258	14.71	29.81	0.49	A_55_P2145800	TC1685671
1411	3.44e-05	0.000258	14.42	29.69	0.49	A_55_P1976690	Snrnp35	small nuclear ribonucleoprotein 35 (U11/U12)	76167
1412	3.45e-05	0.000259	13.39	33.09	0.4	A_55_P2156293	Pcyox1	prenylcysteine oxidase 1	66881
1413	3.46e-05	0.000259	11.17	4.88	2.29	A_55_P2035817	Gm1043	predicted gene 1043	381634
1414	3.47e-05	0.000259	88.68	214.66	0.41	A_55_P1966538	Ctu2	cytosolic thiouridylase subunit 2 homolog (S. pombe)	66965
1415	3.47e-05	0.000259	78.31	198.6	0.39	A_55_P2067226	Arpc5l	actin related protein 2/3 complex, subunit 5-like	74192
1416	3.47e-05	0.000259	3632.26	7306.25	0.5	A_55_P2169396	A_55_P2169396
1417	3.47e-05	0.000259	10.3	26.29	0.39	A_55_P2071716	Klre1	killer cell lectin-like receptor family E member 1	243655
1418	3.47e-05	0.000259	51.97	109.77	0.47	A_55_P2000077	Nrf1	nuclear respiratory factor 1	18181
1419	3.48e-05	0.00026	43.19	97.9	0.44	A_51_P380986	Epc1	enhancer of polycomb homolog 1 (Drosophila)	13831
1420	3.49e-05	0.00026	29.83	74.73	0.4	A_51_P464630	Rad17	RAD17 homolog (S. pombe)	19356
1421	3.49e-05	0.00026	134.93	58.5	2.31	A_55_P2132114	A_55_P2132114
1422	3.51e-05	0.00026	12.36	25.06	0.49	A_51_P465273	Mettl17	methyltransferase like 17	52535
1423	3.51e-05	0.00026	14.32	43.6	0.33	A_55_P2112934	C030034I22Rik	RIKEN cDNA C030034I22 gene	77533
1424	3.51e-05	0.00026	8.04	23.77	0.34	A_52_P122843	Gltscr1l
1425	3.51e-05	0.00026	39.55	80.6	0.49	A_55_P2030702	A_55_P2030702
1426	3.51e-05	0.00026	719.59	2806.43	0.26	A_51_P378298	Faim3	Fas apoptotic inhibitory molecule 3	69169
1427	3.52e-05	0.00026	9.59	22.04	0.44	A_51_P193173	Slc25a25	solute carrier family 25 (mitochondrial carrier, phosphate carrier), member 25	227731
1428	3.53e-05	0.000261	74.53	153.9	0.48	A_55_P1958246	Tcof1	Treacher Collins Franceschetti syndrome 1, homolog	21453
1429	3.54e-05	0.000261	31.72	68.01	0.47	A_51_P455241	Rrp36	ribosomal RNA processing 36 homolog (S. cerevisiae)	224823
1430	3.54e-05	0.000261	19.82	42.49	0.47	A_52_P271155	Mtpap	mitochondrial poly(A) polymerase	67440
1431	3.55e-05	0.000261	78.19	166.06	0.47	A_52_P370473	Msl1	male-specific lethal 1 homolog (Drosophila)	74026
1432	3.55e-05	0.000261	105.8	52.36	2.02	A_51_P499551	Cd276	CD276 antigen	102657
1433	3.55e-05	0.000261	1070.76	2202.05	0.49	A_55_P2043182	Gimap6	GTPase, IMAP family member 6	231931
1434	3.57e-05	0.000262	13.36	41.66	0.32	A_55_P2167347	X53355
1435	3.57e-05	0.000262	27.79	80.51	0.35	A_52_P516097	Leng9	leukocyte receptor cluster (LRC) member 9	243813
1436	3.58e-05	0.000262	78.55	184.17	0.43	A_55_P2060752	Usp12	ubiquitin specific peptidase 12	22217
1437	3.58e-05	0.000262	5.7	14.35	0.4	A_51_P472393	4930426D05Rik	RIKEN cDNA 4930426D05 gene	74644
1438	3.58e-05	0.000262	60.51	133.67	0.45	A_55_P2107647	A_55_P2107647
1439	3.58e-05	0.000262	38.6	92.56	0.42	A_55_P1999666	Cep110	centrosomal protein 110	26920
1440	3.58e-05	0.000262	179.42	388.92	0.46	A_51_P469578	Psma1	proteasome (prosome, macropain) subunit, alpha type 1	26440
1441	3.58e-05	0.000262	90.27	189.95	0.48	A_51_P426633	Dnttip2	deoxynucleotidyltransferase, terminal, interacting protein 2	99480
1442	3.59e-05	0.000262	188.75	464.28	0.41	A_51_P507509	Gimap1	GTPase, IMAP family member 1	16205
1443	3.59e-05	0.000262	19.78	41.19	0.48	A_51_P118763	Ahctf1	AT hook containing transcription factor 1	226747
1444	3.6e-05	0.000263	15.48	32.98	0.47	A_66_P132232	Ercc1	excision repair cross-complementing rodent repair deficiency, complementation group 1	13870
1445	3.61e-05	0.000263	14.13	43.53	0.32	A_55_P2072776	Fpgs	folylpolyglutamyl synthetase	14287
1446	3.61e-05	0.000263	25.86	56.66	0.46	A_51_P102503	Metap1	methionyl aminopeptidase 1	75624
1447	3.61e-05	0.000263	25.54	62.03	0.41	A_66_P108792	Rad1	RAD1 homolog (S. pombe)	19355
1448	3.61e-05	0.000263	87.27	213.36	0.41	A_51_P121447	1110038F14Rik	RIKEN cDNA 1110038F14 gene	117171
1449	3.61e-05	0.000263	30.05	84.23	0.36	A_55_P2085664	Meaf6	MYST/Esa1-associated factor 6	70088
1450	3.62e-05	0.000263	34.25	10.71	3.2	A_55_P2400247	D7Ertd661e	DNA segment, Chr 7, ERATO Doi 661, expressed	52144
1451	3.62e-05	0.000263	110.89	226.26	0.49	A_55_P2171484	Lta4h	leukotriene A4 hydrolase	16993
1452	3.62e-05	0.000263	140.07	359.92	0.39	A_51_P235801	Zfp36l1	zinc finger protein 36, C3H type-like 1	12192
1453	3.63e-05	0.000263	83.34	172.23	0.48	A_51_P356762	Mcm4	minichromosome maintenance deficient 4 homolog (S. cerevisiae)	17217
1454	3.63e-05	0.000263	5.46	13.84	0.39	A_51_P158061	Dalrd3	DALR anticodon binding domain containing 3	67789
1455	3.63e-05	0.000263	162.6	436.44	0.37	A_55_P1964648	Btla	B and T lymphocyte associated	208154
1456	3.64e-05	0.000264	46.84	97.84	0.48	A_51_P328968	Zfp322a	zinc finger protein 322A	218100
1457	3.64e-05	0.000264	17.44	49.28	0.35	A_51_P100327	Tap1	transporter 1, ATP-binding cassette, sub-family B (MDR/TAP)	21354
1458	3.65e-05	0.000264	7.32	24.86	0.29	A_51_P149714	Ms4a6d	membrane-spanning 4-domains, subfamily A, member 6D	68774
1459	3.65e-05	0.000264	7.64	24.53	0.31	A_55_P2028159	3110043O21Rik	RIKEN cDNA 3110043O21 gene	73205
1460	3.67e-05	0.000265	13.74	32.61	0.42	A_51_P384609	Ddx10	DEAD (Asp-Glu-Ala-Asp) box polypeptide 10	77591
1461	3.67e-05	0.000265	6.19	17.3	0.36	A_55_P2110435	Zscan20	zinc finger and SCAN domains 20	269585
1462	3.67e-05	0.000265	17.95	36.98	0.49	A_52_P566390	Zfyve26	zinc finger, FYVE domain containing 26	211978
1463	3.68e-05	0.000265	19.34	42.73	0.45	A_55_P1985840	Mettl16	methyltransferase like 16	67493
1464	3.68e-05	0.000265	45.93	99.35	0.46	A_52_P87210	Dcun1d5	DCN1, defective in cullin neddylation 1, domain containing 5 (S. cerevisiae)	76863
1465	3.69e-05	0.000265	103.78	223.85	0.46	A_55_P2003123	Jkamp	JNK1/MAPK8-associated membrane protein	104771
1466	3.69e-05	0.000265	64.15	133.68	0.48	A_51_P203955	Gbp2	guanylate binding protein 2	14469
1467	3.69e-05	0.000265	54.42	124.7	0.44	A_52_P175066	Cd2ap	CD2-associated protein	12488
1468	3.7e-05	0.000265	7.06	24.06	0.29	A_51_P488510	Appl1	adaptor protein, phosphotyrosine interaction, PH domain and leucine zipper containing 1	72993
1469	3.7e-05	0.000265	30.06	64.57	0.47	A_52_P594049	Actr5	ARP5 actin-related protein 5 homolog (yeast)	109275
1470	3.7e-05	0.000265	199.98	447.27	0.45	A_55_P2154684	Smarca4	SWI/SNF related, matrix associated, actin dependent regulator of chromatin, subfamily a, member 4	20586
1471	3.7e-05	0.000265	12.56	29.99	0.42	A_51_P317317	Pddc1	Parkinson disease 7 domain containing 1	213350
1472	3.71e-05	0.000266	149.88	309.43	0.48	A_55_P1961009	Apbb1ip	amyloid beta (A4) precursor protein-binding, family B, member 1 interacting protein	54519
1473	3.71e-05	0.000266	149.88	329.52	0.45	A_52_P361551	Hspa14	heat shock protein 14	50497
1474	3.72e-05	0.000266	19.86	47.58	0.42	A_51_P142989	Zfp429	zinc finger protein 429	72807
1475	3.72e-05	0.000266	4.29	11.97	0.36	A_51_P413147	Klk1b3	kallikrein 1-related peptidase b3	18050
1476	3.73e-05	0.000267	131.13	293.02	0.45	A_51_P402193	Map3k1	mitogen-activated protein kinase kinase kinase 1	26401
1477	3.74e-05	0.000267	76.7	239.85	0.32	A_55_P2042823	Sh3bp2	SH3-domain binding protein 2	24055
1478	3.75e-05	0.000267	18.97	41.47	0.46	A_51_P437478	Zfp566	zinc finger protein 566	72556
1479	3.77e-05	0.000268	60.89	158.66	0.38	A_52_P585751	Gns	glucosamine (N-acetyl)-6-sulfatase	75612
1480	3.77e-05	0.000268	118.56	238.86	0.5	A_51_P365964	Tor1a	torsin family 1, member A (torsin A)	30931
1481	3.77e-05	0.000268	13.14	39.52	0.33	A_51_P428578	Fam134b	family with sequence similarity 134, member B	66270
1482	3.77e-05	0.000268	31.48	71.73	0.44	A_55_P2184877	BB312617
1483	3.77e-05	0.000268	7.72	21.29	0.36	A_55_P2003915	D85126
1484	3.78e-05	0.000268	57.89	145.4	0.4	A_51_P216075	Ddost	dolichyl-di-phosphooligosaccharide-protein glycotransferase	13200
1485	3.8e-05	0.000269	43.79	115.25	0.38	A_55_P2057291	Kansl3	KAT8 regulatory NSL complex subunit 3	226976
1486	3.81e-05	0.000269	54.12	108.41	0.5	A_55_P2177941	Tmem208	transmembrane protein 208	66320
1487	3.81e-05	0.000269	49.53	102.68	0.48	A_52_P587648	Phf3	PHD finger protein 3	213109
1488	3.81e-05	0.000269	114.95	237.16	0.48	A_51_P315085	Mia3	melanoma inhibitory activity 3	338366
1489	3.82e-05	0.000269	152.5	351.28	0.43	A_55_P2050877	Plekhg2	pleckstrin homology domain containing, family G (with RhoGef domain) member 2	101497
1490	3.83e-05	0.00027	70.46	211.1	0.33	A_51_P142153	Filip1l	filamin A interacting protein 1-like	78749
1491	3.84e-05	0.00027	8.99	23.62	0.38	A_55_P2020661	Orai3	ORAI calcium release-activated calcium modulator 3	269999
1492	3.85e-05	0.000271	44.73	104.61	0.43	A_51_P375187	Rpf2	ribosome production factor 2 homolog (S. cerevisiae)	67239
1493	3.85e-05	0.000271	214.96	449.75	0.48	A_51_P338461	Numa1	nuclear mitotic apparatus protein 1	101706
1494	3.85e-05	0.000271	15.38	35.58	0.43	A_51_P108489	Gtl3	gene trap locus 3	14894
1495	3.86e-05	0.000271	32.53	67.97	0.48	A_52_P428125	Atr
1496	3.86e-05	0.000271	193.92	407.43	0.48	A_52_P267391	Trim12a	tripartite motif-containing 12A	76681
1497	3.87e-05	0.000271	135.45	298.86	0.45	A_51_P173735	Dock11	dedicator of cytokinesis 11	75974
1498	3.88e-05	0.000271	35.4	16.73	2.12	A_55_P2275109	9530034A14Rik	RIKEN cDNA 9530034A14 gene	78612
1499	3.88e-05	0.000271	34.76	70.9	0.49	A_55_P2132697	LOC100041708	nuclear body protein SP140-like	100041708
1500	3.89e-05	0.000272	61.26	144.69	0.42	A_51_P223720	D10Wsu52e	DNA segment, Chr 10, Wayne State University 52, expressed	28088
1501	3.89e-05	0.000272	23.39	62.32	0.38	A_55_P2003891	Txlna	taxilin alpha	109658
1502	3.89e-05	0.000272	21.45	46.49	0.46	A_55_P1956667	Cyfip1	cytoplasmic FMR1 interacting protein 1	20430
1503	3.9e-05	0.000272	18.69	52.03	0.36	A_52_P59457	Nprl2	nitrogen permease regulator-like 2 (S. cerevisiae)	56032
1504	3.93e-05	0.000273	124.38	286.43	0.43	A_51_P411130	Rpp25l
1505	3.93e-05	0.000273	23.29	66.81	0.35	A_55_P1966608	NAP059589-1
1506	3.94e-05	0.000273	24.21	60.46	0.4	A_52_P227307	Mllt1	myeloid/lymphoid or mixed-lineage leukemia (trithorax homolog, Drosophila); translocated to, 1	64144
1507	3.94e-05	0.000273	47.62	102.28	0.47	A_52_P81468	Psma4	proteasome (prosome, macropain) subunit, alpha type 4	26441
1508	3.94e-05	0.000273	10.31	4.94	2.09	A_55_P2057107	A_55_P2057107
1509	3.95e-05	0.000274	34.47	124.4	0.28	A_66_P128997	Pml	promyelocytic leukemia	18854
1510	3.96e-05	0.000274	15.57	43.55	0.36	A_52_P504361	Naglu
1511	3.96e-05	0.000274	48.54	99.9	0.49	A_55_P1952269	Xylt2	xylosyltransferase II	217119
1512	3.96e-05	0.000274	69.71	149.82	0.47	A_55_P1968523	Btbd1	BTB (POZ) domain containing 1	83962
1513	3.97e-05	0.000274	17.43	35.8	0.49	A_51_P490388	Nudt8	nudix (nucleoside diphosphate linked moiety X)-type motif 8	66387
1514	3.98e-05	0.000274	34.43	74.13	0.46	A_55_P1975832	1810009N02Rik	RIKEN cDNA 1810009N02 gene	69099
1515	3.98e-05	0.000274	13.68	4.5	3.04	A_55_P2126528	A_55_P2126528
1516	3.98e-05	0.000274	35.9	77.45	0.46	A_55_P1959758	Top3b	topoisomerase (DNA) III beta	21976
1517	4e-05	0.000275	11.5	38.71	0.3	A_51_P114917	Dock2	dedicator of cyto-kinesis 2	94176
1518	4.01e-05	0.000275	11.46	46.8	0.24	A_52_P112190	S60946
1519	4.02e-05	0.000275	159.71	425.88	0.38	A_55_P1998943	Oas1a	2'-5' oligoadenylate synthetase 1A	246730
1520	4.03e-05	0.000276	6.06	15.76	0.38	A_52_P134924	Wdr20a	WD repeat domain 20A	69641
1521	4.03e-05	0.000276	12.23	34.64	0.35	A_55_P2105436	Foxp1	forkhead box P1	108655
1522	4.03e-05	0.000276	18.65	38.95	0.48	A_65_P10180	Rad23b	RAD23b homolog (S. cerevisiae)	19359
1523	4.04e-05	0.000276	26.86	12.55	2.14	A_51_P321600	Ccdc30	coiled-coil domain containing 30	73332
1524	4.05e-05	0.000276	131.21	299.6	0.44	A_55_P1983819	Srsf7	serine/arginine-rich splicing factor 7	225027
1525	4.05e-05	0.000276	8.61	22	0.39	A_55_P2139640	Fbxo18	F-box protein 18	50755
1526	4.05e-05	0.000276	47.72	102.85	0.46	A_52_P70854	Tob2	transducer of ERBB2, 2	57259
1527	4.05e-05	0.000276	8.43	19.95	0.42	A_66_P109577	Plcb3	phospholipase C, beta 3	18797
1528	4.07e-05	0.000276	359.15	778.88	0.46	A_51_P489229	Eif3g	eukaryotic translation initiation factor 3, subunit G	53356
1529	4.07e-05	0.000276	120.95	270.19	0.45	A_51_P470448	Setx	senataxin	269254
1530	4.08e-05	0.000276	168.32	346.45	0.49	A_52_P490863	Nop10	NOP10 ribonucleoprotein homolog (yeast)	66181
1531	4.08e-05	0.000276	5.78	16.49	0.35	A_51_P271370	Wsb1
1532	4.08e-05	0.000276	68.64	146.21	0.47	A_55_P1997335	Vps9d1
1533	4.09e-05	0.000277	56.22	117	0.48	A_55_P2056393	Stk11ip	serine/threonine kinase 11 interacting protein	71728
1534	4.09e-05	0.000277	265.12	563.57	0.47	A_55_P2010768	Dpm3	dolichyl-phosphate mannosyltransferase polypeptide 3	68563
1535	4.11e-05	0.000278	374.81	769.92	0.49	A_51_P371091	Rcsd1	RCSD domain containing 1	226594
1536	4.13e-05	0.000279	50.86	112	0.45	A_66_P116299	Pias1	protein inhibitor of activated STAT 1	56469
1537	4.13e-05	0.000279	269.51	570.74	0.47	A_51_P131025	Ngdn	neuroguidin, EIF4E binding protein	68966
1538	4.14e-05	0.000279	16.49	41.78	0.39	A_55_P2329680	Dyrk2
1539	4.14e-05	0.000279	122.45	276.82	0.44	A_52_P466090	Samhd1	SAM domain and HD domain, 1	56045
1540	4.15e-05	0.000279	367.32	167.54	2.19	A_55_P2397854	ENSMUST00000143949
1541	4.15e-05	0.000279	11.81	32.12	0.37	A_65_P17492	Med29	mediator complex subunit 29	67224
1542	4.15e-05	0.000279	32.23	69.13	0.47	A_55_P2102175	Lztr1	leucine-zipper-like transcriptional regulator, 1	66863
1543	4.16e-05	0.000279	22.91	64.79	0.35	A_51_P499530	Ankrd10	ankyrin repeat domain 10	102334
1544	4.16e-05	0.000279	26.8	59.71	0.45	A_52_P32903	Zzef1	zinc finger, ZZ-type with EF hand domain 1	195018
1545	4.17e-05	0.000279	31.67	91.15	0.35	A_55_P2087766	Dnaja3	DnaJ (Hsp40) homolog, subfamily A, member 3	83945
1546	4.2e-05	0.000281	10.07	27.78	0.36	A_51_P407193	Clp1	CLP1, cleavage and polyadenylation factor I subunit, homolog (S. cerevisiae)	98985
1547	4.2e-05	0.000281	8.59	20.86	0.41	A_55_P2053281	ENSMUST00000179907
1548	4.2e-05	0.000281	29.75	61.84	0.48	A_55_P2022074	Klf10	Kruppel-like factor 10	21847
1549	4.23e-05	0.000282	49.72	103.97	0.48	A_55_P1968178	Smagp	small cell adhesion glycoprotein	207818
1550	4.25e-05	0.000283	93.35	201.06	0.46	A_55_P2107035	Mcmbp	MCM (minichromosome maintenance deficient) binding protein	210711
1551	4.26e-05	0.000284	9	19.92	0.45	A_51_P329356	Mcts2	malignant T cell amplified sequence 2	66405
1552	4.27e-05	0.000284	51.23	114.44	0.45	A_55_P2010487	Unk	unkempt homolog (Drosophila)	217331
1553	4.27e-05	0.000284	24.27	59.16	0.41	A_52_P532033	Hltf	helicase-like transcription factor	20585
1554	4.27e-05	0.000284	9.83	22.32	0.44	A_55_P2236818	A430103D13Rik	RIKEN cDNA A430103D13 gene	77775
1555	4.27e-05	0.000284	7.36	25.86	0.28	A_66_P135194	Yrdc	yrdC domain containing (E.coli)	230734
1556	4.28e-05	0.000284	27.26	55.08	0.49	A_51_P187665	Rmi1	RMI1, RecQ mediated genome instability 1, homolog (S. cerevisiae)	74386
1557	4.29e-05	0.000284	122.18	273.56	0.45	A_51_P394190	Lmo4	LIM domain only 4	16911
1558	4.3e-05	0.000285	31.09	159.44	0.19	A_51_P245989	Ccr2	chemokine (C-C motif) receptor 2	12772
1559	4.34e-05	0.000287	11.09	25.03	0.44	A_52_P366932	Gna11	guanine nucleotide binding protein, alpha 11	14672
1560	4.34e-05	0.000287	1272.84	4653.46	0.27	A_55_P2145224	ENSMUST00000103749
1561	4.35e-05	0.000287	54.46	111.8	0.49	A_51_P233788	Dmap1	DNA methyltransferase 1-associated protein 1	66233
1562	4.37e-05	0.000288	21.23	63.45	0.33	A_51_P400543	Aif1	allograft inflammatory factor 1	11629
1563	4.37e-05	0.000288	31.85	65.97	0.48	A_55_P2227335	Ptpre	protein tyrosine phosphatase, receptor type, E	19267
1564	4.38e-05	0.000288	10.77	5.24	2.06	A_55_P2186395	NAP026363-1
1565	4.38e-05	0.000288	123.07	33.73	3.65	DCP_22_0	DCP_22_0
1566	4.4e-05	0.000289	21.69	58.17	0.37	A_55_P2107120	Kansl2	KAT8 regulatory NSL complex subunit 2	69612
1567	4.4e-05	0.000289	13.68	29.76	0.46	A_55_P2161390	A_55_P2161390
1568	4.4e-05	0.000289	36.54	145.25	0.25	A_55_P2026258	U18562
1569	4.41e-05	0.000289	313.04	656.04	0.48	A_55_P1970710	Mllt6	myeloid/lymphoid or mixed-lineage leukemia (trithorax homolog, Drosophila); translocated to, 6	246198
1570	4.41e-05	0.000289	52.79	108.25	0.49	A_51_P116581	Ccdc22	coiled-coil domain containing 22	54638
1571	4.42e-05	0.00029	12.67	28.29	0.45	A_52_P483129	Utp23	UTP23, small subunit (SSU) processome component, homolog (yeast)	78581
1572	4.42e-05	0.00029	262.88	563.59	0.47	A_55_P2113210	Cyth4	cytohesin 4	72318
1573	4.43e-05	0.00029	21.95	48.83	0.45	A_52_P330214	Fanca	Fanconi anemia, complementation group A	14087
1574	4.44e-05	0.00029	5.11	14.32	0.36	A_66_P114826	DQ125310
1575	4.44e-05	0.00029	31.59	81.32	0.39	A_55_P1971278	Kdm2a	lysine (K)-specific demethylase 2A	225876
1576	4.44e-05	0.00029	16.25	46.33	0.35	A_55_P1956762	Sgms1	sphingomyelin synthase 1	208449
1577	4.44e-05	0.00029	13.78	6.79	2.03	A_52_P138895	Qsox2	quiescin Q6 sulfhydryl oxidase 2	227638
1578	4.45e-05	0.00029	62.88	159.48	0.39	A_51_P334685	Esyt1	extended synaptotagmin-like protein 1	23943
1579	4.45e-05	0.00029	5.41	12.8	0.42	A_51_P340816	Ipp	IAP promoted placental gene	16351
1580	4.46e-05	0.00029	74.9	175.21	0.43	A_55_P2146002	Pank4
1581	4.46e-05	0.00029	5.73	16.06	0.36	A_55_P2238079	A830054O07Rik	RIKEN cDNA A830054O07 gene	320238
1582	4.46e-05	0.00029	12	26.36	0.46	A_52_P622434	Nop16	NOP16 nucleolar protein homolog (yeast)	28126
1583	4.47e-05	0.00029	30.58	75.16	0.41	A_55_P2007413	Agps	alkylglycerone phosphate synthase	228061
1584	4.47e-05	0.00029	13.07	36.67	0.36	A_55_P1981949	Klhl5	kelch-like 5 (Drosophila)	71778
1585	4.47e-05	0.00029	10.19	26.98	0.38	A_51_P282268	Snapc1	small nuclear RNA activating complex, polypeptide 1	75627
1586	4.48e-05	0.000291	70.97	156.36	0.45	A_55_P2138529	Mrpl40	mitochondrial ribosomal protein L40	18100
1587	4.49e-05	0.000291	66.25	144.6	0.46	A_51_P453167	Carkd	carbohydrate kinase domain containing	69225
1588	4.49e-05	0.000291	111.59	244.67	0.46	A_51_P165098	Gga2	golgi associated, gamma adaptin ear containing, ARF binding protein 2	74105
1589	4.5e-05	0.000291	79.66	30.99	2.57	A_55_P2024150	Slco6b1	solute carrier organic anion transporter family, member 6b1	67854
1590	4.51e-05	0.000291	22.45	45.74	0.49	A_55_P2067086	Fam179b	family with sequence similarity 179, member B	328108
1591	4.51e-05	0.000291	46.18	99.63	0.46	A_55_P1955147	Camk1d	calcium/calmodulin-dependent protein kinase ID	227541
1592	4.51e-05	0.000291	1539.16	4246.3	0.36	A_51_P302358	Ltb	lymphotoxin B	16994
1593	4.51e-05	0.000291	6.6	14.28	0.46	A_55_P2039684	Gpr34	G protein-coupled receptor 34	23890
1594	4.52e-05	0.000292	19.45	50.35	0.39	A_52_P355057	Wdr4	WD repeat domain 4	57773
1595	4.53e-05	0.000292	10.13	24.02	0.42	A_51_P118742	Drg2	developmentally regulated GTP binding protein 2	13495
1596	4.54e-05	0.000292	38.87	93.74	0.41	A_55_P2165655	Zbtb4	zinc finger and BTB domain containing 4	75580
1597	4.55e-05	0.000293	99.23	213.63	0.46	A_51_P325485	Utp3	UTP3, small subunit (SSU) processome component, homolog (S. cerevisiae)	65961
1598	4.56e-05	0.000293	22.46	8.54	2.63	A_55_P2001078	Mmel1	membrane metallo-endopeptidase-like 1	27390
1599	4.57e-05	0.000293	89.1	37.41	2.38	A_55_P2002773	1810053B23Rik	RIKEN cDNA 1810053B23 gene	69857
1600	4.57e-05	0.000293	17.16	38.13	0.45	A_51_P502152	Slc19a1	solute carrier family 19 (folate transporter), member 1	20509
1601	4.57e-05	0.000293	126.4	256.92	0.49	A_55_P1996872	Polr2k	polymerase (RNA) II (DNA directed) polypeptide K	17749
1602	4.57e-05	0.000293	489.71	1141.2	0.43	A_52_P570266	Psmb10	proteasome (prosome, macropain) subunit, beta type 10	19171
1603	4.59e-05	0.000294	45.49	111.93	0.41	A_52_P742248	Fam117b	family with sequence similarity 117, member B	72750
1604	4.59e-05	0.000294	25.35	57.59	0.44	A_55_P2022499	Sfrs18	serine/arginine-rich splicing factor 18	66625
1605	4.59e-05	0.000294	12.55	36.17	0.35	A_51_P454103	Manba
1606	4.6e-05	0.000295	23.65	55.18	0.43	A_55_P2056070	Hfe	hemochromatosis	15216
1607	4.61e-05	0.000295	46.06	105.92	0.43	A_55_P2174953	Akr1b3	aldo-keto reductase family 1, member B3 (aldose reductase)	11677
1608	4.63e-05	0.000296	139.61	308.6	0.45	A_55_P2049211	Pisd-ps1	phosphatidylserine decarboxylase, pseudogene 1	236604
1609	4.65e-05	0.000297	7.37	16.13	0.46	A_55_P2002933	Klk1b5	kallikrein 1-related peptidase b5	16622
1610	4.67e-05	0.000297	24.41	67.58	0.36	A_55_P2005552	Arhgef10l	Rho guanine nucleotide exchange factor (GEF) 10-like	72754
1611	4.68e-05	0.000298	286.31	573.67	0.5	A_55_P1988975	Ms4a4b	membrane-spanning 4-domains, subfamily A, member 4B	60361
1612	4.69e-05	0.000298	22.53	62.2	0.36	A_55_P2077746	Mphosph8	M-phase phosphoprotein 8	75339
1613	4.7e-05	0.000298	62.9	135.71	0.46	A_52_P198435	Rasgrp3
1614	4.7e-05	0.000298	580.42	287.91	2.02	A_51_P297069	Tmod1	tropomodulin 1	21916
1615	4.7e-05	0.000298	27.51	58.7	0.47	A_51_P196590	Hadh	hydroxyacyl-Coenzyme A dehydrogenase	15107
1616	4.7e-05	0.000298	24.03	50.25	0.48	A_55_P2003793	Tspan3	tetraspanin 3	56434
1617	4.7e-05	0.000298	12.27	29.49	0.42	A_55_P2015092	E430024I08Rik	RIKEN cDNA E430024I08 gene	622175
1618	4.7e-05	0.000298	73.06	175.2	0.42	A_55_P2052170	A_55_P2052170
1619	4.73e-05	0.0003	50.16	144.34	0.35	A_51_P437786	Rbm28	RNA binding motif protein 28	68272
1620	4.73e-05	0.0003	7.45	25.67	0.29	A_55_P2100194	ENSMUST00000162453
1621	4.74e-05	0.0003	41.91	124.98	0.34	A_55_P1984406	Lrrk2	leucine-rich repeat kinase 2	66725
1622	4.77e-05	0.000301	37.09	83.45	0.44	A_55_P2171008	Clk4	CDC like kinase 4	12750
1623	4.78e-05	0.000301	11.45	23.19	0.49	A_66_P125734	Tnip2	TNFAIP3 interacting protein 2	231130
1624	4.78e-05	0.000301	18.16	37.01	0.49	A_55_P2088070	Spata5	spermatogenesis associated 5	57815
1625	4.78e-05	0.000301	8.45	3.26	2.59	A_55_P2284457	D230044P21Rik	RIKEN cDNA D230044P21 gene	319396
1626	4.78e-05	0.000301	8.17	24.74	0.33	A_51_P354744	Cox15	COX15 homolog, cytochrome c oxidase assembly protein (yeast)	226139
1627	4.79e-05	0.000302	12.99	27.51	0.47	A_55_P2097729	Gtpbp4	GTP binding protein 4	69237
1628	4.8e-05	0.000302	43.09	101.11	0.43	A_55_P2103902	Mrpl4	mitochondrial ribosomal protein L4	66163
1629	4.81e-05	0.000303	83.05	232.78	0.36	A_65_P16680	B4galt5	UDP-Gal:betaGlcNAc beta 1,4-galactosyltransferase, polypeptide 5	56336
1630	4.81e-05	0.000303	39.04	87.72	0.45	A_55_P2002117	Kbtbd4	kelch repeat and BTB (POZ) domain containing 4	67136
1631	4.82e-05	0.000303	6.77	16.93	0.4	A_52_P229316	Galnt4	UDP-N-acetyl-alpha-D-galactosamine:polypeptide N-acetylgalactosaminyltransferase 4	14426
1632	4.83e-05	0.000304	62.35	155.86	0.4	A_55_P2177105	NAP058945-1
1633	4.84e-05	0.000304	58.8	122.24	0.48	A_51_P254912	Rfc2	replication factor C (activator 1) 2	19718
1634	4.84e-05	0.000304	17.3	8.17	2.12	A_51_P237806	Olfr1284	olfactory receptor 1284	258379
1635	4.86e-05	0.000305	117.5	275.5	0.43	A_55_P1953683	Nsmaf	neutral sphingomyelinase (N-SMase) activation associated factor	18201
1636	4.87e-05	0.000305	62.29	149.97	0.42	A_55_P1981301	Nup88	nucleoporin 88	19069
1637	4.88e-05	0.000305	87.44	40.78	2.14	A_55_P1986630	A_55_P1986630
1638	4.88e-05	0.000305	23.59	56.37	0.42	A_51_P259415	Tmem70	transmembrane protein 70	70397
1639	4.9e-05	0.000306	141.81	353.85	0.4	A_52_P578790	Dok3	docking protein 3	27261
1640	4.91e-05	0.000306	8.97	19.84	0.45	A_55_P2001714	Blvra	biliverdin reductase A	109778
1641	4.93e-05	0.000307	83.56	182.61	0.46	A_51_P465772	Ruvbl1	RuvB-like protein 1	56505
1642	4.93e-05	0.000307	25.66	52.68	0.49	A_51_P162098	Ndufaf4	NADH dehydrogenase (ubiquinone) 1 alpha subcomplex, assembly factor 4	68493
1643	4.93e-05	0.000307	74.35	160.32	0.46	A_52_P404005	ENSMUST00000093326
1644	4.94e-05	0.000307	53.04	25.17	2.11	A_55_P2042535	Cela3b	chymotrypsin-like elastase family, member 3B	67868
1645	4.94e-05	0.000307	10.11	33.09	0.31	A_66_P105250	AF072828
1646	4.95e-05	0.000308	17.01	55.1	0.31	A_52_P80944	Zfp36	zinc finger protein 36	22695
1647	4.96e-05	0.000308	12.87	4.59	2.8	A_55_P2094173	LOC101055685
1648	4.98e-05	0.000309	134.18	321.51	0.42	A_51_P389957	Rgs14	regulator of G-protein signaling 14	51791
1649	5.01e-05	0.00031	11.84	36.55	0.32	A_55_P2081303	Tet2	tet methylcytosine dioxygenase 2	214133
1650	5.01e-05	0.00031	21.2	46.46	0.46	A_52_P612693	Polb	polymerase (DNA directed), beta	18970
1651	5.02e-05	0.00031	105.41	247.78	0.43	A_55_P1954306	Esrra	estrogen related receptor, alpha	26379
1652	5.02e-05	0.00031	713.43	1489.29	0.48	A_51_P467410	Npm1	nucleophosmin 1	18148
1653	5.02e-05	0.00031	11.23	26.63	0.42	A_51_P176071	Ftsjd1	FtsJ methyltransferase domain containing 1	234728
1654	5.02e-05	0.00031	253.38	744.32	0.34	A_52_P114722	Ptpn6	protein tyrosine phosphatase, non-receptor type 6	15170
1655	5.03e-05	0.00031	8.39	19.55	0.43	A_51_P118650	Wdr6	WD repeat domain 6	83669
1656	5.03e-05	0.00031	18.14	48.23	0.38	A_55_P2140516	Pex13	peroxisomal biogenesis factor 13	72129
1657	5.03e-05	0.00031	25.49	51.51	0.49	A_55_P2117711	Rnf185	ring finger protein 185	193670
1658	5.03e-05	0.00031	9.38	20.36	0.46	A_52_P558939	Rab3gap1	RAB3 GTPase activating protein subunit 1	226407
1659	5.04e-05	0.000311	67.05	29.52	2.27	A_66_P130310	A4galt	alpha 1,4-galactosyltransferase	239559
1660	5.06e-05	0.000312	377.03	757.08	0.5	A_55_P2011943	Gramd1a	GRAM domain containing 1A	52857
1661	5.08e-05	0.000312	24.98	8.17	3.06	A_51_P110914	1700010D01Rik	RIKEN cDNA 1700010D01 gene	76386
1662	5.08e-05	0.000312	240.45	504.45	0.48	A_55_P1992989	Mrps26
1663	5.08e-05	0.000312	29.24	70.02	0.42	A_55_P1957598	Atad2b	ATPase family, AAA domain containing 2B	320817
1664	5.09e-05	0.000313	29.79	70.26	0.42	A_55_P2040888	Dhx15	DEAH (Asp-Glu-Ala-His) box polypeptide 15	13204
1665	5.09e-05	0.000313	6.23	13.83	0.45	A_65_P19149	Nln	neurolysin (metallopeptidase M3 family)	75805
1666	5.1e-05	0.000313	73.68	18.25	4.04	DCP_20_0	DCP_20_0
1667	5.1e-05	0.000313	119.46	293.36	0.41	A_51_P233928	B4galnt1	beta-1,4-N-acetyl-galactosaminyl transferase 1	14421
1668	5.11e-05	0.000313	28.82	65.8	0.44	A_55_P2178803	Zbtb5	zinc finger and BTB domain containing 5	230119
1669	5.11e-05	0.000313	304.58	779.51	0.39	A_51_P390538	Mpeg1	macrophage expressed gene 1	17476
1670	5.13e-05	0.000314	7.5	21.31	0.35	A_55_P2056719	AF067061	cDNA sequence AF067061	236546
1671	5.13e-05	0.000314	51.12	102.86	0.5	A_51_P100289	Srf	serum response factor	20807
1672	5.14e-05	0.000314	30.03	72.03	0.42	A_51_P477121	Pmaip1	phorbol-12-myristate-13-acetate-induced protein 1	58801
1673	5.14e-05	0.000314	94.82	205.21	0.46	A_66_P132322	Mrpl21	mitochondrial ribosomal protein L21	353242
1674	5.14e-05	0.000314	71.23	150.55	0.47	A_51_P330615	Zfp119b	zinc finger protein 119b	240120
1675	5.15e-05	0.000314	15.48	33.83	0.46	A_55_P2099760	NAP094807-001
1676	5.16e-05	0.000314	18.84	48.07	0.39	A_55_P1999197	Clasp1	CLIP associating protein 1	76707
1677	5.16e-05	0.000314	79.04	164.97	0.48	A_51_P474468	Utp11l	UTP11-like, U3 small nucleolar ribonucleoprotein, (yeast)	67205
1678	5.17e-05	0.000314	12.55	5.33	2.35	A_55_P2068260	Hist1h3g	histone cluster 1, H3g	97908
1679	5.17e-05	0.000314	28.34	70.86	0.4	A_55_P2120348	Pdcd7
1680	5.18e-05	0.000315	55.05	131.23	0.42	A_55_P1986306	Ltv1	LTV1 homolog (S. cerevisiae)	353258
1681	5.18e-05	0.000315	9.09	25.33	0.36	A_55_P2161640	Slc38a1	solute carrier family 38, member 1	105727
1682	5.18e-05	0.000315	195.38	467.64	0.42	A_55_P1962359	Trim11	tripartite motif-containing 11	94091
1683	5.19e-05	0.000315	11.63	5.09	2.28	A_55_P2267240	4930471G03Rik	RIKEN cDNA 4930471G03 gene	74966
1684	5.19e-05	0.000315	11.19	4.73	2.36	A_55_P2019890	Rasef	RAS and EF hand domain containing	242505
1685	5.19e-05	0.000315	127.13	282.81	0.45	A_55_P1995652	Rexo4	REX4, RNA exonuclease 4 homolog (S. cerevisiae)	227656
1686	5.21e-05	0.000316	62.29	124.74	0.5	A_55_P2177173	Gnl1	guanine nucleotide binding protein-like 1	14670
1687	5.22e-05	0.000316	11.72	5.18	2.26	A_55_P2064523	ENSMUST00000097740
1688	5.23e-05	0.000316	50.32	110.95	0.45	A_55_P1963339	E430025E21Rik	RIKEN cDNA E430025E21 gene	223593
1689	5.24e-05	0.000316	7.45	19.1	0.39	A_52_P329314	AK089904
1690	5.24e-05	0.000316	15.56	46.21	0.34	A_51_P345927	Ddx41	DEAD (Asp-Glu-Ala-Asp) box polypeptide 41	72935
1691	5.25e-05	0.000316	21.9	65.56	0.33	A_52_P648688	Zc3h12d	zinc finger CCCH type containing 12D	237256
1692	5.25e-05	0.000316	25.95	11.59	2.24	A_55_P2300963	D030046N08Rik	RIKEN cDNA D030046N08 gene	433208
1693	5.26e-05	0.000316	12.97	6.04	2.15	A_55_P2040600	Exd1	exonuclease 3'-5' domain containing 1	241624
1694	5.26e-05	0.000316	43.35	102.06	0.42	A_55_P2083814	Zzz3	zinc finger, ZZ domain containing 3	108946
1695	5.26e-05	0.000316	57.37	131.7	0.44	A_52_P531651	Parvg	parvin, gamma	64099
1696	5.28e-05	0.000317	46.02	97.07	0.47	A_55_P1960708	Setd1a	SET domain containing 1A	233904
1697	5.29e-05	0.000317	5.76	15.07	0.38	A_52_P400509	Atm	ataxia telangiectasia mutated homolog (human)	11920
1698	5.29e-05	0.000317	107.92	225.51	0.48	A_51_P379443	Bclaf1	BCL2-associated transcription factor 1	72567
1699	5.31e-05	0.000318	21.71	52.87	0.41	A_55_P1989573	Tmem175	transmembrane protein 175	72392
1700	5.31e-05	0.000318	234.28	483.63	0.48	A_55_P2059025	U2af1
1701	5.33e-05	0.000319	7.44	20.81	0.36	A_66_P118592	Atrx	alpha thalassemia/mental retardation syndrome X-linked homolog (human)	22589
1702	5.34e-05	0.000319	101.37	216.98	0.47	A_55_P2077033	Ube2e1	ubiquitin-conjugating enzyme E2E 1, UBC4/5 homolog (yeast)	22194
1703	5.34e-05	0.000319	354.75	811.07	0.44	A_52_P282500	Kif21b	kinesin family member 21B	16565
1704	5.36e-05	0.00032	73.24	18.38	3.98	(+)E1A_r60_a20	E1A_r60_a20
1705	5.37e-05	0.000321	19.6	5.74	3.41	A_51_P149422	Gng13	guanine nucleotide binding protein (G protein), gamma 13	64337
1706	5.38e-05	0.000321	375.87	1272.52	0.3	A_55_P2113703	Spib
1707	5.39e-05	0.000321	9.39	27.13	0.35	A_51_P264053	Pigf	phosphatidylinositol glycan anchor biosynthesis, class F	18701
1708	5.4e-05	0.000322	8.09	29.01	0.28	A_66_P136569	AJ277813
1709	5.42e-05	0.000323	124.06	257.05	0.48	A_52_P29151	Ankrd44	ankyrin repeat domain 44	329154
1710	5.42e-05	0.000323	138.88	311.46	0.45	A_51_P426283	Dhx30	DEAH (Asp-Glu-Ala-His) box polypeptide 30	72831
1711	5.43e-05	0.000323	15.18	40.11	0.38	A_52_P639551	Tinf2	Terf1 (TRF1)-interacting nuclear factor 2	28113
1712	5.44e-05	0.000323	29.39	74.87	0.39	A_55_P1996837	Baz2b	bromodomain adjacent to zinc finger domain, 2B	407823
1713	5.44e-05	0.000323	55.83	116.49	0.48	A_55_P1952779	Dcp1b	DCP1 decapping enzyme homolog b (S. cerevisiae)	319618
1714	5.45e-05	0.000323	16.82	39.5	0.43	A_52_P311245	Scarb2	scavenger receptor class B, member 2	12492
1715	5.47e-05	0.000324	37.2	107.48	0.35	A_55_P2156653	Gpr174	G protein-coupled receptor 174	213439
1716	5.47e-05	0.000324	16.05	32.63	0.49	A_55_P1990046	AK172642
1717	5.49e-05	0.000324	134.59	283.78	0.47	A_55_P2092968	Traf3	TNF receptor-associated factor 3	22031
1718	5.49e-05	0.000324	20.09	40.69	0.49	A_55_P2083844	Dis3l	DIS3 mitotic control homolog (S. cerevisiae)-like	213550
1719	5.49e-05	0.000324	31.8	67.62	0.47	A_51_P319732	Mrps31	mitochondrial ribosomal protein S31	57312
1720	5.49e-05	0.000324	71.24	32.97	2.16	A_55_P2281891	Bnc2	basonuclin 2	242509
1721	5.49e-05	0.000324	289.08	616.7	0.47	A_51_P267454	Slc25a11	solute carrier family 25 (mitochondrial carrier oxoglutarate carrier), member 11	67863
1722	5.51e-05	0.000325	10.19	20.52	0.5	A_51_P155747	Scyl3	SCY1-like 3 (S. cerevisiae)	240880
1723	5.52e-05	0.000325	14.29	35.32	0.4	A_51_P352562	Mrpl38	mitochondrial ribosomal protein L38	60441
1724	5.52e-05	0.000325	31.28	73.83	0.42	A_51_P103509	Cyb561d2	cytochrome b-561 domain containing 2	56368
1725	5.53e-05	0.000325	29.13	69.36	0.42	A_55_P2019615	Neil1	nei endonuclease VIII-like 1 (E. coli)	72774
1726	5.54e-05	0.000326	2493.62	5483.04	0.45	A_55_P2070686	Wdfy1	WD repeat and FYVE domain containing 1	69368
1727	5.54e-05	0.000326	174.6	353.64	0.49	A_55_P2127439	Kri1	KRI1 homolog (S. cerevisiae)	215194
1728	5.54e-05	0.000326	22.42	56.76	0.39	A_52_P101982	Tmem129	transmembrane protein 129	68366
1729	5.54e-05	0.000326	21.86	59.51	0.37	A_55_P2033445	Tnfrsf1b	tumor necrosis factor receptor superfamily, member 1b	21938
1730	5.56e-05	0.000326	6.04	15.53	0.39	A_55_P2033055	Pdp1	pyruvate dehyrogenase phosphatase catalytic subunit 1	381511
1731	5.57e-05	0.000327	13.76	40.23	0.34	A_66_P139196	Baz1a
1732	5.58e-05	0.000327	38.55	84.43	0.46	A_55_P2030428	Sirt1	sirtuin 1 (silent mating type information regulation 2, homolog) 1 (S. cerevisiae)	93759
1733	5.58e-05	0.000327	62.14	154.34	0.4	A_55_P2092526	Tgif1	TGFB-induced factor homeobox 1	21815
1734	5.59e-05	0.000327	191.97	434.71	0.44	A_51_P227777	Top2b	topoisomerase (DNA) II beta	21974
1735	5.6e-05	0.000328	92.6	226.69	0.41	A_55_P2052897	Arhgap30	Rho GTPase activating protein 30	226652
1736	5.61e-05	0.000328	22.3	52.63	0.42	A_55_P2133806	Tnrc6c	trinucleotide repeat containing 6C	217351
1737	5.62e-05	0.000328	21.81	48.62	0.45	A_52_P319123	Vps13b
1738	5.63e-05	0.000329	23.63	49.77	0.47	A_55_P2043382	Llgl2	lethal giant larvae homolog 2 (Drosophila)	217325
1739	5.64e-05	0.000329	30.48	68.58	0.44	A_55_P2067895	Krba1	KRAB-A domain containing 1	77827
1740	5.64e-05	0.000329	75.65	161.74	0.47	A_55_P2008651	Qdpr
1741	5.66e-05	0.000329	130.98	267.13	0.49	A_55_P2056606	TC1642106
1742	5.67e-05	0.00033	126.51	305.63	0.41	A_51_P341130	Iqgap1	IQ motif containing GTPase activating protein 1	29875
1743	5.67e-05	0.00033	34.9	73.68	0.47	A_51_P165934	Phb	prohibitin	18673
1744	5.68e-05	0.00033	17.55	42.13	0.42	A_55_P1965194	Fbxl5
1745	5.68e-05	0.00033	23.83	51.28	0.46	A_55_P2019058	Acaca	acetyl-Coenzyme A carboxylase alpha	107476
1746	5.68e-05	0.00033	16.45	37.33	0.44	A_51_P478003	Papolg	poly(A) polymerase gamma	216578
1747	5.71e-05	0.000331	95.92	43.8	2.19	A_55_P2172822	Mettl7a1	methyltransferase like 7A1	70152
1748	5.72e-05	0.000331	65.35	146.84	0.45	A_51_P164030	Tcp1	t-complex protein 1	21454
1749	5.72e-05	0.000331	58.81	120.99	0.49	A_55_P2101426	Mrps25	mitochondrial ribosomal protein S25	64658
1750	5.73e-05	0.000331	115.55	263.45	0.44	A_51_P402536	Uvrag	UV radiation resistance associated gene	78610
1751	5.75e-05	0.000332	171.86	422.41	0.41	A_51_P339822	Arhgap4	Rho GTPase activating protein 4	171207
1752	5.78e-05	0.000333	142.6	316.07	0.45	A_51_P287232	Qars	glutaminyl-tRNA synthetase	97541
1753	5.78e-05	0.000333	7.07	19.28	0.37	A_55_P2000793	Rbm34	RNA binding motif protein 34	52202
1754	5.78e-05	0.000333	41.02	92.86	0.44	A_55_P2076001	Rbm12	RNA binding motif protein 12	75710
1755	5.79e-05	0.000333	18.08	43.45	0.42	A_55_P2050448	Slc25a3	solute carrier family 25 (mitochondrial carrier, phosphate carrier), member 3	18674
1756	5.8e-05	0.000333	51.01	105.75	0.48	A_55_P2134487	NAP113790-1
1757	5.81e-05	0.000334	11.03	27.24	0.4	A_55_P1979998	1700026L06Rik	RIKEN cDNA 1700026L06 gene	69987
1758	5.81e-05	0.000334	22.14	52.14	0.42	A_55_P2116833	9430038I01Rik	RIKEN cDNA 9430038I01 gene	77252
1759	5.83e-05	0.000334	66.18	141.7	0.47	A_52_P679152	Clk1	CDC-like kinase 1	12747
1760	5.85e-05	0.000335	12.36	30.43	0.41	A_55_P1968068	Trp53	transformation related protein 53	22059
1761	5.86e-05	0.000336	42.27	96.27	0.44	A_51_P113072	Cdc123	cell division cycle 123 homolog (S. cerevisiae)	98828
1762	5.9e-05	0.000337	93.94	206.49	0.45	A_55_P2034275	Arfgap2	ADP-ribosylation factor GTPase activating protein 2	77038
1763	5.91e-05	0.000337	30.66	61.85	0.5	A_55_P2100895	Arnt	aryl hydrocarbon receptor nuclear translocator	11863
1764	5.91e-05	0.000337	14.81	40.95	0.36	A_52_P579640	Rrs1	RRS1 ribosome biogenesis regulator homolog (S. cerevisiae)	59014
1765	5.92e-05	0.000338	11.88	28.82	0.41	A_51_P163233	2810403A07Rik	RIKEN cDNA 2810403A07 gene	74200
1766	5.94e-05	0.000339	9.77	28.96	0.34	A_51_P479902	Mars
1767	5.95e-05	0.000339	40.57	89.74	0.45	A_51_P296528	Lass4	LAG1 homolog, ceramide synthase 4	67260
1768	5.95e-05	0.000339	42.11	116	0.36	A_55_P2030299	ENSMUST00000103469
1769	5.95e-05	0.000339	25.7	60.36	0.43	A_55_P1972699	Rars2	arginyl-tRNA synthetase 2, mitochondrial	109093
1770	5.97e-05	0.000339	31.59	79.58	0.4	A_55_P1997501	Gm10778	predicted gene 10778	100233208
1771	5.97e-05	0.000339	59.85	139.5	0.43	A_55_P2110081	Cisd3	CDGSH iron sulfur domain 3	217149
1772	5.98e-05	0.00034	20.55	53.2	0.39	A_55_P2017183	Fuk	fucokinase	234730
1773	6e-05	0.00034	66.47	137.97	0.48	A_55_P1954034	Jakmip1	janus kinase and microtubule interacting protein 1	76071
1774	6e-05	0.00034	146.41	364.46	0.4	A_51_P316042	Card11	caspase recruitment domain family, member 11	108723
1775	6e-05	0.00034	3160.68	6383.92	0.5	A_55_P2168990	Tmsb10	thymosin, beta 10	19240
1776	6e-05	0.00034	13.95	41.09	0.34	A_55_P2103596	Slc30a4	solute carrier family 30 (zinc transporter), member 4	22785
1777	6.02e-05	0.000341	8.85	27.08	0.33	A_51_P380401	Cars2	cysteinyl-tRNA synthetase 2 (mitochondrial)(putative)	71941
1778	6.04e-05	0.000342	33.71	73.64	0.46	A_52_P168575	Fam169b	family with sequence similarity 169, member B	434197
1779	6.05e-05	0.000342	12.83	31.97	0.4	A_55_P2094100	BC085271
1780	6.05e-05	0.000342	30.85	62.89	0.49	A_55_P2037221	Klhdc10	kelch domain containing 10	76788
1781	6.06e-05	0.000342	114.72	230.31	0.5	A_55_P2064811	Nxt1	NTF2-related export protein 1	56488
1782	6.07e-05	0.000343	28.21	72.87	0.39	A_51_P432520	Wrnip1	Werner helicase interacting protein 1	78903
1783	6.12e-05	0.000344	5.13	12.36	0.41	A_55_P1984481	Mfn2	mitofusin 2	170731
1784	6.12e-05	0.000344	197.15	466.25	0.42	A_51_P447866	Sash3	SAM and SH3 domain containing 3	74131
1785	6.13e-05	0.000344	83.04	176.07	0.47	A_55_P1985764	AV310571
1786	6.13e-05	0.000344	97.99	210.71	0.47	A_51_P227108	Bri3bp	Bri3 binding protein	76809
1787	6.15e-05	0.000344	20.49	45.03	0.46	A_51_P200610	Zbtb12	zinc finger and BTB domain containing 12	193736
1788	6.15e-05	0.000344	374.88	989.62	0.38	A_55_P1982049	Icam2	intercellular adhesion molecule 2	15896
1789	6.15e-05	0.000344	6.86	19.97	0.34	A_51_P159284	Bud13	BUD13 homolog (yeast)	215051
1790	6.15e-05	0.000344	49.64	101.46	0.49	A_51_P443443	5830417I10Rik	RIKEN cDNA 5830417I10 gene	100302730
1791	6.16e-05	0.000345	91.29	209.57	0.44	A_51_P353592	Commd4	COMM domain containing 4	66199
1792	6.17e-05	0.000345	21.81	9.47	2.3	A_51_P206235	Slc39a5	solute carrier family 39 (metal ion transporter), member 5	72002
1793	6.19e-05	0.000346	51.4	118.62	0.43	A_55_P2060863	A_55_P2060863
1794	6.2e-05	0.000346	17.54	38.59	0.45	A_55_P2136862	Dpy30	dpy-30 homolog (C. elegans)	66310
1795	6.21e-05	0.000347	60.99	122.78	0.5	A_51_P498388	Sbk1	SH3-binding kinase 1	104175
1796	6.23e-05	0.000347	127.88	331.78	0.39	A_55_P2167000	Atp5sl	ATP5S-like	66349
1797	6.24e-05	0.000347	44.71	93.93	0.48	A_51_P307644	Gtf3a	general transcription factor III A	66596
1798	6.25e-05	0.000347	10.22	22.72	0.45	A_55_P2024530	Siah2	seven in absentia 2	20439
1799	6.25e-05	0.000347	3262.85	7453.05	0.44	A_55_P1957413	Lsp1	lymphocyte specific 1	16985
1800	6.26e-05	0.000347	23.1	53.78	0.43	A_52_P522427	Hsh2d	hematopoietic SH2 domain containing	209488
1801	6.26e-05	0.000347	23.93	62.53	0.38	A_51_P146813	Mocs3	molybdenum cofactor synthesis 3	69372
1802	6.26e-05	0.000347	448.5	1464.91	0.31	A_55_P2002757	Blnk	B cell linker	17060
1803	6.28e-05	0.000348	207	419.72	0.49	A_52_P522864	Zfp442	zinc finger protein 442	668923
1804	6.29e-05	0.000348	37.42	17.03	2.2	A_55_P2427150	C430002N11Rik	RIKEN cDNA C430002N11 gene	319707
1805	6.3e-05	0.000348	30.7	83.7	0.37	A_52_P668984	Tmem243
1806	6.3e-05	0.000348	42.65	109	0.39	A_51_P307243	Ppp5c	protein phosphatase 5, catalytic subunit	19060
1807	6.31e-05	0.000349	31.89	81.5	0.39	A_55_P2016681	Alkbh7	alkB, alkylation repair homolog 7 (E. coli)	66400
1808	6.33e-05	0.00035	23.64	52.75	0.45	A_55_P2129437	Ppap2c	phosphatidic acid phosphatase type 2C	50784
1809	6.33e-05	0.00035	62.63	133.41	0.47	A_55_P1953087	Mcm3	minichromosome maintenance deficient 3 (S. cerevisiae)	17215
1810	6.34e-05	0.00035	119.84	251.95	0.48	A_55_P2090996	Ebna1bp2	EBNA1 binding protein 2	69072
1811	6.34e-05	0.00035	24.64	58.86	0.42	A_51_P377171	Tespa1	thymocyte expressed, positive selection associated 1	67596
1812	6.35e-05	0.00035	83.32	39.81	2.09	A_55_P2114427	Creb1	cAMP responsive element binding protein 1	12912
1813	6.36e-05	0.00035	17.16	35.63	0.48	A_55_P2062603	4932438A13Rik
1814	6.37e-05	0.000351	20.93	48.09	0.44	A_55_P2065966	Ctdp1
1815	6.38e-05	0.000351	16.41	46.5	0.35	A_51_P148959	Dhx36	DEAH (Asp-Glu-Ala-His) box polypeptide 36	72162
1816	6.38e-05	0.000351	9.57	27.11	0.35	A_51_P160439	Crybg3	beta-gamma crystallin domain containing 3	224273
1817	6.39e-05	0.000351	157.58	320.29	0.49	A_55_P1974783	Tsnax	translin-associated factor X	53424
1818	6.39e-05	0.000351	20.7	44.64	0.46	A_52_P602091	Csf1r	colony stimulating factor 1 receptor	12978
1819	6.4e-05	0.000351	12.54	4.99	2.51	A_51_P164393	Txndc2	thioredoxin domain containing 2 (spermatozoa)	213272
1820	6.47e-05	0.000354	31.99	69.05	0.46	A_51_P310649	Arsa	arylsulfatase A	11883
1821	6.48e-05	0.000354	29.65	67.73	0.44	A_52_P273929	Mrpl17	mitochondrial ribosomal protein L17	27397
1822	6.49e-05	0.000355	16.43	69.18	0.24	A_55_P2052062	Cd200	CD200 antigen	17470
1823	6.49e-05	0.000355	6.27	14.36	0.44	A_51_P241667	Prkdc	protein kinase, DNA activated, catalytic polypeptide	19090
1824	6.5e-05	0.000355	33.26	73.04	0.46	A_55_P2137121	Sp140	Sp140 nuclear body protein	434484
1825	6.52e-05	0.000356	7.79	18.94	0.41	A_51_P377376	Gnl3	guanine nucleotide binding protein-like 3 (nucleolar)	30877
1826	6.52e-05	0.000356	10.98	31.27	0.35	A_52_P542172	Rb1cc1	RB1-inducible coiled-coil 1	12421
1827	6.53e-05	0.000356	13.33	29.31	0.45	A_55_P2055869	Dvl2	dishevelled 2, dsh homolog (Drosophila)	13543
1828	6.53e-05	0.000356	14.55	45.95	0.32	A_55_P1972541	Zfp960	zinc finger protein 960	449000
1829	6.57e-05	0.000358	107.01	234	0.46	A_55_P2003951	Tmem192	transmembrane protein 192	73067
1830	6.58e-05	0.000358	47.16	107.34	0.44	A_51_P274947	Atad1	ATPase family, AAA domain containing 1	67979
1831	6.59e-05	0.000358	69.4	173.34	0.4	A_51_P491227	Suclg1	succinate-CoA ligase, GDP-forming, alpha subunit	56451
1832	6.59e-05	0.000358	65.95	156.55	0.42	A_52_P606303	Mrpl3	mitochondrial ribosomal protein L3	94062
1833	6.61e-05	0.000359	6.69	15.59	0.43	A_51_P248444	Poglut1	protein O-glucosyltransferase 1	224143
1834	6.61e-05	0.000359	54.31	126.81	0.43	A_51_P247799	Casp8	caspase 8	12370
1835	6.61e-05	0.000359	11.66	5.83	2	A_55_P2179746	Prss33	protease, serine, 33	353130
1836	6.62e-05	0.000359	20.71	45.3	0.46	A_66_P122173	Mkl2	MKL/myocardin-like 2	239719
1837	6.63e-05	0.00036	49.14	139.11	0.35	A_55_P2183015	P2rx4	purinergic receptor P2X, ligand-gated ion channel 4	18438
1838	6.64e-05	0.00036	29.73	62.96	0.47	A_55_P2345853	3830612M24	uncharacterized protein 3830612M24	330635
1839	6.65e-05	0.00036	181.98	378.37	0.48	A_55_P2168761	Sf1	splicing factor 1	22668
1840	6.66e-05	0.000361	93.09	276.63	0.34	A_51_P278994	Swap70	SWA-70 protein	20947
1841	6.68e-05	0.000361	143.7	293.82	0.49	A_55_P1997291	Fam53a	family with sequence similarity 53, member A	74504
1842	6.68e-05	0.000361	15.28	36.76	0.42	A_51_P127756	Ddx20	DEAD (Asp-Glu-Ala-Asp) box polypeptide 20	53975
1843	6.68e-05	0.000361	7.92	21.96	0.36	A_55_P2322555	5930433N17Rik	RIKEN cDNA 5930433N17 gene	399623
1844	6.7e-05	0.000362	229	511.49	0.45	A_51_P267314	Tbc1d10c	TBC1 domain family, member 10c	108995
1845	6.72e-05	0.000363	8.46	29.42	0.29	A_51_P253263	Zfp831	zinc finger protein 831	100043757
1846	6.74e-05	0.000363	27.33	10.42	2.62	A_52_P407191	Cct8l1	chaperonin containing TCP1, subunit 8 (theta)-like 1	242891
1847	6.76e-05	0.000364	15.23	44.45	0.34	A_51_P266143	Adpgk	ADP-dependent glucokinase	72141
1848	6.79e-05	0.000365	10.28	3.66	2.81	A_55_P2087147	A_55_P2087147
1849	6.8e-05	0.000365	10.57	22.16	0.48	A_55_P2401084	4930558N01Rik	RIKEN cDNA 4930558N01 gene	75840
1850	6.81e-05	0.000365	7.72	23.04	0.34	A_52_P130362	U29631
1851	6.83e-05	0.000365	106.3	238.1	0.45	A_52_P31543	Btg2	B cell translocation gene 2, anti-proliferative	12227
1852	6.83e-05	0.000365	12.4	35.19	0.35	A_51_P387608	Hif1a	hypoxia inducible factor 1, alpha subunit	15251
1853	6.84e-05	0.000365	26.65	59.26	0.45	A_52_P28792	Isg20l2	interferon stimulated exonuclease gene 20-like 2	229504
1854	6.84e-05	0.000365	119.2	448.57	0.27	A_55_P2117614	Tnfrsf13c	tumor necrosis factor receptor superfamily, member 13c	72049
1855	6.85e-05	0.000366	21.66	44.27	0.49	A_51_P176517	Ntmt1
1856	6.86e-05	0.000366	19.75	6.76	2.92	A_55_P1979888	Gm7167	predicted gene 7167	635871
1857	6.87e-05	0.000366	8.38	3.24	2.59	A_55_P2136581	A_55_P2136581
1858	6.87e-05	0.000366	18.56	8.16	2.27	A_55_P1978651	Wasf3	WAS protein family, member 3	245880
1859	6.87e-05	0.000366	117.06	248.24	0.47	A_51_P434240	Mrpl11	mitochondrial ribosomal protein L11	66419
1860	6.88e-05	0.000366	38.49	80.01	0.48	A_51_P192589	Pno1	partner of NOB1 homolog (S. cerevisiae)	66249
1861	6.88e-05	0.000366	7.91	23.58	0.34	A_51_P148494	Rnft1	ring finger protein, transmembrane 1	76892
1862	6.89e-05	0.000367	150.71	353.53	0.43	A_55_P2053541	A_55_P2053541
1863	6.91e-05	0.000367	26.55	57.1	0.46	A_55_P2010161	Fastkd5	FAST kinase domains 5	380601
1864	6.93e-05	0.000368	148.91	399.07	0.37	A_51_P138044	Foxo1	forkhead box O1	56458
1865	6.94e-05	0.000368	69.8	142.7	0.49	A_51_P115159	Fam162a	family with sequence similarity 162, member A	70186
1866	6.95e-05	0.000368	30.32	79.34	0.38	A_55_P2114218	Zcchc7	zinc finger, CCHC domain containing 7	319885
1867	6.95e-05	0.000368	10.09	29.99	0.34	A_55_P2121082	Cul2	cullin 2	71745
1868	6.98e-05	0.00037	8.07	19.06	0.42	A_52_P69789	Exosc1	exosome component 1	66583
1869	6.99e-05	0.00037	15.44	54.75	0.28	A_51_P158018	Bend5	BEN domain containing 5	67621
1870	7e-05	0.00037	21.54	56.8	0.38	A_52_P665675	Abca1	ATP-binding cassette, sub-family A (ABC1), member 1	11303
1871	7.03e-05	0.000372	15.19	41.1	0.37	A_55_P2128158	2410002O22Rik	RIKEN cDNA 2410002O22 gene	66975
1872	7.03e-05	0.000372	51.17	118.6	0.43	A_51_P203710	Taf8	TAF8 RNA polymerase II, TATA box binding protein (TBP)-associated factorq	63856
1873	7.04e-05	0.000372	8.17	17.09	0.48	A_51_P501107	Cul5	cullin 5	75717
1874	7.04e-05	0.000372	13.92	32.78	0.42	A_52_P40367	Mrpl42
1875	7.04e-05	0.000372	14.37	30.15	0.48	A_52_P263251	3110040N11Rik	RIKEN cDNA 3110040N11 gene	67290
1876	7.08e-05	0.000373	44.32	21.98	2.02	A_55_P1984098	Mst1	macrophage stimulating 1 (hepatocyte growth factor-like)	15235
1877	7.09e-05	0.000374	47.89	104.09	0.46	A_51_P191469	Rnf31
1878	7.13e-05	0.000375	42.66	19.55	2.18	A_55_P2182795	Plcg1	phospholipase C, gamma 1	18803
1879	7.13e-05	0.000375	80.76	177.84	0.45	A_55_P1966659	LOC547349	MHC class I family member	547349
1880	7.13e-05	0.000375	152.16	338.1	0.45	A_55_P2118067	4930404H24Rik	RIKEN cDNA 4930404H24 gene	78151
1881	7.16e-05	0.000376	59.6	133.11	0.45	A_55_P2183378	Snx11	sorting nexin 11	74479
1882	7.16e-05	0.000376	10.08	25.92	0.39	A_66_P134674	Far1	fatty acyl CoA reductase 1	67420
1883	7.17e-05	0.000376	51.76	114.13	0.45	A_51_P349662	Taf5l	TAF5-like RNA polymerase II, p300/CBP-associated factor (PCAF)-associated factor	102162
1884	7.17e-05	0.000376	48.36	20.74	2.33	A_55_P2336623	E030042N06Rik	RIKEN cDNA E030042N06 gene	319728
1885	7.17e-05	0.000376	7.46	19.35	0.39	A_55_P2028961	Idi1	isopentenyl-diphosphate delta isomerase	319554
1886	7.19e-05	0.000376	35.21	88.52	0.4	A_55_P2082708	Pwp2	PWP2 periodic tryptophan protein homolog (yeast)	110816
1887	7.2e-05	0.000376	58.9	129.05	0.46	A_51_P173212	Osbpl2	oxysterol binding protein-like 2	228983
1888	7.2e-05	0.000376	7.65	20.96	0.36	A_55_P2115871	Inpp5j	inositol polyphosphate 5-phosphatase J	170835
1889	7.21e-05	0.000377	63.84	135.04	0.47	A_51_P400773	Hdgfrp2	hepatoma-derived growth factor, related protein 2	15193
1890	7.23e-05	0.000377	6.14	16.24	0.38	A_55_P1992403	Simc1
1891	7.26e-05	0.000378	16.37	7.31	2.24	A_55_P2001633	Klhl3
1892	7.26e-05	0.000378	65.17	149.57	0.44	A_51_P298538	Prmt7	protein arginine N-methyltransferase 7	214572
1893	7.28e-05	0.000379	80.14	169.77	0.47	A_55_P1986706	Pih1d1	PIH1 domain containing 1	68845
1894	7.28e-05	0.000379	49.13	23.76	2.07	A_55_P1995243	Cobl	cordon-bleu	12808
1895	7.29e-05	0.000379	71.89	158.31	0.45	A_52_P57308	Cand1	cullin associated and neddylation disassociated 1	71902
1896	7.3e-05	0.000379	7.49	15.56	0.48	A_66_P117682	NAP095570-001
1897	7.3e-05	0.000379	134.92	59.62	2.26	A_55_P2022231	Gm826	predicted gene 826	329554
1898	7.3e-05	0.000379	26.1	69.8	0.37	A_51_P421984	Timm22	translocase of inner mitochondrial membrane 22 homolog (yeast)	56322
1899	7.31e-05	0.00038	30.5	82.14	0.37	A_55_P2154054	Myo18a	myosin XVIIIA	360013
1900	7.32e-05	0.00038	122.11	308.3	0.4	A_51_P148355	Zfp710	zinc finger protein 710	209225
1901	7.32e-05	0.00038	41.69	91.23	0.46	A_55_P2015113	Atg5	autophagy-related 5 (yeast)	11793
1902	7.37e-05	0.000382	40.31	84.81	0.48	A_55_P1990127	Dolpp1	dolichyl pyrophosphate phosphatase 1	57170
1903	7.38e-05	0.000382	6.3	12.83	0.49	A_51_P362013	Rexo1	REX1, RNA exonuclease 1 homolog (S. cerevisiae)	66932
1904	7.4e-05	0.000383	6.14	2.54	2.42	A_55_P2043083	Cyp4a12a	cytochrome P450, family 4, subfamily a, polypeptide 12a	277753
1905	7.42e-05	0.000383	217.22	442.34	0.49	A_55_P2073526	H2-Ke6	H2-K region expressed gene 6	14979
1906	7.42e-05	0.000383	48.93	119.08	0.41	A_55_P2010271	Samsn1	SAM domain, SH3 domain and nuclear localization signals, 1	67742
1907	7.42e-05	0.000383	8.1	20.59	0.39	A_66_P105046	Il18	interleukin 18	16173
1908	7.42e-05	0.000383	9.3	20	0.46	A_52_P252425	2700062C07Rik	RIKEN cDNA 2700062C07 gene	68046
1909	7.43e-05	0.000383	34.22	12.12	2.82	A_51_P472217	Sapcd2
1910	7.45e-05	0.000384	28.77	66.22	0.43	A_55_P2007377	Elf2	E74-like factor 2	69257
1911	7.45e-05	0.000384	15.64	45.56	0.34	A_55_P2171086	Prcp	prolylcarboxypeptidase (angiotensinase C)	72461
1912	7.45e-05	0.000384	48.11	12.23	3.93	DCP_20_3	DCP_20_3
1913	7.45e-05	0.000384	27.15	62.26	0.44	A_51_P112445	Wdr3	WD repeat domain 3	269470
1914	7.45e-05	0.000384	140.16	282.27	0.5	A_66_P117695	Zfp259	zinc finger protein 259	22687
1915	7.5e-05	0.000385	46.28	104.07	0.44	A_51_P131942	Dph5	DPH5 homolog (S. cerevisiae)	69740
1916	7.51e-05	0.000386	30.2	83.38	0.36	A_52_P206492	Pop4	processing of precursor 4, ribonuclease P/MRP family, (S. cerevisiae)	66161
1917	7.52e-05	0.000386	103.1	265.91	0.39	A_51_P130079	Lrmp	lymphoid-restricted membrane protein	16970
1918	7.56e-05	0.000387	183.63	370.81	0.5	A_51_P212630	Chd8	chromodomain helicase DNA binding protein 8	67772
1919	7.56e-05	0.000387	366.93	753.46	0.49	A_55_P2031501	Hnrnpa3	heterogeneous nuclear ribonucleoprotein A3	229279
1920	7.57e-05	0.000388	366.5	791.74	0.46	A_55_P2036495	A_55_P2036495
1921	7.57e-05	0.000388	52.51	110.85	0.47	A_55_P2086153	Bcdin3d	BCDIN3 domain containing	75284
1922	7.58e-05	0.000388	17.44	43.59	0.4	A_51_P483511	Dock8
1923	7.59e-05	0.000388	23.92	56.36	0.42	A_55_P2093543	Snapc4	small nuclear RNA activating complex, polypeptide 4	227644
1924	7.6e-05	0.000389	41.32	95.42	0.43	A_51_P169920	Noc2l	nucleolar complex associated 2 homolog (S. cerevisiae)	57741
1925	7.62e-05	0.00039	315.95	635.21	0.5	A_55_P1960416	Lrrc33	leucine rich repeat containing 33	224109
1926	7.63e-05	0.00039	50.25	115.1	0.44	A_51_P112557	Polr1c	polymerase (RNA) I polypeptide C	20016
1927	7.64e-05	0.00039	32.57	68.26	0.48	A_55_P1974617	Lysmd1	LysM, putative peptidoglycan-binding, domain containing 1	217779
1928	7.65e-05	0.00039	17.22	37.54	0.46	A_55_P2001861	A_55_P2001861
1929	7.66e-05	0.00039	61.41	151.42	0.41	A_51_P222283	Mlycd	malonyl-CoA decarboxylase	56690
1930	7.66e-05	0.00039	49.64	103.49	0.48	A_55_P2186562	Hars2	histidyl-tRNA synthetase 2, mitochondrial (putative)	70791
1931	7.67e-05	0.000391	115.99	241.91	0.48	A_55_P1970810	Agpat2	1-acylglycerol-3-phosphate O-acyltransferase 2 (lysophosphatidic acid acyltransferase, beta)	67512
1932	7.68e-05	0.000391	42.6	87.42	0.49	A_51_P385598	Slc37a4	solute carrier family 37 (glucose-6-phosphate transporter), member 4	14385
1933	7.73e-05	0.000393	63.48	147.79	0.43	A_52_P455404	Itpa	inosine triphosphatase (nucleoside triphosphate pyrophosphatase)	16434
1934	7.73e-05	0.000393	11.86	33.5	0.35	A_55_P2402134	9130020K20Rik
1935	7.74e-05	0.000393	23.68	66.75	0.35	A_52_P554267	Ilf3	interleukin enhancer binding factor 3	16201
1936	7.76e-05	0.000393	25.66	68.87	0.37	A_52_P292684	Exosc4	exosome component 4	109075
1937	7.77e-05	0.000394	41.69	104.06	0.4	A_55_P1990970	Casp9	caspase 9	12371
1938	7.8e-05	0.000395	28.08	61.06	0.46	A_51_P483373	Txndc5	thioredoxin domain containing 5	105245
1939	7.84e-05	0.000396	28.45	62.43	0.46	A_51_P236197	Polr1a	polymerase (RNA) I polypeptide A	20019
1940	7.91e-05	0.000399	84.51	173.38	0.49	A_55_P1989312	Prkd3	protein kinase D3	75292
1941	7.93e-05	0.0004	8.4	20.87	0.4	A_55_P2093727	Gemin6	gem (nuclear organelle) associated protein 6	67242
1942	7.95e-05	0.000401	35.77	73.75	0.48	A_55_P1958350	Nipsnap3b	nipsnap homolog 3B (C. elegans)	66536
1943	8.02e-05	0.000403	45.53	108.38	0.42	A_52_P264905	Cab39l	calcium binding protein 39-like	69008
1944	8.02e-05	0.000403	39.68	150.54	0.26	A_52_P1391	H2-DMb2	histocompatibility 2, class II, locus Mb2	15000
1945	8.04e-05	0.000404	13.24	29.78	0.44	A_51_P294113	Chd2	chromodomain helicase DNA binding protein 2	244059
1946	8.07e-05	0.000405	12.22	29.23	0.42	A_52_P367774	Zfp821	zinc finger protein 821	75871
1947	8.07e-05	0.000405	69.17	156.22	0.44	A_51_P479894	Cpsf3	cleavage and polyadenylation specificity factor 3	54451
1948	8.08e-05	0.000405	66.62	141.07	0.47	A_55_P2147971	Ranbp1	RAN binding protein 1	19385
1949	8.09e-05	0.000406	107.25	234.41	0.46	A_51_P286814	Ncor2	nuclear receptor co-repressor 2	20602
1950	8.1e-05	0.000406	100.63	236.49	0.43	A_55_P2088495	A_55_P2088495
1951	8.11e-05	0.000406	29.13	66.16	0.44	A_55_P2279035	9030419F21Rik	RIKEN cDNA 9030419F21 gene	71512
1952	8.12e-05	0.000407	9.37	3.58	2.61	A_55_P2030275	Gm5796	predicted gene 5796	545007
1953	8.12e-05	0.000407	246.86	750.66	0.33	A_55_P2066230	Hck	hemopoietic cell kinase	15162
1954	8.13e-05	0.000407	64.14	24.35	2.63	A_55_P2003576	Tpx2	TPX2, microtubule-associated protein homolog (Xenopus laevis)	72119
1955	8.16e-05	0.000408	10.17	20.88	0.49	A_51_P194306	Lrrc1	leucine rich repeat containing 1	214345
1956	8.17e-05	0.000408	7.78	17.97	0.43	A_55_P2046328	Gm6225
1957	8.17e-05	0.000408	13.09	6.16	2.12	A_55_P2089472	1700020A23Rik	RIKEN cDNA 1700020A23 gene	75656
1958	8.2e-05	0.00041	76.91	37.9	2.03	A_55_P2143120	AK044696
1959	8.22e-05	0.000411	9.16	23.23	0.39	A_52_P217646	Snapc3	small nuclear RNA activating complex, polypeptide 3	77634
1960	8.23e-05	0.000411	31.93	69.08	0.46	A_55_P2043434	Atmin	ATM interactor	234776
1961	8.25e-05	0.000412	23.71	10.65	2.23	A_55_P2059586	Fmo3	flavin containing monooxygenase 3	14262
1962	8.26e-05	0.000412	12.73	29.35	0.43	A_51_P217382	Kif1c
1963	8.3e-05	0.000413	14.03	38.87	0.36	A_52_P182592	Ube2w	ubiquitin-conjugating enzyme E2W (putative)	66799
1964	8.3e-05	0.000413	12.71	35.55	0.36	A_52_P282700	Zbtb33	zinc finger and BTB domain containing 33	56805
1965	8.3e-05	0.000413	17.83	37.81	0.47	A_51_P462546	Gmppa	GDP-mannose pyrophosphorylase A	69080
1966	8.33e-05	0.000414	104.13	383.77	0.27	A_55_P2101585	Cd55	CD55 antigen	13136
1967	8.33e-05	0.000414	14.41	37.64	0.38	A_55_P2081349	Focad
1968	8.34e-05	0.000414	28.99	58.03	0.5	A_55_P2000968	Ppp2r3c	protein phosphatase 2, regulatory subunit B'', gamma	59032
1969	8.35e-05	0.000414	125.09	260.86	0.48	A_55_P2158030	Glrx3	glutaredoxin 3	30926
1970	8.35e-05	0.000414	53.63	24.08	2.23	A_51_P133638	3110021A11Rik	RIKEN cDNA 3110021A11 gene	67289
1971	8.35e-05	0.000414	28.75	68.94	0.42	A_65_P01319	Pde4b	phosphodiesterase 4B, cAMP specific	18578
1972	8.37e-05	0.000414	7.9	19.75	0.4	A_51_P480499	Emc8
1973	8.37e-05	0.000414	76.19	189.91	0.4	A_55_P2313163	D10Bwg1070e	DNA segment, Chr 10, Brigham & Women's Genetics 1070 expressed	52902
1974	8.39e-05	0.000415	56.32	123.65	0.46	A_65_P15809	EU234054
1975	8.4e-05	0.000415	22.29	49.74	0.45	A_52_P20048	Tcf12	transcription factor 12	21406
1976	8.41e-05	0.000415	67.2	139.92	0.48	A_52_P526265	Wdr73	WD repeat domain 73	71968
1977	8.45e-05	0.000417	67.21	136.46	0.49	A_55_P2013591	A_55_P2013591
1978	8.45e-05	0.000417	10.8	27.78	0.39	A_55_P2064004	Rapgef2	Rap guanine nucleotide exchange factor (GEF) 2	76089
1979	8.48e-05	0.000417	16.48	35.92	0.46	A_52_P207635	Zfc3h1	zinc finger, C3H1-type containing	216345
1980	8.5e-05	0.000418	48.8	114.72	0.43	A_52_P633379	Prosc	proline synthetase co-transcribed	114863
1981	8.5e-05	0.000418	6.61	17.04	0.39	A_52_P271377	Efr3a	EFR3 homolog A (S. cerevisiae)	76740
1982	8.52e-05	0.000419	10.43	22.56	0.46	A_51_P383629	Vps4a	vacuolar protein sorting 4a (yeast)	116733
1983	8.53e-05	0.000419	22.83	54.93	0.42	A_55_P2374337	A130071D04Rik	RIKEN cDNA A130071D04 gene	320791
1984	8.6e-05	0.000421	1603.65	5734.97	0.28	A_51_P483576	AF138742
1985	8.6e-05	0.000421	85.08	172.33	0.49	A_55_P2051322	Efhd2	EF hand domain containing 2	27984
1986	8.63e-05	0.000423	87.92	189.76	0.46	A_55_P2059337	Fastk	Fas-activated serine/threonine kinase	66587
1987	8.67e-05	0.000424	6.83	18.96	0.36	A_55_P2115176	Pdhx	pyruvate dehydrogenase complex, component X	27402
1988	8.71e-05	0.000426	221.81	459.97	0.48	A_66_P124551	Akap13
1989	8.72e-05	0.000426	22.7	48.39	0.47	A_52_P134556	Cd2bp2	CD2 antigen (cytoplasmic tail) binding protein 2	70233
1990	8.73e-05	0.000426	98.15	222.74	0.44	A_66_P136099	Coasy	Coenzyme A synthase	71743
1991	8.76e-05	0.000427	83.31	198.69	0.42	A_52_P555235	Rgs19	regulator of G-protein signaling 19	56470
1992	8.79e-05	0.000428	40.42	19.28	2.1	A_51_P468020	Dnaaf1
1993	8.8e-05	0.000428	7.37	20.56	0.36	A_52_P327664	Gbp5	guanylate binding protein 5	229898
1994	8.8e-05	0.000428	325.95	709.11	0.46	A_55_P2166538	Mrps16	mitochondrial ribosomal protein S16	66242
1995	8.81e-05	0.000429	176.18	76.95	2.29	A_51_P342189	ENSMUST00000069035
1996	8.82e-05	0.000429	8.51	4.06	2.1	A_55_P2081318	Gnas	GNAS (guanine nucleotide binding protein, alpha stimulating) complex locus	14683
1997	8.84e-05	0.000429	20.55	44.83	0.46	A_55_P1997898	Tfeb	transcription factor EB	21425
1998	8.84e-05	0.000429	8.34	20.96	0.4	A_51_P319453	Zfp143	zinc finger protein 143	20841
[truncated: 1,025 more rows]

## Sheet: Day 9
Day 9 class comparison: 3584 significantly changed genes
No.	Parametric p-value	FDR	Geom mean of intensities in day 9 IRR	Geom mean of intensities in day 9 CTL	Fold-change	UniqueID	Symbol	Name	EntrezID
1	< 1e-07	< 1e-07	22.61	146.4	0.15	A_52_P615247	ENSMUST00000159087
2	< 1e-07	< 1e-07	152.27	934.62	0.16	A_55_P2111322	Iglv1	immunoglobulin lambda variable 1	16142
3	< 1e-07	< 1e-07	19.1	66.08	0.29	A_55_P2179398	Alg1	asparagine-linked glycosylation 1 homolog (yeast, beta-1,4-mannosyltransferase)	208211
4	< 1e-07	< 1e-07	175.59	50.15	3.5	A_55_P1990870	Mylk3	myosin light chain kinase 3	213435
5	< 1e-07	< 1e-07	61.96	254.35	0.24	A_51_P199135	Cd83	CD83 antigen	12522
6	< 1e-07	< 1e-07	180.54	830.95	0.22	A_51_P278868	H2-DMb1	histocompatibility 2, class II, locus Mb1	14999
7	< 1e-07	< 1e-07	9.06	68.6	0.13	A_55_P2147547	S79427
8	< 1e-07	< 1e-07	650.81	2960.95	0.22	A_55_P1962305	Plac8	placenta-specific 8	231507
9	< 1e-07	< 1e-07	67.35	334.73	0.2	A_55_P1981964	Tnfrsf13b	tumor necrosis factor receptor superfamily, member 13b	57916
10	< 1e-07	< 1e-07	65.59	380.21	0.17	A_55_P2087622	Il4i1	interleukin 4 induced 1	14204
11	< 1e-07	< 1e-07	191.99	30.28	6.34	A_51_P246317	Mt2	metallothionein 2	17750
12	< 1e-07	< 1e-07	17.27	58.94	0.29	A_55_P2082319	BC094916	cDNA sequence BC094916	545384
13	< 1e-07	< 1e-07	152.62	34.64	4.41	A_52_P628067	Cdca3	cell division cycle associated 3	14793
14	< 1e-07	< 1e-07	47.45	162.65	0.29	A_51_P299805	Slc46a3	solute carrier family 46, member 3	71706
15	< 1e-07	< 1e-07	379.09	2001.74	0.19	A_51_P343517	Ly6d	lymphocyte antigen 6 complex, locus D	17068
16	< 1e-07	< 1e-07	1042.68	3700.44	0.28	A_52_P90363	Ifi27l2a	interferon, alpha-inducible protein 27 like 2A	76933
17	< 1e-07	< 1e-07	56.12	366.37	0.15	A_55_P1987406	AY679096
18	< 1e-07	< 1e-07	676.17	4009.92	0.17	A_55_P2145224	ENSMUST00000103749
19	< 1e-07	< 1e-07	13.93	60.48	0.23	A_55_P1974178	Pyhin1	pyrin and HIN domain family, member 1	236312
20	< 1e-07	< 1e-07	760.06	4516.11	0.17	A_51_P483576	AF138742
21	< 1e-07	< 1e-07	298.87	1438.38	0.21	A_51_P465350	Ly86	lymphocyte antigen 86	17084
22	< 1e-07	< 1e-07	17.85	89.98	0.2	A_55_P1988872	Bcl11a	B cell CLL/lymphoma 11A (zinc finger protein)	14025
23	< 1e-07	< 1e-07	187.15	821.42	0.23	A_55_P2136906	Vpreb3	pre-B lymphocyte gene 3	22364
24	< 1e-07	< 1e-07	169.75	666.8	0.25	A_52_P354823	Irf8	interferon regulatory factor 8	15900
25	< 1e-07	< 1e-07	36.05	173.71	0.21	A_51_P104608	Rnase6	ribonuclease, RNase A family, 6	78416
26	< 1e-07	< 1e-07	15.4	63.59	0.24	A_55_P2026218	Igsf8	immunoglobulin superfamily, member 8	140559
27	< 1e-07	< 1e-07	47.09	158.38	0.3	A_55_P1954081	Ccdc115	coiled-coil domain containing 115	69668
28	< 1e-07	< 1e-07	67.47	345.08	0.2	A_55_P2101585	Cd55	CD55 antigen	13136
29	< 1e-07	< 1e-07	55.83	159.33	0.35	A_55_P1996087	Gm14325	predicted gene 14325	329575
30	< 1e-07	< 1e-07	8.15	29.21	0.28	A_55_P2472735	A530032D15Rik	RIKEN cDNA A530032D15Rik gene	381287
31	< 1e-07	< 1e-07	316.4	1674.7	0.19	A_52_P483336	Ms4a1	membrane-spanning 4-domains, subfamily A, member 1	12482
32	< 1e-07	< 1e-07	48	164.39	0.29	A_51_P380178	Id3	inhibitor of DNA binding 3	15903
33	< 1e-07	< 1e-07	1072.37	274.81	3.9	A_51_P314397	Crip2	cysteine rich protein 2	68337
34	< 1e-07	< 1e-07	1270.13	445.88	2.85	A_51_P377760	Rnasel	ribonuclease L (2', 5'-oligoisoadenylate synthetase-dependent)	24014
35	< 1e-07	< 1e-07	60.28	12.46	4.84	A_52_P406181	Nacad	NAC alpha domain containing	192950
36	< 1e-07	< 1e-07	14	46.59	0.3	A_55_P2004258	Gm7102	predicted gene 7102	633057
37	< 1e-07	< 1e-07	131.8	333.51	0.4	A_55_P2047698	Pop7	processing of precursor 7, ribonuclease P family, (S. cerevisiae)	74097
38	< 1e-07	< 1e-07	45.95	212.04	0.22	A_52_P77245	Snx8	sorting nexin 8	231834
39	< 1e-07	< 1e-07	47.11	226.43	0.21	A_55_P2003911	AB663493
40	< 1e-07	< 1e-07	605.58	216.2	2.8	A_55_P2243566	9430076G02Rik	RIKEN cDNA 9430076G02 gene	77433
41	< 1e-07	< 1e-07	84.79	382.51	0.22	A_51_P453111	Hexb	hexosaminidase B	15212
42	< 1e-07	< 1e-07	200.94	48.9	4.11	A_51_P227004	Cks1b	CDC28 protein kinase 1b	54124
43	< 1e-07	< 1e-07	8.57	49.84	0.17	A_55_P1959718	Cobll1	Cobl-like 1	319876
44	< 1e-07	< 1e-07	113.04	420.55	0.27	A_55_P2118067	4930404H24Rik	RIKEN cDNA 4930404H24 gene	78151
45	< 1e-07	< 1e-07	10.8	64.86	0.17	A_55_P2095251	Ell3
46	< 1e-07	< 1e-07	3917.48	1278.88	3.06	A_51_P300506	Cox6b2	cytochrome c oxidase subunit VIb polypeptide 2	333182
47	< 1e-07	< 1e-07	24.79	86.54	0.29	A_51_P317673	Zfp764	zinc finger protein 764	233893
48	< 1e-07	< 1e-07	62.09	302.24	0.21	A_52_P390944	Chst3
49	< 1e-07	< 1e-07	227.41	950.17	0.24	A_51_P171999	Apoe	apolipoprotein E	11816
50	< 1e-07	< 1e-07	19.92	70.91	0.28	A_65_P11193	Flad1	RFad1, flavin adenine dinucleotide synthetase, homolog (yeast)	319945
51	< 1e-07	< 1e-07	47.85	148.19	0.32	A_55_P2060752	Usp12	ubiquitin specific peptidase 12	22217
52	< 1e-07	< 1e-07	6.14	22.8	0.27	A_66_P132428	X91669
53	< 1e-07	< 1e-07	6.68	33.95	0.2	A_52_P243599	Hsd17b12	hydroxysteroid (17-beta) dehydrogenase 12	56348
54	< 1e-07	< 1e-07	956.45	5469.48	0.17	A_51_P342652	Cd79b	CD79B antigen	15985
55	< 1e-07	< 1e-07	15.47	57.02	0.27	A_51_P261001	Mtf2	metal response element binding transcription factor 2	17765
56	< 1e-07	< 1e-07	35.73	159.13	0.22	A_51_P193146	Ms4a6c	membrane-spanning 4-domains, subfamily A, member 6C	73656
57	< 1e-07	< 1e-07	21.42	104.36	0.21	A_51_P242930	Lat2	linker for activation of T cells family, member 2	56743
58	< 1e-07	< 1e-07	16.52	78.47	0.21	A_51_P234788	Cxxc5	CXXC finger 5	67393
59	< 1e-07	< 1e-07	68.83	325.88	0.21	A_55_P2117614	Tnfrsf13c	tumor necrosis factor receptor superfamily, member 13c	72049
60	< 1e-07	< 1e-07	42.05	124.21	0.34	A_55_P1985189	ENSMUST00000155906
61	< 1e-07	9.41e-06	111.62	457.72	0.24	A_51_P185660	Ccl9	chemokine (C-C motif) ligand 9	20308
62	< 1e-07	9.41e-06	73.75	311.18	0.24	A_55_P2108943	Ccr6	chemokine (C-C motif) receptor 6	12458
63	< 1e-07	9.41e-06	143.08	442.07	0.32	A_66_P112855	AI413582
64	< 1e-07	9.41e-06	50.11	142.24	0.35	A_55_P2113837	Tbc1d1	TBC1 domain family, member 1	57915
65	< 1e-07	9.41e-06	20.7	63.29	0.33	A_52_P273929	Mrpl17	mitochondrial ribosomal protein L17	27397
66	< 1e-07	9.41e-06	427.51	1243.85	0.34	A_51_P467410	Npm1	nucleophosmin 1	18148
67	< 1e-07	9.41e-06	13.52	88.11	0.15	A_55_P1963002	Ppfia4	protein tyrosine phosphatase, receptor type, f polypeptide (PTPRF), interacting protein (liprin), alpha 4	68507
68	< 1e-07	9.41e-06	16.97	90.8	0.19	A_55_P1988994	HQ446714
69	< 1e-07	9.41e-06	66.62	188.52	0.35	A_51_P249051	Pycr2	pyrroline-5-carboxylate reductase family, member 2	69051
70	< 1e-07	9.41e-06	63.22	179.72	0.35	A_55_P2052897	Arhgap30	Rho GTPase activating protein 30	226652
71	< 1e-07	9.41e-06	868.36	3054.1	0.28	A_51_P302358	Ltb	lymphotoxin B	16994
72	< 1e-07	9.41e-06	38.96	161.1	0.24	A_52_P591153	Pld4
73	< 1e-07	9.41e-06	306.23	1612.9	0.19	A_55_P2137496	Cd79a	CD79A antigen (immunoglobulin-associated alpha)	12518
74	< 1e-07	9.41e-06	41.04	192.52	0.21	A_55_P2142430	Bank1	B cell scaffold protein with ankyrin repeats 1	242248
75	< 1e-07	9.41e-06	61.34	21.03	2.92	A_55_P2154787	Ppp1cb	protein phosphatase 1, catalytic subunit, beta isoform	19046
76	< 1e-07	9.41e-06	19.73	100.89	0.2	A_51_P147274	Clec4a3	C-type lectin domain family 4, member a3	73149
77	< 1e-07	9.41e-06	50.77	215.73	0.24	A_51_P473734	H2-DMa	histocompatibility 2, class II, locus DMa	14998
78	< 1e-07	9.41e-06	35.67	131.55	0.27	A_51_P406638	Rfc1	replication factor C (activator 1) 1	19687
79	< 1e-07	9.41e-06	93.76	288.24	0.33	A_55_P2011172	LOC675851	NADH dehydrogenase [ubiquinone] 1 subunit C2-like	675851
80	< 1e-07	9.41e-06	123.17	488.03	0.25	A_55_P2079079	Cd19	CD19 antigen	12478
81	< 1e-07	9.41e-06	685.8	240.62	2.85	A_51_P457528	Ccnb2	cyclin B2	12442
82	< 1e-07	9.41e-06	19.48	58.7	0.33	A_55_P1971278	Kdm2a	lysine (K)-specific demethylase 2A	225876
83	< 1e-07	9.41e-06	285.76	972.95	0.29	A_51_P266248	Ighv14-2	immunoglobulin heavy variable 14-2	668421
84	< 1e-07	9.41e-06	2296.1	10319.3	0.22	A_55_P2156731	H2-Eb1	histocompatibility 2, class II antigen E beta	14969
85	< 1e-07	9.41e-06	597.93	2374.87	0.25	A_55_P2024888	Ctss	cathepsin S	13040
86	< 1e-07	9.41e-06	32.1	84.96	0.38	A_52_P1197913	Gadd45b	growth arrest and DNA-damage-inducible 45 beta	17873
87	< 1e-07	9.41e-06	28.79	112.38	0.26	A_55_P2066578	Ifi204	interferon activated gene 204	15951
88	< 1e-07	9.41e-06	34.86	104.39	0.33	A_55_P2016316	Xrn2	5'-3' exoribonuclease 2	24128
89	< 1e-07	9.41e-06	4.61	19.48	0.24	A_66_P103477	AU019823
90	< 1e-07	9.41e-06	220.31	905.04	0.24	A_52_P507382	Unc93b1	unc-93 homolog B1 (C. elegans)	54445
91	< 1e-07	9.41e-06	206.93	660.3	0.31	A_55_P2006008	Serpinb1a	serine (or cysteine) peptidase inhibitor, clade B, member 1a	66222
92	< 1e-07	9.41e-06	2223.02	11615	0.19	A_55_P1962747	H2-Ab1	histocompatibility 2, class II antigen A, beta 1	14961
93	< 1e-07	9.41e-06	415.33	1744.89	0.24	A_52_P51078	Ctsh	cathepsin H	13036
94	< 1e-07	9.41e-06	27.67	97.26	0.28	A_51_P150608	Jagn1	jagunal homolog 1 (Drosophila)	67767
95	< 1e-07	9.41e-06	266.75	1270.43	0.21	A_55_P1960053	Hvcn1	hydrogen voltage-gated channel 1	74096
96	< 1e-07	9.41e-06	16.58	54.22	0.31	A_51_P146813	Mocs3	molybdenum cofactor synthesis 3	69372
97	< 1e-07	9.41e-06	83.37	376.76	0.22	A_51_P146149	Napsa	napsin A aspartic peptidase	16541
98	< 1e-07	9.41e-06	72.04	290.35	0.25	A_55_P2130090	Cnn3	calponin 3, acidic	71994
99	< 1e-07	9.41e-06	7.59	26.77	0.28	A_55_P2032294	Zfp932	zinc finger protein 932	69504
100	< 1e-07	9.41e-06	89.96	250.41	0.36	A_66_P118233	Hnrnpa0	heterogeneous nuclear ribonucleoprotein A0	77134
101	< 1e-07	9.41e-06	44.01	11.14	3.95	A_66_P132121	AK156771
102	< 1e-07	9.41e-06	550.81	212.98	2.59	A_51_P249118	Abcb4	ATP-binding cassette, sub-family B (MDR/TAP), member 4	18670
103	< 1e-07	9.41e-06	12.07	57.2	0.21	A_51_P369971	Fra10ac1
104	< 1e-07	9.41e-06	29.03	100.59	0.29	A_52_P198435	Rasgrp3
105	< 1e-07	9.41e-06	9.37	37.42	0.25	A_55_P1968433	Agpat9	1-acylglycerol-3-phosphate O-acyltransferase 9	231510
106	< 1e-07	9.41e-06	7.03	30.68	0.23	A_52_P160970	Akap10	A kinase (PRKA) anchor protein 10	56697
107	< 1e-07	9.41e-06	17.9	89.93	0.2	A_51_P375862	Srpk3	serine/arginine-rich protein specific kinase 3	56504
108	< 1e-07	9.41e-06	20.45	93.23	0.22	A_55_P2036693	Cd40	CD40 antigen	21939
109	< 1e-07	9.41e-06	33.08	166.86	0.2	A_55_P2094104	U55650
110	< 1e-07	9.41e-06	8.58	43.99	0.2	A_66_P100050	1810043H04Rik
111	< 1e-07	9.41e-06	13.51	38.06	0.36	A_52_P442756	Btf3l4	basic transcription factor 3-like 4	70533
112	< 1e-07	9.41e-06	388.75	1531.81	0.25	A_55_P1983448	S100a4	S100 calcium binding protein A4	20198
113	1e-07	9.41e-06	34.63	107.74	0.32	A_52_P175066	Cd2ap	CD2-associated protein	12488
114	1e-07	9.41e-06	46.74	163.35	0.29	A_55_P2067226	Arpc5l	actin related protein 2/3 complex, subunit 5-like	74192
115	1e-07	9.41e-06	33.59	187.65	0.18	A_55_P2058028	X79554
116	1e-07	9.41e-06	9.18	67.79	0.14	A_51_P170178	B3gnt8	UDP-GlcNAc:betaGal beta-1,3-N-acetylglucosaminyltransferase 8	232984
117	1e-07	9.41e-06	282.95	1219.47	0.23	A_55_P2002757	Blnk	B cell linker	17060
118	1e-07	9.41e-06	16.91	58.34	0.29	A_55_P1992592	Il5ra	interleukin 5 receptor, alpha	16192
119	1e-07	9.41e-06	127.45	334.4	0.38	A_55_P2074035	Haao
120	1e-07	9.41e-06	42.43	165.11	0.26	A_55_P1962918	Mnda	myeloid cell nuclear differentiation antigen	381308
121	1e-07	9.41e-06	171.66	629.14	0.27	A_52_P552589	Map4k1	mitogen-activated protein kinase kinase kinase kinase 1	26411
122	1e-07	9.41e-06	25.57	151.83	0.17	A_51_P232281	Pla2g2d	phospholipase A2, group IID	18782
123	1e-07	9.41e-06	65.26	188.17	0.35	A_55_P2073482	Gm13430	predicted gene 13430	675440
124	1e-07	9.41e-06	93.09	350.46	0.27	A_52_P203691	Arl5c	ADP-ribosylation factor-like 5C	217151
125	1e-07	9.41e-06	50.98	196.71	0.26	A_51_P242201	Naaa	N-acylethanolamine acid amidase	67111
126	1e-07	9.41e-06	30.89	126.46	0.24	A_55_P2472435	Gbp3	guanylate binding protein 3	55932
127	1e-07	9.41e-06	89.5	509.51	0.18	A_51_P154485	Fcrla	Fc receptor-like A	98752
128	1e-07	9.41e-06	28.35	86.87	0.33	A_51_P338317	Rhoq	ras homolog gene family, member Q	104215
129	1e-07	9.41e-06	35.34	105.17	0.34	A_55_P2183378	Snx11	sorting nexin 11	74479
130	1e-07	9.41e-06	120.33	529.58	0.23	A_51_P449325	H2-Oa	histocompatibility 2, O region alpha locus	15001
131	1e-07	9.41e-06	95.38	26.18	3.64	A_55_P2035286	Uhrf1	ubiquitin-like, containing PHD and RING finger domains, 1	18140
132	1e-07	9.41e-06	34.46	117.56	0.29	A_55_P2057877	Pou2f2	POU domain, class 2, transcription factor 2	18987
133	1e-07	9.41e-06	10.52	33.35	0.32	A_52_P182592	Ube2w	ubiquitin-conjugating enzyme E2W (putative)	66799
134	1e-07	9.41e-06	118.42	43.87	2.7	A_51_P510663	Supt3
135	1e-07	9.41e-06	28.42	175.47	0.16	A_51_P245989	Ccr2	chemokine (C-C motif) receptor 2	12772
136	1e-07	9.41e-06	61.57	153.46	0.4	A_55_P2180869	Ocel1	occludin/ELL domain containing 1	77090
137	1e-07	9.41e-06	13.15	91.75	0.14	A_55_P2018061	Cd209a	CD209a antigen	170786
138	1e-07	9.41e-06	14.24	39.8	0.36	A_51_P304126	Necap1	NECAP endocytosis associated 1	67602
139	1e-07	9.41e-06	80.31	241.5	0.33	A_51_P402536	Uvrag	UV radiation resistance associated gene	78610
140	1e-07	9.41e-06	37.82	101.58	0.37	A_55_P1963339	E430025E21Rik	RIKEN cDNA E430025E21 gene	223593
141	1e-07	9.41e-06	649.06	3131.53	0.21	A_51_P284608	Cd74	CD74 antigen (invariant polypeptide of major histocompatibility complex, class II antigen-associated)	16149
142	1e-07	9.41e-06	60.52	215.15	0.28	A_52_P195839	Ctsc	cathepsin C	13032
143	1e-07	9.41e-06	52.31	212.27	0.25	A_55_P2042823	Sh3bp2	SH3-domain binding protein 2	24055
144	1e-07	9.41e-06	39.99	126.85	0.32	A_52_P332788	C130026I21Rik
145	1e-07	9.41e-06	64.44	174.69	0.37	A_51_P466148	Bckdha	branched chain ketoacid dehydrogenase E1, alpha polypeptide	12039
146	1e-07	9.41e-06	47.6	180	0.26	A_51_P506755	Tep1	telomerase associated protein 1	21745
147	1e-07	9.41e-06	65.83	238.38	0.28	A_51_P130079	Lrmp	lymphoid-restricted membrane protein	16970
148	1e-07	9.41e-06	5.76	31.43	0.18	A_55_P2001274	AY114394
149	1e-07	9.41e-06	62.63	201.99	0.31	A_55_P2015687	Phf11d
150	1e-07	9.41e-06	8.24	37.51	0.22	A_55_P1955970	Cbfa2t2	core-binding factor, runt domain, alpha subunit 2, translocated to, 2 (human)	12396
151	1e-07	9.41e-06	42.58	108.42	0.39	A_66_P106090	Rpa3	replication protein A3	68240
152	2e-07	1.35e-05	3247.49	1214.7	2.67	A_51_P307325	Rbbp4	retinoblastoma binding protein 4	19646
153	2e-07	1.35e-05	82.56	263.71	0.31	A_52_P528600	Hhex	hematopoietically expressed homeobox	15242
154	2e-07	1.35e-05	37.25	149.88	0.25	A_52_P260994	Fgd2	FYVE, RhoGEF and PH domain containing 2	26382
155	2e-07	1.35e-05	30.29	89.57	0.34	A_55_P1964375	Gm9731	predicted gene 9731	732482
156	2e-07	1.35e-05	30.78	78.24	0.39	A_51_P242076	Ubr7	ubiquitin protein ligase E3 component n-recognin 7 (putative)	66622
157	2e-07	1.35e-05	95.15	246.56	0.39	A_55_P1990225	Fnta	farnesyltransferase, CAAX box, alpha	14272
158	2e-07	1.35e-05	111	45.25	2.45	A_55_P1956457	6030458C11Rik	RIKEN cDNA 6030458C11 gene	77877
159	2e-07	1.35e-05	487.97	2757.9	0.18	A_51_P378298	Faim3	Fas apoptotic inhibitory molecule 3	69169
160	2e-07	1.35e-05	45.81	131.75	0.35	A_55_P1958246	Tcof1	Treacher Collins Franceschetti syndrome 1, homolog	21453
161	2e-07	1.35e-05	999.25	3790.3	0.26	A_55_P2031436	Ly6e	lymphocyte antigen 6 complex, locus E	17069
162	2e-07	1.35e-05	92.05	340.77	0.27	A_51_P100034	Mif4gd	MIF4G domain containing	69674
163	2e-07	1.35e-05	54.68	179.4	0.3	A_51_P262515	Phf11a
164	2e-07	1.35e-05	26.93	70.05	0.38	A_55_P2166262	Rnf215	ring finger protein 215	71673
165	2e-07	1.35e-05	5.07	21.19	0.24	A_55_P1981599	Ccdc125	coiled-coil domain containing 125	76041
166	2e-07	1.35e-05	15.62	69.97	0.22	A_55_P2178044	Inppl1	inositol polyphosphate phosphatase-like 1	16332
[truncated: 3,418 more rows]

## Sheet: Day 25
Day 25 class comparison: 3478 significantly changed genes
[truncated: 3,479 more rows]

[truncated: 1 more sheets: Day 30]
