# Supplementary material for: Effect of 90Sr internal emitter on gene expression in mouse blood
Source: BMC Genomics. 2015 Aug 7;16(1):586. doi: 10.1186/s12864-015-1774-z (PMC4528784; doi:10.1186/s12864-015-1774-z)
Supplement: Additional file 3: — List of 1184 common genes and PANTHER GO analysis. (XLS 143 kb) [file 12864_2015_1774_MOESM3_ESM.xls]

## Sheet: Additional file 3
Additional file 3: 1184 genes in common to all time points in the study												GO analysis of 1184 genes
Symbol	Name	EntrezID										PANTHER GO-Slim Biological Process	Bonferroni corrected p-value
Arnt	1-acylglycerol-3-phosphate O-acyltransferase 2 (lysophosphatidic acid acyltransferase, beta)	67512										primary metabolic process	1.47e-18
Ebag9	2,4-dienoyl CoA reductase 1, mitochondrial	67460										metabolic process	3.74e-18
Pigs	2 phospho oligoadenylate synthetase 2	246728										nucleobase-containing compound metabolic process	3.86e-18
Sbk1	45S pre-ribosomal RNA	100861531										multicellular organismal process	1.21e-10
Phb	5 phospho-nucleotidase, cytosolic	50773										single-multicellular organism process	1.21e-10
Zmym6	5phospho exoribonuclease 2	24128										RNA metabolic process	6.7e-09
Atp13a1	A kinase (PRKA) anchor protein 10	56697										mRNA processing	8.15e-09
AK170517	acetoacetyl-CoA synthetase	78894										system process	2.73e-08
Apbb1ip	acetyl-Coenzyme A acyltransferase 1B	235674										mRNA splicing, via spliceosome	4.61e-07
Apobec3	acetyl-Coenzyme A carboxylase alpha	107476										neurological system process	2.04e-06
Arhgap17	acid phosphatase 5, tartrate resistant	11433										protein metabolic process	4.84e-06
Bckdha	actin related protein 2/3 complex, subunit 5-like	74192										translation	9.02e-05
Arhgap25	acyl-CoA synthetase family member 3	257633										nervous system development	0.000814
Arhgap30	acyl-CoA synthetase short-chain family member 1	68738										sensory perception	0.000956
Apoe	acyl-Coenzyme A dehydrogenase family, member 9	229211										DNA metabolic process	0.00102
Arfgap2	acyl-Coenzyme A oxidase 3, pristanoyl	80911										muscle organ development	0.00125
Avl9	adaptor protein complex AP-1, gamma 2 subunit	11766										mesoderm development	0.00214
Arhgef1	adducin 3 (gamma)	27360										chromatin organization	0.00286
Arhgap39	adenosine deaminase, RNA-specific	56417										system development	0.00324
Arhgap4	adenylate cyclase 7	11513										RNA splicing	0.00802
Arhgef3	adenylosuccinate lyase	11564										RNA splicing, via transesterification reactions	0.00802
Arid1b	adenylosuccinate synthetase like 1	11565										DNA repair	0.00907
B3gnt5	ADP-ribosylation factor GTPase activating protein 2	77038										ectoderm development	0.0101
BC094916	ADP-ribosylation factor-like 5C	217151										protein targeting	0.0128
Akap10	alanyl-tRNA synthetase domain containing 1	69684										synaptic transmission	0.0199
Atp13a2	aldo-keto reductase family 1, member B3 (aldose reductase)	11677										organelle organization	0.0223
Atr	alkB, alkylation repair homolog 4 (E. coli)	72041										regulation of translation	0.0281
Gtf2b	alpha glucosidase 2 alpha neutral subunit	14376										cell-cell signaling	0.0344
Pde4b	aminopeptidase-like 1	228961										protein glycosylation	0.0418
AY114394	amyloid beta (A4) precursor protein-binding, family B, member 1 interacting protein	54519
AY731702	amyloid beta precursor protein (cytoplasmic tail) binding protein 2	66884
Atraid	anaphase promoting complex subunit 4	52206
Bcl6	ankyrin repeat and SOCS box-containing 2	65256
Atrip	ankyrin repeat domain 44	329154
AY351698	apolipoprotein B mRNA editing enzyme, catalytic polypeptide 3	80287
AY679096	apolipoprotein E	11816
B3galt4	aquarius	11834
B3gnt1	archain 1	213827
Appbp2	ArfGAP with coiled-coil, ankyrin repeat and PH domains 1	216859
Aqr	ArfGAP with coiled-coil, ankyrin repeat and PH domains 2	78618
Sec24c	arginyl aminopeptidase (aminopeptidase B)	215615
Rnf34	arginyl-tRNA synthetase 2, mitochondrial	109093
Bcap29	armadillo repeat containing 10	67211
Bcar3	aryl hydrocarbon receptor nuclear translocator	11863
Bcdin3d	aryl hydrocarbon receptor nuclear translocator-like	11865
Bcl11a	arylsulfatase A	11883
Atp5sl	asparagine-linked glycosylation 5 homolog (yeast, dolichyl-phosphate beta-glucosyltransferase)	66248
Eif4enif1	aspartyl aminopeptidase	13437
BB312617	AT rich interactive domain 1B (SWI-like)	239985
BC048373	AT rich interactive domain 4A (RBP1-like)	238247
BC051226	AT rich interactive domain 4B (RBP1-like)	94246
BC080787	AT rich interactive domain 5B (MRF1-like)	71371
Bmf	ATP5S-like	66349
Blnk	ATPase type 13A1	170759
Bloc1s2a	ATPase type 13A2	74772
Alkbh4	ATP-binding cassette, sub-family A (ABC1), member 1	11303
Anapc4	ATP-binding cassette, sub-family E (OABP), member 1	24015
Ankrd44	ATP-binding cassette, sub-family F (GCN20), member 3	27406
Ap1g2	ATP-binding cassette, sub-family G (WHITE), member 1	11307
Brd3	ATR interacting protein	235610
Bcor	autophagy related 16 like 2 (S. cerevisiae)	73683
Bend5	autophagy-related 5 (yeast)	11793
Rras2	avian reticuloendotheliosis viral (v-rel) oncogene related B	19698
Bri3bp	AVL9 homolog (S. cerevisiase)	78937
Cd74	B and T lymphocyte associated	208154
Ccm2	B cell CLL/lymphoma 11A (zinc finger protein)	14025
Ccnl2	B cell leukemia/lymphoma 6	12053
Cd19	B cell linker	17060
Ccdc61	B cell receptor associated protein 29	12033
Casp1	B cell scaffold protein with ankyrin repeats 1	242248
Carkd	barrier to autointegration factor 1	23825
Ccdc86	BCDIN3 domain containing	75284
Cd200	BCL2 modifying factor	171543
Cand1	BCL2-associated athanogene 5	70369
Ccr6	BCL6 interacting corepressor	71458
Cct4	BEN domain containing 5	67621
Tep1	beta galactoside alpha 2,6 sialyltransferase 1	20440
Calhm2	beta-1,4-N-acetyl-galactosaminyl transferase 1	14421
Ddx58	beta-gamma crystallin domain containing 3	224273
Cd55	biotinidase	26363
Ccl9	branched chain ketoacid dehydrogenase E1, alpha polypeptide	12039
Ccdc71	breast cancer anti-estrogen resistance 3	29815
Cd52	Bri3 binding protein	76809
Card11	bromo adjacent homology domain containing 1	228536
Casp8	bromodomain adjacent to zinc finger domain, 2B	407823
Cd37	bromodomain containing 3	67382
Cd72	Bruton agammaglobulinemia tyrosine kinase	12229
Cd53	BRX1, biogenesis of ribosomes, homolog (S. cerevisiae)	67832
Camta2	BTB and CNC homology 2	12014
Ap5z1	c-abl oncogene 1, non-receptor tyrosine kinase	11350
Cdc123	calcium binding protein 39-like	69008
Cdk10	calcium homeostasis modulator 2	72691
Cdk4	calcium/calmodulin-dependent protein kinase ID	227541
Cyb561d2	calponin 3, acidic	71994
Cyfip1	canopy 2 homolog (zebrafish)	56530
Ctdp1	capicua homolog (Drosophila)	71722
Chchd1	carbohydrate kinase domain containing	69225
Ddx20	carboxypeptidase M	70574
Dexi	casein kinase 1, gamma 3	70425
Dgcr14	casein kinase 2, alpha prime polypeptide	13000
Chd7	caspase 1	12362
Chkb	caspase 8	12370
Chst3	caspase 9	12371
Cep68	caspase recruitment domain family, member 11	108723
Dhx36	cathepsin A	19025
Dhx38	cathepsin C	13032
Dld	cathepsin H	13036
Cybasc3	CCR4-NOT transcription complex, subunit 2	72068
Cnpy2	CD19 antigen	12478
Coa4	CD2 antigen	12481
Cobll1	CD2 antigen (cytoplasmic tail) binding protein 2	70233
Coa6	CD200 antigen	17470
Coasy	CD2-associated protein	12488
Commd3	CD37 antigen	12493
Commd4	CD52 antigen	23833
Commd5	CD53 antigen	12508
Coq2	CD55 antigen	13136
Coro1a	CD72 antigen	12517
Coro7	CD74 antigen (invariant polypeptide of major histocompatibility complex, class II antigen-associated)	16149
Cpm	CD79A antigen (immunoglobulin-associated alpha)	12518
Cpsf2	CD79B antigen	15985
Cpsf7	CDC42 small effector 1	57912
Ctu2	CDC-like kinase 2	12748
Ctps2	CDGSH iron sulfur domain 3	217149
Akr1b3	cDNA sequence AB124611	382062
Cbx1	cDNA sequence BC051226	407803
Ccdc22	cDNA sequence BC094916	545384
Cpsf3	cell division cycle 123 homolog (S. cerevisiae)	98828
Crip2	cell division cycle associated 4	71963
Cse1l	centromere protein O	52504
Csf1r	centrosomal protein 68	216543
Cmtm7	cerebral cavernous malformation 2 homolog (human)	216527
Cnot2	chaperonin containing Tcp1, subunit 4 (delta)	12464
Clta	chemokine (C-C motif) ligand 9	20308
Cnn3	chemokine (C-C motif) receptor 6	12458
Dnaja3	chemokine (C-X-C motif) receptor 5	12145
Ctsh	chloride channel CLIC-like 1	229725
Csnk2a2	choline kinase beta	12651
Dennd6a	chondroitin sulfate N-acetylgalactosaminyltransferase 2	78752
Cs	chromatin licensing and DNA replication factor 1	67177
Cic	chromobox homolog 1 (Drosophila HP1 beta)	12412
Decr1	citrate synthase	12974
Cxxc5	CKLF-like MARVEL transmembrane domain containing 7	102545
Cxcr5	clathrin, light polypeptide (Lca)	12757
Ddx39b	cleavage and polyadenylation specific factor 2	51786
Ddx51	cleavage and polyadenylation specific factor 7	269061
Ddx46	cleavage and polyadenylation specificity factor 3	54451
Dhx15	cleavage stimulation factor, 3@#$%& pre-RNA, subunit 1	67337
Ctsa	CLIP associating protein 1	76707
Ctsc	CLK4-associating serine/arginine rich protein	53609
Cyb561d1	CNDP dipeptidase 2 (metallopeptidase M20 family)	66054
D15Ertd621e	Cobl-like 1	319876
D10Wsu52e	Coenzyme A synthase	71743
Dbnl	coenzyme Q2 homolog, prenyltransferase (yeast)	71883
Cisd3	coiled-coil domain containing 115	69668
Clasp1	coiled-coil domain containing 22	54638
Clasrp	coiled-coil domain containing 61	232933
Clcc1	coiled-coil domain containing 71	72454
Clk2	coiled-coil domain containing 86	108673
Csgalnact2	coiled-coil-helix-coiled-coil-helix domain containing 1	66121
Dennd1c	colony stimulating factor 1 receptor	12978
D230019N24Rik	COMM domain containing 3	12238
D2hgdh	COMM domain containing 4	66199
D85126	COMM domain containing 5	66398
Dgkq	component of Sp100-rs	114564
Ddx17	coronin 7	78885
Ddost	coronin, actin binding protein 1A	12721
Ddx54	CREB regulated transcription coactivator 3	70461
Cstf1	CTF8, chromosome transmission fidelity factor 8 homolog (S. cerevisiae)	214987
Cenpo	cullin associated and neddylation disassociated 1	71902
Dnajc30	CXXC finger 5	67393
Cndp2	cyclin L2	56036
Crtc3	cyclin-dependent kinase 10	234854
Crybg3	cyclin-dependent kinase 4	12567
Ddx52	cysteine rich protein 2	68337
Dhx32	cytidine 5@#$%&-triphosphate synthase 2	55936
Dnttip2	cytochrome b, ascorbate dependent 3	225912
Dnajc9	cytochrome b-561 domain containing 1	72023
Dnpep	cytochrome b-561 domain containing 2	56368
Dolpp1	cytohesin 4	72318
Dock10	cytoplasmic FMR1 interacting protein 1	20430
Dok3	cytoplasmic FMR1 interacting protein 2	76884
Dmap1	cytosolic thiouridylase subunit 2 homolog (S. pombe)	66965
Dpp3	D-2-hydroxyglutarate dehydrogenase	98314
Dus3l	DEAD (Asp-Glu-Ala-Asp) box polypeptide 17	67040
Dusp12	DEAD (Asp-Glu-Ala-Asp) box polypeptide 20	53975
Dusp7	DEAD (Asp-Glu-Ala-Asp) box polypeptide 39B	53817
DV644831	DEAD (Asp-Glu-Ala-Asp) box polypeptide 46	212880
E05351	DEAD (Asp-Glu-Ala-Asp) box polypeptide 51	69663
E130215H24Rik	DEAD (Asp-Glu-Ala-Asp) box polypeptide 52	78394
E130309D02Rik	DEAD (Asp-Glu-Ala-Asp) box polypeptide 54	71990
E2f3	DEAD (Asp-Glu-Ala-Asp) box polypeptide 58	230073
Eefsec	DEAH (Asp-Glu-Ala-His) box polypeptide 15	13204
Efcab14	DEAH (Asp-Glu-Ala-His) box polypeptide 30	72831
Egr1	DEAH (Asp-Glu-Ala-His) box polypeptide 32	101437
Ehmt1	DEAH (Asp-Glu-Ala-His) box polypeptide 36	72162
Eif2b1	DEAH (Asp-Glu-Ala-His) box polypeptide 38	64340
Eif6	dedicator of cytokinesis 10	210293
Ebf1	DENN/MADD domain containing 1A	227801
Ecd	DENN/MADD domain containing 1C	70785
Eif4h	deoxynucleotidyltransferase, terminal, interacting protein 2	99480
ENSMUST00000103349	developmentally regulated GTP binding protein 1	13494
Eci1	dexamethasone-induced transcript	58239
Edc4	diacylglycerol kinase, theta	110524
Ecsit	DiGeorge syndrome critical region gene 14	27886
Eif2b2	dihydrolipoamide dehydrogenase	13382
ENSMUST00000103410	dihydrouridine synthase 2-like (SMM1, S. cerevisiae)	66369
ENSMUST00000103426	dihydrouridine synthase 3-like (S. cerevisiae)	224907
ENSMUST00000101325	dipeptidylpeptidase 3	75221
ENSMUST00000103331	dipeptidylpeptidase 4	13482
Eif2b4	DNA methyltransferase 1-associated protein 1	66233
Dot1l	DNA segment, Chr 10, Wayne State University 52, expressed	28088
Eif3g	DnaJ (Hsp40) homolog, subfamily A, member 3	83945
Eif4a1	DnaJ (Hsp40) homolog, subfamily C, member 30	66114
Eif4a3	DnaJ (Hsp40) homolog, subfamily C, member 9	108671
Elf2	docking protein 3	27261
Ell3	dolichyl pyrophosphate phosphatase 1	57170
Dus2l	dolichyl-di-phosphooligosaccharide-protein glycotransferase	13200
ENSMUST00000050829	dolichyl-phosphate mannosyltransferase polypeptide 3	68563
Emid1	DOT1-like, histone H3 methyltransferase (S. cerevisiae)	208266
Emp3	DPH1 homolog (S. cerevisiae)	116905
Drg1	drebrin-like	13169
ENSMUST00000103469	dual specificity phosphatase 12	80915
ENSMUST00000103550	dual specificity phosphatase 7	235584
ENSMUST00000177795	E2F transcription factor 3	13557
Faim3	E74-like factor 2	69257
Eps15l1	early B cell factor 1	13591
EU568236	early growth response 1	13653
Ercc2	ecdysoneless homolog (Drosophila)	70601
Fkbp2	ecotropic viral integration site 2a	14017
Esco1	ECSIT homolog (Drosophila)	26940
Fam117b	EMI domain containing 1	140703
FM179740	Ena-vasodilator stimulated phosphoprotein	14026
Esf1	enhancer of mRNA decapping 4	234699
Ercc4	enoyl Coenzyme A hydratase, short chain, 1, mitochondrial	93747
Ero1lb	enoyl-Coenzyme A delta isomerase 1	13177
Fbxo46	epidermal growth factor receptor pathway substrate 15-like 1	13859
Fam162a	epithelial membrane protein 3	13732
Fbxo4	epoxide hydrolase 1, microsomal	13849
Fcgrt	ERO1-like beta (S. cerevisiae)	67475
Fcrla	ESF1, nucleolar pre-rRNA processing protein, homolog (S. cerevisiae)	66580
Fchsd2	establishment of cohesion 1 homolog 1 (S. cerevisiae)	77805
Ephx1	estrogen receptor-binding fragment-associated gene 9	55960
Fem1b	estrogen related receptor, alpha	26379
EU817848	euchromatic histone methyltransferase 1	77683
Esrra	eukaryotic elongation factor, selenocysteine-tRNA-specific	65967
Evi2a	eukaryotic translation initiation factor 2B, subunit 1 (alpha)	209354
Evl	eukaryotic translation initiation factor 2B, subunit 2 beta	217715
Exoc3	eukaryotic translation initiation factor 2B, subunit 4 delta	13667
Exosc3	eukaryotic translation initiation factor 3, subunit G	53356
Exosc6	eukaryotic translation initiation factor 4A1	13681
Exosc7	eukaryotic translation initiation factor 4A3	192170
Exosc8	eukaryotic translation initiation factor 4E nuclear import factor 1	74203
Ezr	eukaryotic translation initiation factor 4H	22384
Faim	eukaryotic translation initiation factor 6	16418
Fcer2a	excision repair cross-complementing rodent repair deficiency, complementation group 2	13871
Fcgr2b	excision repair cross-complementing rodent repair deficiency, complementation group 4	50505
Fmnl1	exocyst complex component 3	211446
Foxk1	exosome component 3	66362
Foxo1	exosome component 6	72544
Foxred1	exosome component 7	66446
Fuk	exosome component 8	69639
Zkscan6	exportin, tRNA (nuclear export receptor for tRNAs)	73192
Arpc5l	expressed sequence AI467606	101602
Brix1	expressed sequence AW549877	106064
Fh1	extended synaptotagmin-like protein 1	23943
Fut7	ezrin	22350
Grap	FAD-dependent oxidoreductase domain containing 1	235169
Ganab	family with sequence similarity 111, member A	107373
Gba2	family with sequence similarity 117, member B	72750
Gdap10	family with sequence similarity 162, member A	70186
Gemin4	family with sequence similarity 173, member A	214917
Get4	family with sequence similarity 173, member B	68073
Ggct	family with sequence similarity 43, member A	224093
Gimap1	family with sequence similarity 46, member A	212943
Glcci1	family with sequence similarity 65, member B	193385
Gm13430	Fanconi anemia, complementation group A	14087
Gm14085	Fanconi anemia, complementation group E	72775
Gaa	Fas apoptotic inhibitory molecule	23873
Gabpa	Fas apoptotic inhibitory molecule 3	69169
Gm2a	Fas-activated serine/threonine kinase	66587
Gm4955	F-box and leucine-rich repeat protein 6	30840
Gm5595	F-box protein 22	71999
Gm6756	F-box protein 25	66822
Gm7102	F-box protein 4	106052
Gmcl1	F-box protein 46	243867
Gmeb1	Fc receptor, IgE, low affinity II, alpha polypeptide	14128
Gmfg	Fc receptor, IgG, alpha chain transporter	14132
Gmfb	Fc receptor, IgG, low affinity IIb	14130
Gng13	Fc receptor-like A	98752
Gng10	FCH and double SH3 domains 2	207278
Gngt2	feminization 1 homolog b (C. elegans)	14155
Gnpat	filamin A interacting protein 1-like	78749
Gns	FK506 binding protein 15	338355
Golga5	FK506 binding protein 2	14227
Gps1	forkhead box K1	17425
GQ856057	forkhead box O1	56458
Gpr183	formin-like 1	57778
Grk6	fucokinase	234730
Grlf1	fucosyltransferase 7	14347
Gnl1	fumarate hydratase 1	14194
Hmox2	G protein pathway suppressor 1	209318
Hmgn1	G protein-coupled receptor 183	321019
Hnrnpr	G protein-coupled receptor kinase 6	26385
Gstm1	GA repeat binding protein, alpha	14390
Gtf3c6	gamma-glutamyl cyclotransferase	110175
Gtf2h4	gem (nuclear organelle) associated protein 4	276919
HQ446714	general transcription factor II E, polypeptide 1 (alpha subunit)	74197
Hspa9	general transcription factor II H, polypeptide 4	14885
HQ015080	general transcription factor IIB	229906
Hsf1	general transcription factor IIF, polypeptide 2	68705
Iars	general transcription factor III A	66596
Iars2	general transcription factor IIIC, polypeptide 6, alpha	67371
Hadh	germ cell-less homolog 1 (Drosophila)	23885
Hck	glia maturation factor, beta	63985
Hdac1	glia maturation factor, gamma	63986
H2-Ab1	glucocorticoid induced transcript 1	170772
Hars2	glucocorticoid modulatory element binding protein 1	56809
Hhex	glucosamine (N-acetyl)-6-sulfatase	75612
Gtf2e1	glucosidase beta 2	230101
Grwd1	glucosidase, alpha, acid	14387
Hprt	glutamate-rich WD repeat containing 1	101612
Rn45s	glutamine-rich 1	69232
Rmi1	glutaminyl-tRNA synthetase	97541
Hps6	glutathione S-transferase, mu 1	14862
Hexb	glyceronephosphate O-acyltransferase	14712
H2-DMb2	GM2 ganglioside activator protein	14667
Gtf3a	golgi associated, gamma adaptin ear containing, ARF binding protein 2	74105
Hip1r	golgi autoantigen, golgin subfamily a, 5	27277
Gtf2ird2	golgi to ER traffic protein 4 homolog (S. cerevisiae)	67604
Hmgcs1	GPN-loop GTPase 1	74254
Hnrnpa3	GRB2-related adaptor protein	71520
Hvcn1	GTF2I repeat domain containing 2	114674
H2-Aa	GTPase, IMAP family member 1	16205
Hdac10	guanine nucleotide binding protein (G protein), gamma 10	14700
Hdac7	guanine nucleotide binding protein (G protein), gamma 13	64337
Hdgfrp2	guanine nucleotide binding protein (G protein), gamma transducing activity polypeptide 2	14710
Helz2	guanine nucleotide binding protein-like 1	14670
Id3	H2A histone family, member Y	26914
Ifi27l2a	H2-K region expressed gene 6	14979
Isg20l2	heat shock factor 1	15499
Ist1	heat shock protein 9	15526
Il6st	hematopoietically expressed homeobox	15242
Ints10	heme oxygenase (decycling) 2	15369
Igk-V21	hemopoietic cell kinase	15162
Ikbkb	hepatoma-derived growth factor, related protein 2	15193
Irf5	Hermansky-Pudlak syndrome 6	20170
Ints3	heterogeneous nuclear ribonucleoprotein A0	77134
Ints4	heterogeneous nuclear ribonucleoprotein A3	229279
Ipmk	heterogeneous nuclear ribonucleoprotein R	74326
Il4i1	hexosaminidase B	15212
Ing5	high mobility group nucleosomal binding domain 1	15312
Ighv1-77	histidyl-tRNA synthetase 2, mitochondrial (putative)	70791
Icam2	histocompatibility 2, class II antigen A, alpha	14960
Icosl	histocompatibility 2, class II antigen A, beta 1	14961
Ifi203	histocompatibility 2, class II antigen E beta	14969
Idh3a	histocompatibility 2, class II, locus DMa	14998
Ier5	histocompatibility 2, class II, locus Mb1	14999
Iffo1	histocompatibility 2, class II, locus Mb2	15000
Ifi30	histocompatibility 2, O region alpha locus	15001
Ifit3	histocompatibility 2, O region beta locus	15002
Igkv3-4	histone deacetylase 1	433759
Iglv1	histone deacetylase 10	170787
Ik	histone deacetylase 7	56233
Iqgap1	homeodomain leucine zipper-encoding gene	239099
Ilf3	huntingtin interacting protein 1 related	29816
Isy1	hydrogen voltage-gated channel 1	74096
Ighv14-2	hydroxyacyl-Coenzyme A dehydrogenase	15107
Irak3	hypoxanthine guanine phosphoribosyl transferase	15452
Itpr3	icos ligand	50723
Kif1c	IK cytokine	24010
Jagn1	immediate early response 5	15939
JX420695	immunoglobulin heavy variable 14-2	668421
Kars	immunoglobulin heavy variable 1-77	619994
Kat7	immunoglobulin kappa chain variable 21 (V21)	692179
Kbtbd4	immunoglobulin kappa variable 3-4	626347
Khdrbs1	immunoglobulin lambda variable 1	16142
Krtcap2	IMP4, U3 small nucleolar ribonucleoprotein, homolog (yeast)	27993
Lrmp	influenza virus NS1A binding protein	117198
Ivd	inhibitor of DNA binding 3	15903
Kti12	inhibitor of growth family, member 5	66262
Kif21b	inhibitor of kappaB kinase beta	16150
LOC675851	inosine triphosphatase (nucleoside triphosphate pyrophosphatase)	16434
Lpxn	inositol 1,4,5-triphosphate receptor 3	16440
Lonp1	inositol 1,4,5-trisphosphate receptor 1	16438
Lbh	inositol polyphosphate multikinase	69718
Ktn1	integrator complex subunit 10	70885
Lars	integrator complex subunit 3	229543
Lass4	integrator complex subunit 4	101861
LOC631033	integrin beta 7	16421
Itpr1	intercellular adhesion molecule 2	15896
Jkamp	interferon activated gene 203	15950
JX120262	interferon gamma inducible protein 30	65972
Leng9	interferon regulatory factor 5	27056
Letm1	interferon regulatory factor 8	15900
Lgals8	interferon regulatory factor 9	16391
Limd2	interferon stimulated exonuclease gene 20-like 2	229504
Jmjd1c	interferon, alpha-inducible protein 27 like 2A	76933
JX120299	interferon-induced protein with tetratricopeptide repeats 3	15959
Klc2	interleukin 2 receptor, gamma chain	16186
Klf2	interleukin 4 induced 1	14204
Klhdc10	interleukin 6 signal transducer	16195
Kri1	interleukin enhancer binding factor 3	16201
Ldoc1l	interleukin-1 receptor-associated kinase 3	73914
Jakmip1	intermediate filament family orphan 1	320678
Lcmt2	IQ motif containing GTPase activating protein 1	29875
Ivns1abp	isocitrate dehydrogenase 3 (NAD+) alpha	67834
Itgb7	isoleucine-tRNA synthetase	105148
Itpa	isoleucine-tRNA synthetase 2, mitochondrial	381314
Lrch4	isovaleryl coenzyme A dehydrogenase	56357
Lmbr1l	ISY1 splicing factor homolog (S. cerevisiae)	57905
Lrrc33	jagunal homolog 1 (Drosophila)	67767
Lrrc45	janus kinase and microtubule interacting protein 1	76071
Lrrc61	JNK1/MAPK8-associated membrane protein	104771
Lrrk2	jumonji domain containing 1C	108829
Macf1	kelch domain containing 10	76788
Ly6a	kelch repeat and BTB (POZ) domain containing 4	67136
Man2a1	keratinocyte associated protein 2	66059
Ly6d	KH domain containing, RNA binding, signal transduction associated 1	20218
Map1s	kinectin 1	16709
Ly86	kinesin family member 21B	16565
Lysmd1	kinesin light chain 2	16594
Malt1	KRI1 homolog (S. cerevisiae)	215194
M34528	Kruppel-like factor 2 (lung)	16598
Manf	KTI12 homolog, chromatin associated (S. cerevisiae)	100087
Map2k5	LAG1 homolog, ceramide synthase 4	67260
Mgat1	large subunit GTPase 1 homolog (S. cerevisiae)	224092
Mapk1ip1	lectin, galactose binding, soluble 8	56048
Matr3	lectin, mannose-binding 2	66890
Med26	leucine rich repeat containing 33	224109
Med29	leucine rich repeat containing 45	217366
Mettl23	leucine rich repeat containing 61	243371
Map3k2	leucine zipper, down-regulated in cancer 1-like	223732
Map4k2	leucine zipper-EF-hand containing transmembrane protein 1	56384
Mfsd5	leucine-rich repeat kinase 2	66725
Mdp1	leucine-rich repeats and calponin homology (CH) domain containing 4	231798
Map2k1	leucyl-tRNA synthetase	107045
Map4k1	leukocyte receptor cluster (LRC) member 9	243813
Mcts1	leupaxin	107321
Mapk9	LIM domain containing 2	67803
Mbip	limb region 1 like	74775
Map3k1	limb-bud and heart	77889
Mcmbp	lon peptidase 1, mitochondrial	74142
Mia3	LSM1 homolog, U6 small nuclear RNA associated (S. cerevisiae)	67207
Mina	LTV1 homolog (S. cerevisiae)	353258
Mllt6	lymphocyte antigen 6 complex, locus D	17068
Mlycd	lymphocyte antigen 6 complex, locus E	17069
Mmgt2	lymphocyte antigen 86	17084
Mical1	lymphocyte specific 1	16985
Me2	lymphoid-restricted membrane protein	16970
Mif4gd	lymphotoxin B	16994
Mbnl3	lysine--tRNA ligase-like	631033
Mndal	LysM, putative peptidoglycan-binding, domain containing 1	217779
Ltb	lysyl-tRNA synthetase	85305
Mrps17	magnesium-dependent phosphatase 1	67881
Ms4a6b	major facilitator superfamily domain containing 5	106073
Ncf2	male-specific lethal 1 homolog (Drosophila)	74026
Mrps18b	malic enzyme 2, NAD(+)-dependent, mitochondrial	107029
Mrps12	malignant T cell amplified sequence 1	68995
Mrpl43	malonyl CoA:ACP acyltransferase (mitochondrial)	223722
Mtpap	malonyl-CoA decarboxylase	56690
Myo18a	mannose-P-dolichol utilization defect 1	24070
Mphosph8	mannosidase 2, alpha 1	17158
Msh3	mannoside acetylglucosaminyltransferase 1	17308
Mrpl4	MAP3K12 binding inhibitory protein 1	217588
Mrpl39	matrin 3	17184
Mvb12a	max binding protein	17428
Mrpl49	MCM (minichromosome maintenance deficient) binding protein	210711
Ncor2	Mdm2, transformed 3T3 cell double minute p53 binding protein	105837
Mrps2	mediator complex subunit 26	70625
Mrps26	mediator complex subunit 29	67224
Msl1	melanoma inhibitory activity 3	338366
Mtx1	membrane magnesium transporter 2	216829
2015-03-01	membrane-associated ring finger (C3HC4) 1	72925
Napsa	membrane-spanning 4-domains, subfamily A, member 1	12482
Narfl	membrane-spanning 4-domains, subfamily A, member 6B	69774
Mplkip	mesencephalic astrocyte-derived neurotrophic factor	74840
Ncln	metallothionein 2	17750
Ncoa6	metastasis-associated gene family, member 2	23942
Ndufc2	metaxin 1	17827
Msto1	microtubule associated monoxygenase, calponin and LIM domain containing 1	171580
Mocs3	microtubule-actin crosslinking factor 1	11426
Mt2	MIF4G domain containing	69674
Nckap1l	misato homolog 1 (Drosophila)	229524
Ndst1	mitochondrial GTPase 1 homolog (S. cerevisiae)	212508
Ndufa9	mitochondrial poly(A) polymerase	67440
N4bp3	mitochondrial ribosomal protein L11	66419
Naa35	mitochondrial ribosomal protein L16	94063
Naa38	mitochondrial ribosomal protein L17	27397
Nacad	mitochondrial ribosomal protein L18	67681
Nagk	mitochondrial ribosomal protein L19	56284
Naglu	mitochondrial ribosomal protein L21	353242
NAP058945-1	mitochondrial ribosomal protein L23	19935
NAP059589-1	mitochondrial ribosomal protein L3	94062
NAP092869-001	mitochondrial ribosomal protein L36	94066
NAP092996-001	mitochondrial ribosomal protein L39	27393
NAP094517-001	mitochondrial ribosomal protein L4	66163
NAP111797-1	mitochondrial ribosomal protein L40	18100
NAP111845-1	mitochondrial ribosomal protein L43	94067
NAP112102-1	mitochondrial ribosomal protein L49	18120
NAP112620-1	mitochondrial ribosomal protein S12	24030
NAP112892-1	mitochondrial ribosomal protein S17	66258
NAP113790-1	mitochondrial ribosomal protein S18B	66973
NAP114346-1	mitochondrial ribosomal protein S2	118451
Ndufs2	mitochondrial ubiquitin ligase activator of NFKB 1	68350
Mrpl3	mitogen-activated protein kinase 1 interacting protein 1	69546
Mrpl36	mitogen-activated protein kinase 9	26420
Mrpl11	mitogen-activated protein kinase kinase 1	26395
Mrpl16	mitogen-activated protein kinase kinase 5	23938
Mrpl17	mitogen-activated protein kinase kinase kinase 1	26401
Mrpl18	mitogen-activated protein kinase kinase kinase 14	53859
Mrpl19	mitogen-activated protein kinase kinase kinase 2	26405
Mrpl21	mitogen-activated protein kinase kinase kinase kinase 1	26411
Mrpl23	mitogen-activated protein kinase kinase kinase kinase 2	26412
Mtbp	MKL (megakaryoblastic leukemia)/myocardin-like 1	223701
Mycbp2	molybdenum cofactor synthesis 3	69372
Myo1g	M-phase phosphoprotein 8	75339
Mzb1	MPN domain containing	68047
Mpdu1	mucosa associated lymphoid tissue lymphoma translocation gene 1	240354
Mrpl40	muscleblind-like 3 (Drosophila)	171170
Ncf1	mutS homolog 3 (E. coli)	17686
Neurl2	myb-like, SWIRM and MPN domains 1	320713
Nedd4l	MYC binding protein 2	105689
Mta2	myc induced nuclear antigen	67014
Mul1	myeloid nuclear differentiation antigen like	100040462
Mtg1	myeloid/lymphoid or mixed-lineage leukemia (trithorax homolog, Drosophila); translocated to, 6	246198
Neil1	myosin IG	246177
Nedd9	myosin XVIIIA	360013
Nfkb2	N(alpha)-acetyltransferase 35, NatC auxiliary subunit	78689
Nfkbie	N(alpha)-acetyltransferase 38, NatC auxiliary subunit	76522
Nfu1	NAC alpha domain containing	192950
Ngdn	N-acetylglucosamine kinase	56174
Nxf1	NADH dehydrogenase (ubiquinone) 1 alpha subcomplex, 9	66108
Oas2	NADH dehydrogenase (ubiquinone) Fe-S protein 2	226646
Osbpl2	NADH dehydrogenase (ubiquinone) Fe-S protein 8	225887
Mcat	NADH dehydrogenase [ubiquinone] 1 subunit C2-like	675851
Nrf1	napsin A aspartic peptidase	16541
Nubp1	NCK associated protein 1 like	105855
Nup88	N-deacetylase/N-sulfotransferase (heparan glucosaminyl) 1	15531
Nfatc3	NEDD4 binding protein 3	212706
Osgep	nei endonuclease VIII-like 1 (E. coli)	72774
Osbpl5	neural precursor cell expressed, developmentally down-regulated gene 4-like	83814
Osbpl7	neural precursor cell expressed, developmentally down-regulated gene 9	18003
Oxld1	neuralized homolog 4 (Drosophila)	216860
Ostc	neuralized-like 2 (Drosophila)	415115
Pank4	neuroguidin, EIF4E binding protein	68966
Pex7	neutral sphingomyelinase (N-SMase) activation associated factor	18201
Nsmaf	neutrophil cytosolic factor 1	17969
Nt5c	neutrophil cytosolic factor 2	17970
Pan2	NFU1 iron-sulfur cluster scaffold homolog (S. cerevisiae)	56748
Parp1	NHP2 non-histone chromosome protein 2-like 1 (S. cerevisiae)	20826
Papolg	NHP2 ribonucleoprotein homolog (yeast)	52530
Nudt19	nicalin homolog (zebrafish)	103425
Parp4	NmrA-like family domain containing 1	67824
Pdcd2	NOP2 nucleolar protein homolog (yeast)	110109
Pdcd2l	NOP56 ribonucleoprotein homolog (yeast)	67134
Pde4a	Notch gene homolog 2 (Drosophila)	18129
Phyh	NTF2-related export protein 1	56488
P2rx4	nuclear factor of activated T cells, cytoplasmic, calcineurin dependent 3	18021
Pafah1b3	nuclear factor of kappa light polypeptide gene enhancer in B cells 2, p49/p100	18034
Pak2	nuclear factor of kappa light polypeptide gene enhancer in B cells inhibitor, epsilon	18037
Ptges2	nuclear pore membrane protein 121	107939
Nsd1	nuclear prelamin A recognition factor-like	67563
Nudt6	nuclear receptor coactivator 6	56406
Nup85	nuclear receptor co-repressor 2	20602
Pdia6	nuclear receptor subfamily 2, group F, member 6	13864
Pex13	nuclear receptor-binding SET-domain protein 1	18193
Pdlim2	nuclear respiratory factor 1	18181
Phgdh	nuclear RNA export factor 1 homolog (S. cerevisiae)	53319
Pars2	nucleolar complex associated 2 homolog (S. cerevisiae)	57741
Parvg	nucleolar protein 11	68979
Pde4dip	nucleophosmin 1	18148
Phf15	nucleoporin 85	445007
Phf20	nucleoporin 88	19069
Phb2	nucleotide binding protein 1	26425
Phf11a	nudix (nucleoside diphosphate linked moiety X)-type motif 19	110959
Phf11d	nudix (nucleoside diphosphate linked moiety X)-type motif 6	229228
Plbd1	oligosaccharyltransferase complex subunit	66357
Pisd-ps1	O-sialoglycoprotein endopeptidase	66246
Pigyl	oxysterol binding protein-like 2	228983
Pih1d1	oxysterol binding protein-like 5	79196
Pik3r4	oxysterol binding protein-like 7	71240
Psmb10	partner of NOB1 homolog (S. cerevisiae)	66249
Pno1	parvin, gamma	64099
Pomgnt1	PDZ and LIM domain 2	213019
Rhobtb2	pentatricopeptide repeat domain 3	69956
Psma4	peptidase (mitochondrial processing) beta	73078
Pop4	peroxisomal biogenesis factor 13	72129
Pop7	peroxisomal biogenesis factor 7	18634
Ppcs	PHD finger protein 15	76901
Ppm1m	PHD finger protein 20	228829
Gm16515	phenylalanyl-tRNA synthetase, alpha subunit	66590
Prkcb	phosphatidylinositol 3 kinase, regulatory subunit, polypeptide 4, p150	75669
Ppp4r1	phosphatidylinositol glycan anchor biosynthesis, class S	276846
Ppp5c	phosphatidylinositol glycan anchor biosynthesis, class Y-like	66268
Prkd2	phosphatidylserine decarboxylase, pseudogene 1	236604
Polm	phosphodiesterase 4A, cAMP specific	18577
Polr2f	phosphodiesterase 4B, cAMP specific	18578
Polr2m	phosphodiesterase 4D interacting protein (myomegalin)	83679
Prkd3	phospholipase B domain containing 1	66857
Rab40c	phosphopantothenoylcysteine synthetase	106564
Ppp3cc	phytanoyl-CoA hydroxylase	16922
Preb	PIH1 domain containing 1	68845
Plec	platelet-activating factor acetylhydrolase, isoform 1b, subunit 3	18476
Prpf31	pleckstrin homology domain containing, family G (with RhoGef domain) member 2	101497
Prpf8	pleckstrin homology domain containing, family M (with RUN domain) member 1	353047
Prr14l	pleckstrin homology domain containing, family O member 1	67220
Prosc	plectin	18810
Psen2	plexin B2	140570
Psmb9	pogo transposable element with ZNF domain	229584
Plrg1	poly (ADP-ribose) polymerase family, member 1	11545
Plxnb2	poly (ADP-ribose) polymerase family, member 2	11546
Pml	poly (ADP-ribose) polymerase family, member 4	328417
Plp2	poly(A) polymerase gamma	216578
Psmc1	polymerase (DNA directed), delta 1, catalytic subunit	18971
Psme2	polymerase (DNA directed), iota	26447
Psmg1	polymerase (DNA directed), mu	54125
Ptcd3	polymerase (RNA) II (DNA directed) polypeptide M	28015
Psmb8	polyribonucleotide nucleotidyltransferase 1	71701
Qars	POU domain, class 2, associating factor 1	18985
Qdpr	POU domain, class 2, transcription factor 2	18987
Zfp119b	pre-B lymphocyte gene 3	22364
H2afy	predicted gene 13430	675440
H2-Eb1	predicted gene 4955	240921
H2-Ke6	predicted gene 5595	434179
H2-Oa	predicted gene 6756	627427
H2-Ob	predicted gene 7102	633057
H2-DMb1	predicted gene, Gm16515	24083
Rbbp7	pre-mRNA processing factor 8	192159
Pogz	prenylcysteine oxidase 1	66881
Rcc2	presenilin 2	19165
Ptpn6	processing of precursor 4, ribonuclease P/MRP family, (S. cerevisiae)	66161
Ptprc	processing of precursor 7, ribonuclease P family, (S. cerevisiae)	74097
Pold1	programmed cell death 2	18567
Poli	programmed cell death 2-like	68079
Pou2af1	prohibitin	18673
Pou2f2	prohibitin 2	12034
Rai1	prolactin regulatory element binding	50907
Rb1cc1	proline synthetase co-transcribed	114863
Rgs19	proline/serine-rich coiled-coil 1	56742
Rbm5	proline-rich coiled-coil 2A	53761
Pmpcb	prolyl-tRNA synthetase (mitochondrial)(putative)	230577
Psma1	promyelocytic leukemia	18854
Rbmxl1	prosaposin	19156
Rhof	prostaglandin E synthase 2	96979
Rfng	protease (prosome, macropain) 26S subunit, ATPase 1	19179
Rftn1	proteasome (prosome, macropain) 28 subunit, beta	19188
Rgl2	proteasome (prosome, macropain) assembly chaperone 1	56088
Rcsd1	proteasome (prosome, macropain) subunit, alpha type 1	26440
Rdm1	proteasome (prosome, macropain) subunit, alpha type 4	26441
Relb	proteasome (prosome, macropain) subunit, beta type 10	19171
Rfc1	proteasome (prosome, macropain) subunit, beta type 8 (large multifunctional peptidase 7)	16913
Rfc2	proteasome (prosome, macropain) subunit, beta type 9 (large multifunctional peptidase 2)	16912
Rasa4	protein arginine N-methyltransferase 1	15469
Rasgrp3	protein arginine N-methyltransferase 7	214572
Pom121	protein disulfide isomerase associated 6	71853
Ranbp1	protein kinase C, beta	18751
Ranbp3	protein kinase D2	101540
Rars2	protein kinase D3	75292
Ptpn2	protein O-linked mannose beta1,2-N-acetylglucosaminyltransferase	68273
Rabep2	protein phosphatase 1, regulatory (inhibitor) subunit 8	100336
Rab7l1	protein phosphatase 1M	67905
Rac2	protein phosphatase 3, catalytic subunit, gamma isoform	19057
Rad17	protein phosphatase 4, regulatory subunit 1	70351
Rad23b	protein phosphatase 5, catalytic subunit	19060
Rhoq	protein tyrosine phosphatase, non-receptor type 2	19255
Rhot1	protein tyrosine phosphatase, non-receptor type 6	15170
Ripk3	protein tyrosine phosphatase, receptor type, C	19264
Prrc2a	proteolipid protein 2	18824
Rbbp6	PRP31 pre-mRNA processing factor 31 homolog (yeast)	68988
Pld4	purinergic receptor P2X, ligand-gated ion channel 4	18438
Qrich1	pyrophosphatase (inorganic) 2	74776
Rnase6	RAB14, member RAS oncogene family	68365
Rnaseh1	Rab40c, member RAS oncogene family	224624
Rnaset2a	RAB7, member RAS oncogene family-like 1	226422
Rnf111	rabaptin, RAB GTPase binding effector protein 2	70314
Rnf139	RAD17 homolog (S. pombe)	19356
Rnf170	RAD23b homolog (S. cerevisiae)	19359
Rpusd4	RAD52 motif 1	66599
Ruvbl1	raftlin lipid raft linker 1	76438
S1pr1	ral guanine nucleotide dissociation stimulator-like 2	19732
Rnf216	RAN binding protein 1	19385
Rnf31	RAN binding protein 3	71810
S79427	ras homolog gene family, member f	23912
Samd9l	ras homolog gene family, member Q	104215
Samhd1	ras homolog gene family, member T1	59040
Rnf8	RAS p21 protein activator 4	54153
Rnf121	RAS-related C3 botulinum substrate 2	19354
Rnps1	RB1-inducible coiled-coil 1	12421
Rptor	RCSD domain containing 1	226594
Sap130	receptor-interacting serine-threonine kinase 3	56532
Rps6ka4	regulator of chromosome condensation 2	108911
S60874	regulator of G-protein signaling 19	56470
Setd2	regulatory associated protein of MTOR, complex 1	74370
Sf1	related RAS viral (r-ras) oncogene homolog 2	66922
Rrn3	replication factor C (activator 1) 1	19687
Rsbn1	replication factor C (activator 1) 2	19718
Sash3	required for meiotic nuclear division 5 homolog B (S. cerevisiae)	66089
Rpap1	retinoblastoma binding protein 6	19647
Rnf215	retinoic acid induced 1	19377
Rufy1	RFNG O-fucosylpeptide 3-beta-N-acetylglucosaminyltransferase	19719
B3gnt8	Rho GTPase activating protein 17	70497
B4galnt1	Rho GTPase activating protein 25	232201
B4galt7	Rho GTPase activating protein 30	226652
Bach2	Rho GTPase activating protein 39	223666
Bag5	Rho GTPase activating protein 4	171207
Bahd1	Rho guanine nucleotide exchange factor (GEF) 1	16801
Baz2b	Rho guanine nucleotide exchange factor (GEF) 3	71704
Banf1	rho/rac guanine nucleotide exchange factor (GEF) 18	102098
Bank1	rho/rac guanine nucleotide exchange factor (GEF) 2	16800
S60946	Rho-related BTB domain containing 2	246710
Scap	ribonuclease H1	19819
Scarb2	ribonuclease T2A	100037283
Scamp4	ribonuclease, RNase A family, 6	78416
Sec31a	ribonucleic acid binding protein S1	19826
Serpinb1a	ribosomal protein L22	19934
Setd1a	ribosomal protein S6 kinase, polypeptide 4	56613
Serinc5	ribosome production factor 2 homolog (S. cerevisiae)	67239
1110038F14Rik	RIKEN cDNA 1110038F14 gene	117171
1110059E24Rik	RIKEN cDNA 1110059E24 gene	66206
1190007I07Rik	RIKEN cDNA 1190007I07 gene	544717
1200011I18Rik	RIKEN cDNA 1200011I18 gene	67467
2700094K13Rik	RIKEN cDNA 1700052K11 gene	73431
2810004N23Rik	RIKEN cDNA 1810030O07 gene	69155
5830417I10Rik	RIKEN cDNA 2310061J03 gene	66391
5830427D02Rik	RIKEN cDNA 2410016O06 gene	71952
5830428M24Rik	RIKEN cDNA 2610319H10 gene	72505
6330509M05Rik	RIKEN cDNA 2700049A03 gene	76967
9030025P20Rik	RIKEN cDNA 2700094K13 gene	72657
9030619P08Rik	RIKEN cDNA 2810004N23 gene	66523
9430023L20Rik	RIKEN cDNA 4930430D24 gene	194735
9430038I01Rik	RIKEN cDNA 5730416F02 gene	70550
9530068E07Rik	RIKEN cDNA 5830417I10 gene	100302730
9830147E19Rik	RIKEN cDNA 5830427D02 gene	76042
Aacs	RIKEN cDNA 5830428M24 gene	76062
Aar2	RIKEN cDNA 6330509M05 gene	102913
AB124611	RIKEN cDNA 9030025P20 gene	100041574
AB663493	RIKEN cDNA 9030619P08 gene	105892
Abca1	RIKEN cDNA 9430023L20 gene	68118
Abce1	RIKEN cDNA 9430038I01 gene	77252
Abcf3	RIKEN cDNA 9530068E07 gene	213673
Abcg1	RIKEN cDNA 9830147E19 gene	208111
AI467606	RIKEN cDNA A430005L14 gene	97159
AJ277812	RIKEN cDNA A430104N18 gene	78591
Dpm3	RIKEN cDNA D230019N24 gene	399607
ENSMUST00000165661	RIKEN cDNA E130309D02 gene	231868
Scd1	ring finger 111	93836
Scd2	ring finger protein 121	75212
Scfd1	ring finger protein 139	75841
Scly	ring finger protein 170	77733
Scpep1	ring finger protein 215	71673
Scrib	ring finger protein 216	108086
Sdad1	ring finger protein 34	80751
Sec24b	ring finger protein 8	58230
Sart3	RMI1, RecQ mediated genome instability 1, homolog (S. cerevisiae)	74386
Rpf2	RNA binding motif protein 28	68272
Rpl22	RNA binding motif protein 5	83486
Rpp25l	RNA binding motif protein, X linked-like-1	19656
Seh1l	RNA polymerase II associated protein 1	68925
Sell	RNA polymerase II associated protein 3	71919
Setd5	RNA pseudouridylate synthase domain containing 4	71989
Sf3b4	rosbin, round spermatid basic protein 1	229675
Sf3a3	RRN3 RNA polymerase I transcription factor homolog (yeast)	106298
Sft2d2	RUN and FYVE domain containing 1	216724
Sh2b1	RuvB-like protein 1	56505
Skil	SAM and SH3 domain containing 3	74131
Sipa1	SAM domain and HD domain, 1	56045
Slc25a5	scavenger receptor class B, member 2	12492
Stat2	schlafen 2	20556
Stat5a	schlafen 8	276950
Slc37a4	scribbled homolog (Drosophila)	105782
Slc38a1	SCY1-like 1 (S. cerevisiae)	78891
Slc38a2	SDA1 domain containing 1	231452
Slc35b2	Sec1 family domain containing 1	76983
Slc39a7	Sec24 related gene family, member B (S. cerevisiae)	99683
Slc43a2	Sec24 related gene family, member C (S. cerevisiae)	218811
Slc46a3	Sec31 homolog A (S. cerevisiae)	69162
Slc17a9	secretory carrier membrane protein 4	56214
Slc50a1	SEH1-like (S. cerevisiae	72124
Slfn2	selectin, lymphocyte	20343
Slc35c1	selenocysteine lyase	50880
Smagp	serine (or cysteine) peptidase inhibitor, clade B, member 1a	66222
Slc35c2	serine carboxypeptidase 1	74617
Slfn8	serine incorporator 5	218442
Tcf4	serine/arginine-rich protein specific kinase 3	56504
Tcp1	serine/arginine-rich splicing factor 3	20383
Tdp2	serine/arginine-rich splicing factor 9	108014
Thumpd1	serine/threonine kinase 10	20868
Thumpd3	serine/threonine kinase 11 interacting protein	71728
Tinf2	serine/threonine kinase 38	106504
Tcf3	serum response factor	20807
Smarcb1	SET domain containing 1A	233904
Smarcd2	SET domain containing 2	235626
Smchd1	SET domain containing 5	72895
Smarca4	SET nuclear oncogene	56086
Snrpb	SFT2 domain containing 2	108735
Snrpb2	SH2B adaptor protein 1	20399
Slamf6	SH3-binding kinase 1	104175
Snx1	SH3-domain binding protein 2	24055
Snx11	SH3-domain binding protein 5 (BTK-associated)	24056
Snx2	shisa homolog 5 (Xenopus laevis)	66940
Tfg	signal transducer and activator of transcription 2	20847
Tgfbr2	signal transducer and activator of transcription 5A	20850
Themis2	signal transducer and activator of transcription 6	20852
Tex261	signal transducing adaptor family member 1	56792
Snx6	signal-induced proliferation associated gene 1	20469
Snx8	signal-induced proliferation-associated 1 like 3	74206
Sipa1l3	Sin3A associated protein	269003
Snx9	SIVA1, apoptosis-inducing factor	30954
Tec	Sjogren@#$%&s syndrome nuclear autoantigen 1	68475
Sp1	SKI-like	20482
Sp110	SLAM family member 6	30925
Stat6	small cell adhesion glycoprotein	207818
Stt3b	small nuclear ribonucleoprotein 200 (U5)	320632
Suclg1	small nuclear ribonucleoprotein 35 (U11/U12)	76167
Supt5	small nuclear ribonucleoprotein B	20638
Strbp	small nuclear RNA activating complex, polypeptide 1	75627
Strada	SMC hinge domain containing 1	74355
Sp140	solute carrier family 17, member 9	228993
Spg11	solute carrier family 25 (mitochondrial carrier oxoglutarate carrier), member 11	67863
Spib	solute carrier family 25 (mitochondrial carrier, adenine nucleotide translocator), member 5	11740
Spns2	solute carrier family 30 (zinc transporter), member 4	22785
Srf	solute carrier family 35, member B2	73836
Srpk3	solute carrier family 35, member C1	228368
Srsf3	solute carrier family 35, member C2	228875
Srsf9	solute carrier family 37 (glucose-6-phosphate transporter), member 4	14385
Ssna1	solute carrier family 38, member 1	105727
Ssrp1	solute carrier family 38, member 2	67760
St6gal1	solute carrier family 39 (zinc transporter), member 7	14977
Stag1	solute carrier family 43, member 2	215113
Stap1	solute carrier family 46, member 3	71706
Stard3	solute carrier family 50 (sugar transporter), member 1	19729
Susd3	sorting nexin 1	56440
Swap70	sorting nexin 11	74479
Syvn1	sorting nexin 2	67804
Taf1c	sorting nexin 25	102141
Taf6	sorting nexin 6	72183
Tamm41	sorting nexin 8	231834
Tap1	sorting nexin 9	66616
Taf5l	sorting nexin family member 30	209131
Tbc1d1	Sp110 nuclear body protein	109032
Tbc1d10c	Sp140 nuclear body protein	434484
Tbc1d20	spastic paraplegia 11	214585
Tlr7	spermatid perinuclear RNA binding protein	20744
Sh3bp2	sphingosine-1-phosphate receptor 1	13609
TC1642106	spinster homolog 1 (Drosophila)	73658
TC1664423	spinster homolog 2 (Drosophila)	216892
Snapc1	splicing factor 1	22668
Snrnp200	splicing factor 3a, subunit 3	75062
Siva1	squamous cell carcinoma antigen recognized by T cells 3	53890
Tfam	START domain containing 3	59045
Tlr1	STE20-related kinase adaptor alpha	72149
Slc28a2	stearoyl-Coenzyme A desaturase 1	20249
Slc30a4	stearoyl-Coenzyme A desaturase 2	20250
Sin3a	sterile alpha motif domain containing 9-like	209086
Tex10	stromal antigen 1	20842
Telo2	structure specific recognition protein 1	20833
Tm9sf2	STT3, subunit of the oligosaccharyltransferase complex, homolog B (S. cerevisiae)	68292
Tmco4	succinate-CoA ligase, GDP-forming, alpha subunit	56451
Snx25	suppressor of IKBKE 1	66641
Tmem11	surfeit gene 6	20935
Tmem135	sushi domain containing 3	66329
Tmem173	SWA-70 protein	20947
Stk10	SWI/SNF related, matrix associated, actin dependent regulator of chromatin, subfamily a, member 4	20586
Stk11ip	SWI/SNF related, matrix associated, actin dependent regulator of chromatin, subfamily b, member 1	20587
Stk38	SWI/SNF related, matrix associated, actin dependent regulator of chromatin, subfamily d, member 2	83796
Tmem175	synovial apoptosis inhibitor 1, synoviolin	74126
Tmem192	TAF5-like RNA polymerase II, p300/CBP-associated factor (PCAF)-associated factor	102162
Tmem230	TAF6 RNA polymerase II, TATA box binding protein (TBP)-associated factor	21343
Tmem184c	TATA box binding protein (Tbp)-associated factor, RNA polymerase I, C	21341
Vhl	taxilin alpha	109658
Tnfaip1	TBC1 domain family, member 1	57915
Tnfrsf13b	TBC1 domain family, member 10c	108995
Tnfrsf13c	TBC1 domain family, member 20	67231
Top2b	TBC1 domain family, member 25	209815
Traf3ip3	t-complex protein 1	21454
Trappc12	tec protein tyrosine kinase	21682
Trim11	TEL2, telomere maintenance 2, homolog (S. cerevisiae)	71718
Usp30	TELO2 interacting protein 2	234138
Trim12a	telomerase associated protein 1	21745
Trnau1ap	Terf1 (TRF1)-interacting nuclear factor 2	28113
Trim34a	testis expressed gene 261	21766
Unc93b1	tetraspanin 3	56434
Unk	tetratricopeptide repeat domain 4	72354
Usp10	tetratricopeptide repeat domain 5	219022
Usp12	tetratricopeptide repeat domain 7	225049
Vimp	thioredoxin domain containing 11	106200
Vpreb3	thioredoxin domain containing 12 (endoplasmic reticulum)	66073
Vps13b	thioredoxin domain containing 16	70561
Vps16	thioredoxin domain containing 5	105245
Trmt2b	THUMP domain containing 1	233802
Trmt6	THUMP domain containing 3	14911
U22906	TNF receptor-associated factor 2	22030
U2af1	TNF receptor-associated factor 5	22033
Usp48	tocopherol (alpha) transfer protein-like	76080
Trnt1	toll-like receptor 1	21897
Trp53i11	toll-like receptor 7	170743
U18562	topoisomerase (DNA) II beta	21974
U18569	topoisomerase (DNA) III beta	21976
U18577	torsin family 1, member A (torsin A)	30931
U29575	TRAF3 interacting protein 3	215243
Tap2	trans-acting transcription factor 1	20683
Tpgs2	transcription factor 3	21423
Traf2	transcription factor 4	21413
Trim35	transcription factor A, mitochondrial	21780
Snx30	transcriptional regulator, SIN3A (yeast)	20466
Uggt1	transformation related protein 53 inducible protein 11	277414
Trmt112	transforming growth factor, beta receptor II	21813
Unc50	translin-associated factor X	53424
Trub2	transmembrane 9 superfamily member 2	68059
Tsnax	transmembrane and coiled-coil domains 4	77056
Txndc12	transmembrane and ubiquitin-like domain containing 1	64295
Tspan3	transmembrane protein 109	68539
Ttc4	transmembrane protein 11	216821
Ttc5	transmembrane protein 135	72759
Ttc7	transmembrane protein 173	72512
Tti2	transmembrane protein 175	72392
Ttpal	transmembrane protein 184C	234463
Tubgcp3	transmembrane protein 192	73067
Txndc11	transmembrane protein 55b	219024
Tmem55b	transporter 1, ATP-binding cassette, sub-family B (MDR/TAP)	21354
Tmub1	transporter 2, ATP-binding cassette, sub-family B (MDR/TAP)	21355
U41438	tripartite motif-containing 11	94091
U41439	tripartite motif-containing 12A	76681
U55589	tripartite motif-containing 30A	20128
U55650	tripartite motif-containing 34A	94094
Uap1	tripartite motif-containing 35	66854
Ube2e1	TRM2 tRNA methyltransferase 2 homolog A (S. cerevisiae)	15547
Ube2z	TRM2 tRNA methyltransferase 2 homolog B (S. cerevisiae)	215201
Uap1l1	tRNA isopentenyltransferase 1	66966
Uba2	tRNA methyltransferase 11-2 homolog (S. cerevisiae)	67674
Ubiad1	tRNA methyltransferase 6 homolog (S. cerevisiae)	66926
Uchl4	tRNA nucleotidyl transferase, CCA-adding, 1	70047
Ubr7	tRNA selenocysteine 1 associated protein 1	71787
Vps18	tRNA-yW synthesizing protein 1 homolog (S. cerevisiae)	100929
Ulk3	TruB pseudouridine (psi) synthase homolog 2 (E. coli)	227682
Zfp36	tryptophanyl-tRNA synthetase	22375
Uvrag	Tu translation elongation factor, mitochondrial	233870
Utp11l	tubulin, gamma complex associated protein 3	259279
Txndc5	tumor necrosis factor receptor superfamily, member 13b	57916
Tyw1	tumor necrosis factor receptor superfamily, member 13c	72049
Txndc16	tumor necrosis factor, alpha-induced protein 1 (endothelial)	21927
Traf5	tyrosyl-DNA phosphodiesterase 2	56196
Surf6	U2 small nuclear ribonucleoprotein B	20639
Xpot	UbiA prenyltransferase domain containing 1	71707
Xrn2	ubiquitin carboxyl-terminal esterase L4	93841
XR_140465	ubiquitin protein ligase E3 component n-recognin 7 (putative)	66622
Zc3h12d	ubiquitin specific peptidase 10	22224
Zcchc11	ubiquitin specific peptidase 12	22217
Zcchc24	ubiquitin specific peptidase 30	100756
Zcchc7	ubiquitin specific peptidase 48	170707
Xkrx	ubiquitin-conjugating enzyme E2E 1, UBC4/5 homolog (yeast)	22194
XM_357633	ubiquitin-conjugating enzyme E2Z (putative)	268470
X79554	ubiquitin-like modifier activating enzyme 2	50995
C87436	UDP-Gal:betaGlcNAc beta 1,3-galactosyltransferase, polypeptide 4	54218
Cab39l	UDP-GlcNAc:betaGal beta-1,3-N-acetylglucosaminyltransferase 1	108902
Cactin	UDP-GlcNAc:betaGal beta-1,3-N-acetylglucosaminyltransferase 8	232984
Yif1a	UDP-glucose glycoprotein glucosyltransferase 1	320011
Wrnip1	UDP-N-acetylglucosamine pyrophosphorylase 1	107652
Wtap	UDP-N-acteylglucosamine pyrophosphorylase 1-like 1	227620
Zbtb24	unc-50 homolog (C. elegans)	67387
Zbtb18	unc-51-like kinase 3 (C. elegans)	71742
Zbtb25	unc-93 homolog B1 (C. elegans)	54445
Zbtb4	unkempt homolog (Drosophila)	217331
Zdhhc13	UTP11-like, U3 small nucleolar ribonucleoprotein, (yeast)	67205
Zdhhc6	UV radiation resistance associated gene	78610
Zfp263	vacuolar protein sorting 16 (yeast)	80743
Zfp277	vacuolar protein sorting 18 (yeast)	228545
Zfp296	vacuolar protein sorting 33A (yeast)	77573
Zfand1	von Hippel-Lindau tumor suppressor	22346
Zfp442	WD repeat domain 36	225348
Zfp513	WD repeat domain 37	207615
Zfp593	WD repeat domain 5	140858
Zfp639	WD repeat domain 73	71968
Zfp64	WD repeat domain 74	107071
Zfp688	WD repeat domain containing 82	77305
Zfp777	Werner helicase interacting protein 1	78903
Zfp36l1	Williams Beuren syndrome chromosome region 22	66138
Zfp831	Wilms@#$%& tumour 1-associating protein	60532
Zfp87	X Kell blood group precursor related X linked	331524
Camk1d	xylosylprotein beta1,4-galactosyltransferase, polypeptide 7 (galactosyltransferase I)	218271
Zmynd11	Yip1 interacting factor homolog A (S. cerevisiae)	68090
Zufsp	zinc finger and BTB domain containing 24	268294
	zinc finger and BTB domain containing 25	109929
	zinc finger and BTB domain containing 4	75580
	zinc finger CCCH type containing 12D	237256
	zinc finger, CCHC domain containing 11	230594
	zinc finger, CCHC domain containing 24	71918
2310061J03Rik
2410016O06Rik
4930430D24Rik
5730416F02Rik
Aarsd1
Abl1
Acaa1b
Acaca
Acad9
Acap1
Acap2
Acd
Acox3
Acp5
Acsf3
Acss1
Adar
Adcy7
Add3
Adprm
Adrbk1
Adsl
Adssl1
AF138742
AF163743
AF303868
AF316510
AF466768
Agpat2
AI413582
AK156771
AK172642
Alg5
Arcn1
Arhgef18
Arhgef2
Arid4a
Arid4b
Arid5b
Arl5c
Armc10
Arntl
Arsa
Asb2
Atg16l2
Atg5
AW549877
Bmyc
Bod1
Btd
Btk
Btla
C130026I21Rik
Cacna1i
Casp9
Cblb
Ccdc115
Cd2
Cd2ap
Cd2bp2
Cd79a
Cd79b
Cdc42se1
Cdca4
Cdt1
Chtf8
Csnk1g3
Csprs
Cyfip2
Cyth4
Dennd1a
Dhx30
Dph1
Dpp4
Echs1
ENSMUST00000103749
ENSMUST00000159087
ENSMUST00000162453
Esyt1
Fam111a
Fam173a
Fam173b
Fam214a
Fam43a
Fam46a
Fam65b
Fanca
Fance
Farsa
Fastk
Fbxl6
Fbxo22
Fbxo25
Filip1l
Fkbp15
Gga2
Gpn1
Gtf2f2
H2-DMa
Hnrnpa0
Homez
Il2rg
Imp4
Irf8
Irf9
Lman2
Lsg1
Lsm1
Lsp1
Ltv1
Ly6e
Map3k14
Mkl1
Mnt
Mpnd
Ms4a1
Mysm1
NAP114378-1
Ndufs8
Neurl4
Nhp2
Nhp2l1
Nmi
Nmral1
Noc2l
Nol11
Nom1
Nono
Nop2
Nop56
Notch2
Npepl1
Npm1
Nr2f6
Nxt1
Parp2
Pcnxl3
Pcyox1
Plcg2
Plekhg2
Plekhm1
Plekho1
Pnpt1
Ppa2
Ppan
Ppp1r8
Prmt1
Prmt7
Psap
Psrc1
Rab14
Rbm28
Rmnd5b
Rnpep
Rpap3
Scyl1
Set
Sh3bp5
Shisa5
Sike1
Slc25a11
Snrnp35
Spns1
Tbc1d25
Tmem109
Tmem243
Top3b
Tor1a
Trim30a
Trit1
Trmt2a
Tufm
Txlna
U18580
U30243
Vps33a
Vps9d1
Wars
Wbscr22
Wdfy4
Wdr36
Wdr37
Wdr5
Wdr73
Wdr74
Wdr82
Whrn
Zfc3h1
Zfp260
Zfp318
Zfp407
Zfp764
Zfp869
Zfyve26
Zmym2
Znrd1
