# Supplementary material for: Effect of 90Sr internal emitter on gene expression in mouse blood
Source: BMC Genomics. 2015 Aug 7;16(1):586. doi: 10.1186/s12864-015-1774-z (PMC4528784; doi:10.1186/s12864-015-1774-z)
Supplement: Additional file 4: — IPA biological functions table with z-scores , details of Fig. 3. (XLS 99 kb) [file 12864_2015_1774_MOESM4_ESM.xls]

## Sheet: Sheet1
Additional file 4. IPA prediction of significantly affected biological processes.
Numbers are z-scores for each predicted state (see Methods), empty cells represent functions with no genes found to be related to that process at that time point.
Diseases and Bio Functions	Day 4	Day 7	Day 9	Day 25	Day 30
infection of mammalia	7.21519	6.44331	6.25506	5.1593	6.63378
hypoplasia of lymphatic system	7.09407	6.59433	6.43045
hypoplasia of lymphoid organ	6.88794	6.3726
Bacterial Infection	5.47544	4.7509	5.0448	3.79969
inflammation of organ	4.85187	4.06699	3.96949
inflammation of body region	4.75116	3.88359	3.97451	5.0099
hyperplasia of lymphoid organ	4.31916	4.05991	3.07615	3.21155	3.39611
response of liver	3.62839
apoptosis	3.58753	3.00671	2.4238		2.72932
atrophy of lymphoid organ	3.4456	3.53166	3.23554	3.40627	3.67177
Nephritis	3.37313	3.60612		2.29425
blood tumor	3.33353	2.70147	2.78769	4.04099	3.69705
glomerulonephritis	3.26118	3.49436		1.85041
inflammation of urinary tract	3.23547	3.42963		2.15249
hematologic cancer	3.11628	2.55159	2.65798	3.96288	3.49271
atrophy of thymus gland	3.08696	3.08125	2.99224	3.08
Splenomegaly	3.05958		1.35133
cytopenia	3.04302	3.01669	2.55978		2.80497
lymphocytic cancer	3.04223	2.26763	2.91118	3.92306	3.24943
lysosomal storage disease	2.96926	2.96926	3.12995		3.42997
hematological neoplasia	2.96232	2.51308	2.65826	3.87532	3.45917
cell death	2.84942	2.60904	1.69404	1.94463	1.8938
lymphoid cancer	2.71864	2.11496	2.41751	3.61355	3.17852
cell death of B lymphocytes	2.69743	2.13937	2.57517	2.33575	2.4097
adenocarcinoma	2.55926
immunodeficiency	2.53837	2.13767	2.71294	2.4327	2.53717
inflammation of intestine	2.49095	1.45596
lymphatic neoplasia	2.43744	2.11713	2.19042	3.28057	3.1243
apoptosis of B lymphocytes	2.38094	1.77498	2.11046	2.05006	2.12638
initiation of expression of mRNA	2.2188				1.98248
medulloblastoma	1.93733
cerebellar neoplasm	1.93733
hyperplasia of lymph node	1.8932
cell death of acute leukemia cells	1.88982
cell death of lymphocytes	1.86865	2.08093	1.72984	2.02361	1.77711
necrosis	1.82517	1.49451	1.33742	1.51379
apoptosis of osteoclasts	1.76505		0.923381	0.792118	0.730297
stomach tumor	1.73205	2.20043	0.242536
cell death of lymphoma cell lines	1.7125	0.306808	0.970023	0.886166	0.55198
splicing of mRNA	1.66782		2.14286	0.786334	1.79751
neoplasia of epithelial tissue	1.62543
processing of mRNA	1.59646	0.611593	1.54033	0.389249	1.56765
cell death of mononuclear leukocytes	1.53682	1.87025	1.45438	1.84359	1.49037
lymphopenia	1.50966	1.34164	0.896258	1.69775	1.64317
apoptosis of lymphocytes	1.5001	1.75613	1.30352	1.83467	1.36118
quantity of neutrophils	1.42953		1.89685
apoptosis of prostate cancer cell lines	1.39004				-0.216486
cell death of tumor cell lines	1.3693	1.34501	1.29923		0.821123
quantity of virus	1.33062
quantity of granulocytes	1.32851	0.294526	1.14994	0.558904
myeloproliferative disorder	1.30336	1.65927	0.588655	1.24582	2.17862
initiation of translation of protein	1.29987			1.94145	0.816497
apoptosis of tumor cell lines	1.27889	1.32324	1.1322		0.583286
bone marrow neoplasm	1.27703	1.30692	0.856347	1.55747	1.9192
cell death of hematopoietic cell lines	1.26509	1.10843	0.937557		0.807955
leukemia	1.24008		0.629395	1.78322	1.66917
abdominal neoplasm	1.22828
apoptosis of lymphoma cell lines	1.16029	0.443619	0.76632	0.371016	0.334459
apoptosis of mononuclear leukocytes	1.14718	1.53002	1.01116	1.62279	1.11454
infection by Herpesviridae	1.13277
apoptosis of blood cells	1.04123	1.45698	0.720151	0.847812	0.935495
acute leukemia	1.01419		0.531915	1.31995	1.12815
epithelial cancer	1.00744
primary immunodeficiency disorder	1	1	1.66448		1.38675
function of B lymphocytes	1			1
apoptosis of hematopoietic cell lines	0.948821	0.933866	0.970213		0.622227
abdominal cancer	0.937093
splicing of RNA	0.916949	0.507673	1.19523	0.118493	1.10076
apoptosis of leukocytes	0.802934	1.33041	0.597049	0.855719	0.627588
bone marrow cancer	0.800146	1.01037	0.455819	1.29631	1.54588
vasculitis	0.603307			1.30931	1.75143
systemic lupus erythematosus	0.563583	0.279541
quantity of plasma cells	0.533906		0.723369	-0.909611	-0.741812
expression of mRNA	0.472874	0.345055	1.08702	0.857998	0.446823
quantity of plasmacytoid dendritic cells	0.41419	-0.0751175	0.502079	-0.407556	-0.329572
cell cycle progression of fibroblast cell lines	0.37998		0.243733
non-Hodgkin's disease	0.377948	0.474058	0.0661855	1.03267	1.0572
apoptosis of cervical cancer cell lines	0.349606		-0.594027
necrosis of liver	0.315739	0.881829	1.1187	0.698502	-0.44038
cell death of liver	0.315739
quantity of myeloid cells	0.310026	-0.130671	0.591304	-0.0584243
lymphoproliferative disorder	0.200492	0.00241128	0.232299		1.11686
formation of ribosome	0.152499		1.06749
double-stranded DNA break repair of tumor cell lines	0.134724				-0.19775
apoptosis of liver cells	0.119131	0.460659	0.628598		-0.795262
apoptosis of liver	0.119131
hypergammaglobulinemia	0.112509		0.112509	0.377964
cell death of cervical cancer cell lines	0.108537		-0.414297
quantity of transitional B lymphocytes	0.086711	-0.507673	0.0932505	-0.904534	-0.895167
function of lymphocytes	0.0731429	-0.744533	0.343437	0.410752	-0.636708
apoptosis of hematopoietic cells	0.058177	0.428148			0.49123
polyadenylation of RNA	0	0
lymphatic node tumor	-0.0118052	0.0884067	-0.138854	0.781951	0.641867
cell death of T lymphocytes	-0.0176095	0.757725	0.341089		0.0282294
systemic autoimmune syndrome	-0.0180149	-0.597939	-0.290626	-0.315114	-0.573344
quantity of splenocytes	-0.0363456	-0.301511	-0.167836	-0.718421	-0.0735215
apoptosis of hematopoietic progenitor cells	-0.0498576	0.43416			0.217321
quantity of white pulp	-0.0597881	-0.154326	-0.145029	-0.154326
senescence of cells	-0.12886	-0.02093	0.108988	0.993206	-0.0428817
translation	-0.156765			1.02188	-0.580859
translation of protein	-0.156765			1.02188	-0.745785
initiation of expression of RNA	-0.184787		-1.04061	-0.664364	-0.70069
apoptosis of connective tissue cells	-0.190161	-0.80571	-0.470043
cell death of liver cells	-0.219459	0.476293	0.975314	0.230636	-0.66329
double-stranded DNA break repair of cells	-0.244201				-0.690289
apoptosis of T lymphocytes	-0.248055	0.620204	0.153226	0.268464	-0.188706
processing of RNA	-0.251441	-1.2046	-0.627348	-1.12941	-0.175172
cell death of hematopoietic cells	-0.310751	0.259973	0.541519		0.0498742
infection by lymphocytic choriomeningitis virus	-0.311562			0.263629	-0.0230327
anoikis	-0.316228
quantity of phagocytes	-0.329178	-0.688147	0.229123
apoptosis of epithelial cells	-0.332449	-0.0825871	-0.0449495
B-cell non-Hodgkin's disease	-0.378204	-0.329116	-0.176432	0.61017	0.8454
quantity of pro-B lymphocytes	-0.414711	-0.541334	-0.043388	-1.00937	-0.701547
cell death of hematopoietic progenitor cells	-0.416747	0.263152	0.443278		-0.211349
differentiation of Th2 cells	-0.419511	0.365428	0.857204		-0.407838
function of T lymphocytes	-0.435654	-1.29988	-0.3408	0.0188144	-0.892797
elongation of DNA	-0.447214			0
expression of protein	-0.484931				-0.261097
cell death of leukemia cell lines	-0.542198		-0.472544		-0.995208
apoptosis of hepatocytes	-0.544726	0.360294	-0.0926445		-1.09376
inflammation of central nervous system	-0.561425	-0.45329	0.347591		-0.313366
B-cell neoplasm	-0.634492	-0.585933	-0.426401	0.263158	0.746087
quantity of B-1a lymphocytes	-0.644658	0		-1.09545
apoptosis of leukemia cell lines	-0.677869	0.537025	-0.728983		-0.791666
myasthenia gravis	-0.730153				-0.986666
necrosis of liver parenchyma	-0.762913				-1.02353
response of macrophage cancer cell lines	-0.793884
apoptosis of lymphoid organ	-0.806242	-0.201138	0.425129		-0.551316
swelling of joint	-0.819078		-1.07674
function of leukocytes	-0.824249	-1.56338	-0.286704	-0.335514	-1.59571
cell cycle progression of tumor cell lines	-0.861557		-0.554988
senescence of lung cell lines	-0.863991	0.860026	-0.00634579	0.403005	-0.726759
insulin-dependent diabetes mellitus	-0.883374	-1.45484	-0.918519	-0.521253	-0.559609
quantity of transitional type 2 B lymphocytes	-0.883452	-0.492366		-0.390567	-0.436436
cell death of hepatocytes	-0.887033	0.20761	-0.045991		-1.13863
apoptosis of fibroblasts	-0.905855	-1.15248	-0.900319	-0.24795	-1.98137
Encephalitis	-0.931913	-0.959115	0.00697071		-0.630469
necrosis of epithelial tissue	-0.960156	-0.395445	-1.10502
maintenance of telomeres	-0.968041	0.460193		-0.654654	-0.341345
double-stranded DNA break repair	-0.968552				-0.884208
function of blood cells	-0.97368	-1.41472	-0.444608	-0.506138	-1.59571
function of myeloid cells	-1	-1		-1.11915	-0.972387
progression of hematopoietic cells	-1
quantity of pre-B lymphocytes	-1.02449	-0.9818	-0.328347	-1.33617	-1.0409
quantity of peripheral blood leukocytes	-1.04599	-1.066
colon tumor	-1.05799
injury of liver cells	-1.06749
size of germinal center	-1.06904		-0.904534	-0.333333
apoptosis of thymocytes	-1.09267	-0.148099			-0.581985
repair of tumor cell lines	-1.14889				-0.85044
quantity of ganglioside GD3	-1.1717
immune response of T lymphocytes	-1.21877				-1.90552
synthesis of protein	-1.22666				-0.489601
cell death of lymphoid organ	-1.27183	-0.386142	-0.332137	-1.00741	-1.09914
neoplasia of colon	-1.27581
initiation of transcription of RNA	-1.29006
cell death of connective tissue cells	-1.29685	-0.990222	-1.51748	-0.747588	-1.90924
cell death of fibroblasts	-1.33332	-1.44968	-1.57905	-0.553441	-2.33705
quantity of IgM	-1.33687	-1.93341	-1.68689	-1.73011	-1.23875
progression of blood cells	-1.34164
cell death of thymocytes	-1.34186	-0.23175	-0.149189		-0.966331
cell cycle progression	-1.3714		-1.15127	-0.458805
transformation of lymphocytes	-1.38675	-1
cell death of blood cells	-1.39654	-0.776085	-1.19106	-0.76196	-0.969864
branching of hippocampal neurons	-1.40556
senescence of fibroblast cell lines	-1.41619	-0.957632	-0.887312	-0.194393	-1.37564
lymphopoiesis	-1.43208			-1.13137	-1.4771
mature B-cell lymphoma	-1.446	-1.446	-1.06749		-1.4
accumulation of lymphocytes	-1.48285		-0.775933
expansion of mononuclear leukocytes	-1.48465	-1.07413	-0.392411	-0.729807	-1.30633
DNA replication	-1.50374		-2.1625	-2.19468	-1.77355
expansion of lymphocytes	-1.50836	-1.09586	-0.399303	-0.766404	-1.53924
cell death of epithelial cells	-1.53972	-0.736156	-1.24359
cell death of immune cells	-1.55306	-0.88819	-1.34611	-0.732095	-1.17463
expansion of leukocytes	-1.61308	-0.982876	0.0319638	-1.02284	-1.32831
production of antibody	-1.68269	-1.51407	-1.697	-1.65101	-1.71952
quantity of immunoglobulin	-1.73356	-1.72204	-1.93023	-1.88272	-1.80249
influx of granulocytes	-1.74126
differentiation of connective tissue	-1.75691
experimental autoimmune encephalomyelitis	-1.7645	-1.25632	-0.873379		-0.7721
quantity of Peyer's patches	-1.76505
apoptosis of embryonic cell lines	-1.77429	-1.60908	-2.57436		-2.78689
T cell response	-1.7971	-1.04932	-2.02142	-1.38437	-1.70904
quantity of lymphoid tissue	-1.81071	-2.64575		-1.19523
accumulation of mononuclear leukocytes	-1.82788		-1.03603
quantity of antigen presenting cells	-1.85209	-0.80193	-1.83652
repair of cells	-1.90976	-2.11388
accumulation of cells	-1.91607
quantity of IgG2a	-1.95064	-1.92617	-1.61398	-2.10855	-1.87301
immune response of dendritic cells	-1.95432		-1.95432
cleavage of RNA	-1.96815	-0.476393	-0.242536	-1.45973	-1.30286
influx of neutrophils	-1.98484
cell death of bone cancer cell lines	-2.0109	-1.65935
differentiation of helper T lymphocytes	-2.04154		-1.72094		-2.66736
influx of leukocytes	-2.04222
metabolism of nucleoside triphosphate	-2.04996		-1.81725		-2.35087
cell death of fibroblast cell lines	-2.05715	-1.19142	-1.9401	-1.57459	-2.49547
quantity of lymphatic system component	-2.06337	-2.42073
influx of cells	-2.06423
cell cycle progression of leukocytes	-2.07344	-1.71791	-2.02069	-1.50477	-0.0416305
differentiation of Th1 cells	-2.09027		-2.44481		-2.59244
cell death of embryonic cell lines	-2.1036	-1.74241	-3.05275		-2.50908
influx of phagocytes	-2.11538
function of phagocytes	-2.12132	-1.88982	-1.88982	-1.90726	-2.33143
response of mononuclear leukocytes	-2.15381	-1.60745	-2.68946	-1.55557	-2.26318
production of protein	-2.15504	-1.77673	-2.15321	-1.98436	-2.31807
quantity of dendritic cells	-2.16832	-1.64901	-1.82241	-2.5854	-2.66939
formation of germinal center	-2.1785	-1.97551	-2.28875	-2.14461	-2.61214
formation of lymphocytes	-2.18525				-2.94631
accumulation of blood cells	-2.1924
binding of DNA	-2.19974
cell cycle progression of lymphocytes	-2.20906	-2.13719	-2.17026	-2.35886	-0.877338
generation of T lymphocytes	-2.22656	-1.54121	-0.695343		-2.39942
quantity of marginal-zone B lymphocytes	-2.2328	-1.69289	-1.76715	-2.30804	-2.05994
function of antigen presenting cells	-2.23607	-2.23607	-2	-2.14604	-2.74004
quantity of CD8+ T lymphocyte	-2.28918	-1.92003	-2.12888	-0.926256	-3.02047
initiation of transcription	-2.29008	-2.0275			-2.74306
maturation of B lymphocytes	-2.29602		-2.34609	-2.24073	-2.45296
cell movement of B lymphocytes	-2.30759	-1.80955	-2.31701	-1.84729
response of lymphocytes	-2.33062	-1.50928	-2.42931	-1.55129	-2.20604
phosphorylation of protein	-2.33293		-2.12103
modification of chromatin	-2.36507	-1.25357		-1.69775	-2.40666
accumulation of leukocytes	-2.37241
remodeling of chromatin	-2.38165			-1.9799	-2.7599
nuclear export of RNA	-2.40098		-2.19089	-2.19089	-2.40098
nuclear export of molecule	-2.40098			-2.19089
quantity of IgA	-2.43635	-2.25173	-2.54021	-2.03101	-2.26313
development of hematopoietic system	-2.44587	-2.96133	-2.26959
necrosis of kidney	-2.466	-1.87064
cell death of kidney cells	-2.49959	-1.73288	-2.66438		-2.97349
quantity of B-1 lymphocytes	-2.52768	-1.58728	-1.7933	-2.53093	-2.63482
apoptosis of fibroblast cell lines	-2.53313	-1.59696	-1.73265		-3.092
proliferation of T lymphocytes	-2.5441	-2.02944	-2.66999	-1.78299	-3.33682
transcription of mRNA	-2.57291	-1.58558			-2.21559
generation of plasma cells	-2.58712
nuclear export	-2.59938	-1.96116		-2.40757	-2.59938
methylation of DNA	-2.61194
cell viability of bone cancer cell lines	-2.62772	-2.46613		-2.16854
apoptosis of bone cancer cell lines	-2.62874	-1.89308	-1.49232		-2.06434
ubiquitination of protein	-2.64013				-2.49424
quantity of follicular B lymphocytes	-2.68257	-2.81199	-2.15156	-2.5274	-2.72745
differentiation of dendritic cells	-2.68983	-2.71883	-1.64842	-1.54959	-1.70767
activation of B lymphocytes	-2.69633	-1.70637	-2.36536	-1.46713	-1.486
class switching of B lymphocytes	-2.71352	-2.3172	-2.52307	-1.99299	-2.22973
migration of dendritic cells	-2.73726
export of mRNA	-2.75458		-2.56665	-2.37777	-2.74448
generation of lymphatic system cells	-2.75939
transport of mRNA	-2.76637		-2.57939	-2.37777	-2.75458
transformation of fibroblast cell lines	-2.78385		-2.39498
activation of DNA endogenous promoter	-2.78861	-2.54017	-1.76435	-1.86887	-2.20277
quantity of IgG2b	-2.79192	-2.3787	-2.04397	-2.6626	-3.09433
quantity of IgG3	-2.79879	-2.50113	-2.83386	-3.52568	-3.70139
immortalization	-2.81508	-1.90544	-2.43645
formation of lymphoid organ	-2.86009	-2.34309	-2.25708	-2.55141	-3.63679
class switching	-2.92492	-2.88044	-3.46349	-2.27275	-2.81601
export of RNA	-2.93069		-2.75544	-2.58588	-2.91714
transport of RNA	-2.94304			-2.58396	-2.92825
ubiquitination	-2.94786				-2.91444
antibody response	-3.03506	-3.37928	-1.9248	-2.67059	-3.88785
formation of thymus gland	-3.08335	-2.2711	-2.19971	-2.55331	-3.06362
transcription of DNA	-3.10552	-2.45875	-2.02891	-2.0419	-2.56589
development of lymphatic system	-3.12528	-2.86537	-2.13787	-2.43709
quantity of hematopoietic cells	-3.17746		-2.79651		-2.61746
quantity of CD4+ T-lymphocytes	-3.2531	-2.8364	-3.32121		-4.70066
formation of lymphatic system component	-3.25483	-2.81217	-2.86835	-2.92487	-4.18328
quantity of bone marrow cells	-3.31046	-1.97565	-2.25994
antimicrobial response	-3.31133	-3.24861	-3.62277
quantity of hematopoietic progenitor cells	-3.32365	-2.66594	-2.94587		-2.69045
development of lymphatic system component	-3.39067	-2.68132	-2.11109	-2.70449	-3.65818
generation of B lymphocytes	-3.39131
migration of antigen presenting cells	-3.39643
maturation of lymphocytes	-3.41565	-2.79342	-2.60175	-3.01682	-3.94537
cytotoxicity of cells	-3.4309				-3.11319
development of B lymphocytes	-3.45695	-2.71971	-3.51894	-3.47352	-3.2387
cell viability of connective tissue cells	-3.52812			-2.0558
expression of DNA	-3.59852	-2.60642	-2.53709	-2.22812	-2.71055
quantity of IgG1	-3.61055	-3.39921	-3.28259	-3.0179	-3.16635
metabolism of protein	-3.61561		-2.89487		-3.07946
differentiation of B lymphocytes	-3.64084	-3.06893	-2.43709	-2.58653	-3.79163
cell viability of B lymphocytes	-3.69313	-2.11747	-3.16916	-3.14276	-2.54358
differentiation of phagocytes	-3.70557	-3.46655	-2.85423
proliferation of B lymphocytes	-3.70887	-3.281	-2.71616	-3.31002	-3.53822
quantity of IgG	-3.71763	-3.76219	-3.57954	-3.82621	-4.36611
recruitment of granulocytes	-3.72533
development of hematopoietic progenitor cells	-3.73181	-3.05675	-2.98356	-3.40572
development of hematopoietic cells	-3.73181	-3.05675	-2.98356	-3.40572
antigen presentation	-3.73631	-3.05685	-3.21377	-2.09061	-3.6185
generation of lymphocytes	-3.79624	-2.70966	-1.88765	-2.47164	-3.64867
proliferation of lymphocytes	-3.8389	-3.63382	-3.56651	-3.36325	-4.55376
cell movement of lymphocytes	-3.85375				-3.9479
immune response of antigen presenting cells	-3.88641		-3.98548
generation of mononuclear leukocytes	-3.89518	-2.82894	-2.0168	-2.40167	-3.59079
differentiation of hematopoietic cells	-3.90931	-3.57448	-3.7759
proliferation of mononuclear leukocytes	-3.92486	-3.76134	-3.66142	-3.36917	-4.43823
response of antigen presenting cells	-4.00093		-4.04445
quantity of double-positive thymocyte	-4.01469				-3.83347
chemotaxis of neutrophils	-4.03261
maturation of blood cells	-4.09785	-3.36167	-2.92931		-3.92628
recruitment of myeloid cells	-4.10662
differentiation of antigen presenting cells	-4.10768	-3.18071	-3.34658		-2.6737
export of molecule	-4.14173	-2.90955		-3.64287	-3.74155
generation of leukocytes	-4.15305	-3.05763		-2.51433	-4.1658
immune response of leukocytes	-4.15899	-3.18804	-4.43843	-2.8557	-3.92524
replication of virus	-4.20521	-2.49132		-3.2538	-3.73466
quantity of lymphatic system cells	-4.22062	-3.6307	-3.53751	-4.2313	-3.34206
differentiation of hematopoietic progenitor cells	-4.29092	-3.84869	-4.23927
differentiation of T lymphocytes	-4.30004	-3.03348	-4.17866	-4.14953	-4.29036
maturation of leukocytes	-4.30385	-3.39216	-3.26391		-4.09562
Lymphocyte migration	-4.33087				-4.4444
proliferation of immune cells	-4.37254	-3.99144	-3.94424	-3.59444	-4.4431
replication of RNA virus	-4.52271			-3.45283	-4.1197
repair of DNA	-4.56829	-4.73218		-3.58556	-5.17852
cell movement of mononuclear leukocytes	-4.5715
cell viability of lymphocytes	-4.63826	-3.97664	-3.95015	-3.77918	-3.51162
migration of mononuclear leukocytes	-4.66167
cell viability of mononuclear leukocytes	-4.72997	-4.08173	-4.05604	-3.62925	-3.27927
migration of phagocytes	-4.75079
activation of T lymphocytes	-4.75524	-3.45844	-3.02676		-4.74277
proliferation of blood cells	-4.76845	-4.14441	-4.0839	-3.58518	-4.73623
quantity of B lymphocytes	-4.85604	-4.94341	-4.2777	-4.86751	-5.28554
recruitment of leukocytes	-5.04446
cell movement of leukocytes	-5.12069		-4.99234
transcription of RNA	-5.15694	-4.14693	-4.42958	-4.30232	-4.79163
repression of RNA	-5.24403	-4.16856	-4.32091	-4.73379	-5.41059
quantity of leukocytes	-5.2574	-4.87656	-4.29775	-4.29653	-5.80869
immune response of cells	-5.262	-4.27305
expression of RNA	-5.28435	-4.17492	-4.36475	-4.05915	-4.52769
activation of leukocytes	-5.30514	-3.65191	-3.68653		-3.99652
cell viability of leukocytes	-5.35049	-4.34678	-4.38967	-4.25991	-3.613
quantity of blood cells	-5.3607	-5.2522	-4.50365	-4.3334	-5.8303
activation of mononuclear leukocytes	-5.36248		-3.69187	-3.14523	-4.66737
activation of blood cells	-5.39813	-3.75619	-3.7881		-4.01925
activation of lymphocytes	-5.42464	-4.07538	-3.75229	-3.38892	-5.01293
quantity of T lymphocytes	-5.48818	-3.86174	-4.95163	-3.41101	-6.084
transcription	-5.5061	-4.53483	-4.78523	-4.6603	-5.11299
cell viability of cervical cancer cell lines	-5.54316
cell movement of blood cells	-5.58267		-5.22652
differentiation of lymphocytes	-5.59044	-4.29717	-4.94849	-5.06345	-5.62064
leukocyte migration	-5.62185		-5.17781
activation of cells	-5.70639	-4.16924	-4.41591
cellular homeostasis	-5.7105
cell viability of blood cells	-5.73016	-4.64104	-4.61398	-4.99329	-3.97633
T cell development	-5.78555	-4.12726	-5.14708	-4.53541	-5.8625
transactivation	-5.85235	-2.59488	-3.91566	-4.33938	-5.83128
differentiation of mononuclear leukocytes	-5.8706	-4.76706	-5.14125	-4.99059	-5.44301
T cell homeostasis	-5.94513	-4.30654	-5.32215	-4.73861	-6.09398
differentiation of leukocytes	-5.98121	-4.97117	-5.43443	-4.75075	-5.60297
Lymphocyte homeostasis	-6.07774	-4.4205	-5.30321	-4.87107	-6.22051
homeostasis of leukocytes	-6.15771	-4.52404	-5.393	-4.97094	-6.22051
homeostasis of blood cells	-6.15811		-5.393
transactivation of RNA	-6.27871	-3.215	-4.22592	-4.36884	-6.02455
replication of Influenza A virus	-6.40188				-6.52652
development of leukocytes	-6.40954	-5.07169	-6.18896	-5.22662	-6.40677
development of mononuclear leukocytes	-6.56747	-4.9938	-5.97178	-5.32957	-6.53692
development of lymphocytes	-6.56747	-4.9938	-5.97178	-5.53848	-6.63204
quantity of mononuclear leukocytes	-6.57182	-5.8096	-5.08999	-4.96627	-7.13792
development of blood cells	-6.6081	-5.22563	-6.21356	-5.47754	-6.58685
differentiation of blood cells	-6.60867	-5.41665	-5.83981	-5.35674	-5.93224
quantity of lymphocytes	-6.76121	-5.968	-5.41379	-5.35736	-7.40297
productive infection of cervical cancer cell lines	-7.62441			-6.07242	-6.6429
proliferation of cells	-8.35917	-6.19187	-6.73358		-8.18172
infection of kidney cell lines	-8.46977	-7.27518	-6.90849	-7.63171	-8.49926
cell viability of tumor cell lines	-8.59022	-6.38138			-7.43118
infection of epithelial cell lines	-8.59663	-7.40787	-7.15732	-7.75402	-8.594
infection of embryonic cell lines	-8.65443	-7.47498	-7.15732	-7.75402	-8.65034
size of embryo	-9.07296
infection of cervical cancer cell lines	-10.5761		-7.89031	-8.79478	-9.72746
infection of tumor cell lines	-10.6885		-7.80548	-8.87526	-9.6321
cell viability	-10.943	-9.6975			-9.44806
cell survival	-11.3284	-10.2335	-8.10681		-9.86174
Viral Infection	-11.5796	-8.50477	-9.09296	-9.26965	-10.3888
infection by HIV-1	-12.6398	-9.90554	-9.79149	-10.46	-11.9285
infection by Retroviridae	-12.7857	-9.9594	-9.99221	-10.46	-12.0343
HIV infection	-12.8638	-10.0476	-10.0658	-10.5449	-12.0949
infection by lentivirus	-12.8638	-10.0521	-10.0727		-12.1008
infection of cells	-12.8973	-9.69528	-9.43105	-10.7051	-12.0741
infection by RNA virus	-13.0211	-10.13	-9.85348	-10.6879	-12.1436
hypoplasia of spleen		4.44707
hyperplasia of spleen		3.4641	2.89828	2.75085
replication of vesicular stomatitis virus		3.29983	3.14286	2.67129
neurodegeneration of cerebellum		3.2745
replication of Rhabdoviridae		2.88608	2.78357
hypoplasia of thymus cortex		2.6295
listeriosis		2.4327	0.184115	1.34164	0.816497
lymphoreticular neoplasm		2.38172			3.3427
quantity of TNF in blood		1.98508		0.955779
aneuploidy of cells		1.93733
bleeding of heart		1.66448			1.66448
replication of Herpesviridae		1.65246	1.45644		1.99471
quantity of IFNG in blood		1.48384
quantity of vascular lesion		1.47989
leukopenia		1.47959	0.787562	1.93733	2.00752
toxoplasmosis		1.38675
recombination		1.33582		1.04805
DNA recombination		1.33582
glucose metabolism disorder		1.31933
DNA damage		1.28773
lymphoblastic lymphoma		1.28265
quantity of interferon		1.24788
high-grade lymphoma		1.14365
cell death of leukocyte cell lines		1.12185	0.672583		0.346125
ploidy of cells		0.996683	0.445102
quantity of lysosome		0.896258
tumorigenesis of blood tumor		0.883585
lymphomagenesis		0.868147
quantity of interleukin		0.852744
tumorigenesis of T-cell non-Hodgkin lymphoma		0.826055
synthesis of rRNA		0.80829
quantity of lesion		0.708269
quantity of IL-4 in blood		0.707107	0.333333
large-cell lymphoma		0.692878
tumorigenesis of large-cell lymphoma		0.672673
diffuse lymphoma		0.66235	0.325822	0.756734
quantity of IL-6 in blood		0.661693
quantity of bacteria		0.643037
lupus erythematosus		0.563583
accumulation of phagosomes		0.5547
cell viability of mesothelioma cell lines		0.536895			0.962865
quantity of ganglioside		0.489505		0.489505
growth of soft tissue sarcoma		0.377964
tumorigenesis of non-Hodgkin lymphoma		0.358675
cell death of embryo		0.27735			0.640184
injury of liver		0.236656
rheumatoid arthritis		0	0	-0.928477	-0.821995
length of colon		0	-0.447214
cell cycle progression of connective tissue cells		-0.103695	-0.436436
storage of lipid		-0.13022
breakage of double-stranded DNA		-0.185695
quantity of Single positive thymocytes		-0.255774
immortalization of fibroblasts		-0.366766
quantity of erythroid progenitor cells		-0.391007
DNA damage response of cells		-0.463428			-1.96931
stress response of cells		-0.473632
quantity of intraepithelial T lymphocytes		-0.536895
expansion of cells		-0.563699	0.393442	-0.528367	-1.32033
Rheumatic Disease		-0.61575	-1.62395
development of malignant tumor		-0.705673
arthropathy		-0.726526	-1.78972
differentiation of splenocytes		-0.762493			-1.1717
interphase of bone cancer cell lines		-0.764706
arthritis		-0.767938	-1.855
expansion of T lymphocytes		-0.775388	-0.710919		-1.6891
mutagenesis of cells		-0.821995
differentiation of naive lymphocytes		-0.899229	-0.649044		-0.978921
movement of cholesterol		-0.958315
autophagy of Cytoplasm		-0.96421
conformational modification of protein		-0.980196
quantity of transitional type 1 B lymphocytes		-1
development of pro-B lymphocytes		-1
folding of protein		-1.06749
intermediate-grade lymphoma		-1.09109
cell cycle progression of B lymphocytes		-1.09109
expansion of blood cells		-1.12433	-0.181527	-1.10261	-1.54846
growth of Schizosaccharomyces pombe		-1.13137
development of lymphoma		-1.32701	-0.254457	-0.254457
localization of B lymphocytes		-1.34164		-1.34164
quantity of invariant natural killer T cells		-1.44088	-1.39051	-1.09109	-1.33611
binding of DNA fragment		-1.46933
transport of virus		-1.48562
cell cycle progression of blood cells		-1.63299	-1.63265	-1.11435	0.0740233
development of pre-B lymphocytes		-1.63299
cell death of kidney cell lines		-1.69824			-2.81911
cell viability of leukemia cell lines		-1.74512
hematopoiesis of blood cells		-1.78227	-1.8118
differentiation of pre-B lymphocytes		-1.84506
recruitment of eosinophils		-1.84702	-1.62186	-1.11865
interphase of lymphocytes		-1.91237			-2.16366
quantity of natural killer cells		-2.12511	-1.96546	-2.02304	-3.04388
quantity of natural killer T lymphocytes		-2.19881	-2.43644
formation of membrane tubule		-2.23607	-2.44949	-2	-2.44949
diabetes mellitus		-2.37198	-0.993588
cell-mediated response		-2.40078
survival of organism		-2.87776
antiviral response		-3.24861	-3.62277	-3.18889	-3.45782
growth of organism		-4.98178
quantity of cells		-5.6842
inflammation of body cavity			4.33134	4.45004
anemia			3.27033
incidence of tumor			3.06445
quantity of monocytes			2.70081	2.27983
infection of macrophages			2.00651
infection of antigen presenting cells			1.79667
bleeding of liver			1.73205		1.8462
infection of myeloid cells			1.66797
infection of phagocytes			1.51841
Dermatitis			1.22609
quantity of memory T lymphocytes			1.22151		1.28467
cell cycle progression of cervical cancer cell lines			1	0	0
leukoencephalopathy			1
chronic myeloid leukemia			0.974695		2.19036
hyperplasia of leukocytes			0.932823
loss of dendritic cells			0.927173
urinary tract tumor			0.721688
apoptosis of leukocyte cell lines			0.714846		0.142921
quantity of GPT in blood			0.665299
loss of leukocytes			0.650653
replication of human herpesvirus 1			0.636613
urological cancer			0.452267
infection of leukocytes			0.356985
chronic myeloproliferative disorder			0.330697
apoptosis of thymus gland			0.0959572
myeloid leukemia			-0.0153375	0.912321	1.88275
neoplasia of stomach			-0.113961
colony formation of liver cells			-0.152499	0
B-cell lymphoproliferative disorder			-0.176432		0.8454
acute myeloid leukemia			-0.213201	0	1.19523
cell death of thymus gland			-0.311955
quantity of eosinophils			-0.411074
differentiation of naive T lymphocytes			-0.592603		-0.935217
apoptosis of cancer cells			-0.606216
quantity of leukocyte cell lines			-0.66519
formation of lymph node			-0.882498		-2.20723
proliferation of fibroblast cell lines			-0.939018
immune response of natural killer T lymphocytes			-1
activation-induced cell death			-1.04139		-0.68445
interphase of fibroblast cell lines			-1.33728
quantity of macropinosomes			-1.34694	-0.270719	-1.69775
quantity of pinocytic vesicles			-1.34694		-1.69775
survival of hematopoietic cell lines			-1.44627
glycosylation of protein			-1.45521
spherocytosis			-1.4671
beta-oxidation of lipid			-1.63572
selection of thymocytes			-1.70588		-1.74113
suppression of T lymphocytes			-1.79117
metabolism of DNA			-1.80685		-2.97934
formation of thymocytes			-1.90051		-2.90659
cell cycle progression of lung cancer cell lines			-1.98248
selection of lymphocytes			-2.02245		-2.06209
selection of cells			-2.02245		-2.06209
beta-oxidation of fatty acid			-2.07716	-2.57841
processing of rRNA			-2.14789		-1.91437
formation of hematopoietic cells			-2.28375
formation of hematopoietic progenitor cells			-2.28375
proliferation of hematopoietic cells			-2.39459
conformational modification of RNA			-2.40098	-2.41176	-2.59554
G1 phase			-2.55791
proliferation of hematopoietic cell lines			-2.583
proliferation of leukocyte cell lines			-2.70935
interphase			-2.77541
migration of B lymphocytes			-2.93498	-2.15161
cytostasis			-3.05691
cell transformation			-3.07755
hypersensitive reaction			-3.68906
translation of mRNA				2.98481	3.93693
microcephaly				2.4327
incidence of uterine tumor				2.39317
denervation				2.20128
Chagas disease				2
aciduria				1.70588	0.896258
replication of viral replicon				1.38675
quantity of IL-12 in blood				1.3391
senescence of keratinocytes				1
proliferation of adenocarcinoma cells				0.896258	2.1776
atrophy of myofiber				0.896258
cytostasis of epithelial cells				0.89448
viral life cycle				0.839181
autosomal recessive disease				0.762493
expansion of B lymphocytes				0.745356	0.411597
differentiation of leukocyte cell lines				0.674919
cell death of neuroepithelial cells				0.5547
function of mononuclear leukocytes				0.529938	-0.533777
differentiation of B-lymphocyte derived cell lines				0.0638877
quantity of IL-10 in blood				0
quantity of long-chain acyl-coenzyme A				-0.105925
quantity of colony forming multilineage cells				-0.139947
storage of triacylglycerol				-0.27735
generation of plasmacytoid dendritic cells				-0.33005
formation of B lymphocytes				-0.390567
development of phagocytes				-0.472872
response of Th2 cells				-0.522233	-1.37618
development of antigen presenting cells				-0.584258
apoptosis of splenocytes				-0.710742	-0.544949
development of dendritic cells				-0.744034
development of common lymphoid progenitor cells				-0.762493	-0.762493
degeneration of retinal pigment epithelium				-0.786251
endotoxin tolerance of cells				-0.900366
differentiation of plasmacytoid dendritic cells				-0.956183
response of cytotoxic T cells				-1
formation of dendritic cells				-1.06749
migration of marginal-zone B lymphocytes				-1.1094
fusion of bone marrow-derived macrophages				-1.1209
formation of centrosome				-1.13137
duplication of centrosome				-1.13137
lymphopoiesis of leukocytes				-1.13137
cell death of splenocytes				-1.21226	-0.960988
maturation of pre-B lymphocytes				-1.29627
interphase of cervical cancer cell lines				-1.34164
adhesion of lymphocytes				-1.54822	-3.40599
hematopoiesis of leukocytes				-1.69775
self-renewal of blood cells				-1.83807
cell viability of fibroblasts				-1.85887
generation of nitrite				-1.88562
clearance of virus				-1.9377
cell cycle progression of mononuclear leukocytes				-1.97033	-0.578492
self-renewal of bone marrow cells				-1.98248
maturation of plasmacytoid dendritic cells				-1.98248
S phase checkpoint control of tumor cell lines				-2
quantity of myeloid dendritic cells				-2.15359	-2.14363
repair of DNA fragment				-2.1927
unwinding of RNA				-2.20043	-2.40098
engulfment of kidney cell lines				-2.21565
synthesis of sphingolipid				-2.46272
cell viability of chronic lymphocytic leukemia cells				-2.58494
synthesis of glycolipid				-2.76691	-2.41703
metabolism of sphingolipid				-3.03077
metabolism of glycolipid				-3.31306	-2.95273
cell viability of myeloma cell lines				-3.3731	-4.23378
excision repair				-3.54139	-3.03761
synthesis of phospholipid				-3.97018
metabolism of phospholipid				-4.64607
metabolism of membrane lipid derivative				-5.12098
translation of RNA					3.93693
Lymphoid Cancer and Tumors					3.06258
neurodegeneration of central nervous system					2.52306
cell viability of striatal neurons					2.38869
neurodegeneration of brain					2.37837
degeneration of brain					2.2719
proliferation of lung adenocarcinoma cells					2
ectopia of neurons					1.38675
growth of adenocarcinoma					1.20049
formation of cellular inclusion bodies					0.808879
cytotoxicity of tumor cell lines					0.617213
proliferation of follicular B lymphocytes					0.594089
growth of lymph follicle					0.57735
colony formation of carcinoma cells					0.447214
degradation of RNA					0.436648
T-cell non-Hodgkin's disease					0.399597
cardioprotection					0.307794
synthesis of RNA					0.307238
dysfunction of heart					0.144263
recovery of heart					0.0474045
serine phosphorylation					0
frequency of T lymphocytes					-0.0755756
inactivation of blood cells					-0.341882
functional recovery of heart					-0.358621
function of regulatory T lymphocytes					-0.565133
length of telomeres					-0.6565
cell death of neuroblastoma cell lines					-0.703548
formation of chromatin					-0.784465
quantity of sphingolipid					-0.842411
apoptosis of parenchymal cells					-0.964844
quantity of glycosphingolipid					-0.968276
cell death of parenchymal cells					-1.0191
apoptosis of prostate cancer cells					-1.10192
co-stimulation of T lymphocytes					-1.16518
S phase of lymphocytes					-1.25357
decay of mRNA					-1.4
killing of natural killer cells					-1.41465
apoptosis of pheochromocytoma cell lines					-1.45924
cell death of pheochromocytoma cell lines					-1.51976
cell death of granule cells					-1.62119
cell viability of fibroblast cell lines					-1.63387
NK cell development					-1.65968
decay of RNA					-1.67126
NK cell homeostasis					-1.7021
apoptosis of sympathetic neuron					-1.95976
cell death of sympathetic neuron					-1.96874
selection of T lymphocytes					-1.97712
polyubiquitination					-1.9799
negative selection of thymocytes					-2
differentiation of natural killer T lymphocytes					-2
cell death of peripheral blood leukocytes					-2.03215
cell death of hepatoma cell lines					-2.04338
nuclear export of mRNA					-2.19089
cytotoxicity					-2.38435
cell death of epithelial cell lines					-2.45393
formation of leukocytes					-2.51017
apoptosis of epithelial cell lines					-2.52856
stimulation of T lymphocytes					-2.67223
apoptosis of kidney cell lines					-3.00945
quantity of thymocytes					-3.4015
cytotoxicity of leukocytes					-3.4147
maturation of mononuclear leukocytes					-4.05728
replication of Influenza virus					-6.5523
