# Supplementary material for: Effect of 90Sr internal emitter on gene expression in mouse blood
Source: BMC Genomics. 2015 Aug 7;16(1):586. doi: 10.1186/s12864-015-1774-z (PMC4528784; doi:10.1186/s12864-015-1774-z)
Supplement: Additional file 5: — IPA upstream biological regulators table with z-scores , details of Fig. 5. (XLS 33 kb) [file 12864_2015_1774_MOESM5_ESM.xls]

## Sheet: Sheet1
Additional file 5. Supporting data for Figure 5. numbers are z-scores for the predictions made in IPA
Numbers are z-scores for each predicted state (see Methods), empty cells represent functions with no genes found to be related to that process at that time point.
Figure 5A								Figure 5B
	4 day	7 day	9 day	25 day	30 day				4 day	7 day	9 day	25 day	30 day
TRIM24	5.7242	5.71661	5.19113	5.46766	4.94286			CD3	6.12395	6.17932	5.74766	5.54679	5.81513
GFI1	3.84466		3.33364		3.47926			MAP4K4	5.55834		4.94889	5.3316	5.86094
NUPR1	2.89554		1.6577	1.88982	2.85787			CD28	3.59648	3.98273		3.61193	4.12717
NKX2-3	2.79373	3.13786	2.86867	2.34259	2.51325			PTGER4	2.07977	2.92854	2.30476	2.48421	2.38987
ID2	2.02526							PTEN	-0.525262		-1.04327	-1.79484
STAT6	1.3856	1.31757	1.69471		1.41244			CD40	-1.41628	-1.50433	-0.603463		-1.72356
ELF4	1	1.47959	1.28571	1.41421				IL7	-1.62949				-1.68478
BCL6	0.446964	1.10319	0.246504	-0.932123	1.0609			B2M	-1.91237			-1.91237	-1.09066
SATB1	0.204322	-0.461617	0.80828	0.999143				MKNK1	-1.96396
E2F4	-0.676314	-0.369406	-0.937043					CSNK2A1	-2		-1.98248
TOB1	-0.774597							LY75	-2				-2
BRCA1	-0.788842							Ifnz (includes others)	-2.2188		-1.98248		-2.2188
TP53	-1.29741	-2.35584	-2.04549		-1.77855			BTK	-2.38165
NLRC5	-1.38241	-1.95664		-0.773641	-1.03131			BCR (complex)	-2.3838	-2.31599	-2.67797		-2.13583
CIITA	-1.85136	-2.40766	-2.19025	-2.59914	-2.59914			PRKCB	-2.45087
TFDP1	-1.91237	-2.4327						EIF2AK3	-2.4553	-2.63751	-1.36403		-2.03191
ATF5	-2							IFNA1/IFNA13	-2.61282	-2.78346
BCL6B	-2.21565	-1.43208						IFNB1	-2.86	-2.99823
COPS5	-2.2188		-2.4327	-2.23607				TNFSF13B	-3.14827	-2.74414	-2.30401	-1.84536	-2.12096
HOXA9	-2.33333	-2.11058						EBI3	-3.15716	-3.41982		-1.84296	-2.68518
FOXO4	-2.39827	-1.44381						JAK1	-3.27327	-2.7913		-2.54951
PAX5	-2.57288	-2.22165	-1.89921	-2.40162	-2.90402			IL15	-3.28726	-1.70214	-2.66006		-2.67459
RUVBL1	-2.7196	-2.6295			-3.59211			IFN Beta	-3.30797	-3.25604	-2.78393		-3.58173
TFEB	-2.7791	-2.39457	-2.10538	-3.1305				TLR2	-3.33929
SPI1	-3.10272	-3.1992	-3.51753	-2.74734	-2.96604			Ifn gamma	-3.41359
IRF8	-3.17502	-1.48649	-2.75006					IL3	-3.50849				-2.87362
NFATC2	-3.60021	-2.56752	-3.03308					Ifn	-3.75139	-4.00477	-2.98778		-3.34673
REL	-3.63148	-3.50972	-3.50248					IL27	-4.02386
NFKB1	-3.75889	-3.89693						CSF1	-4.0463
HNF4A	-3.79981	-1.36292	-2.14817	-0.535185	-0.794394			IL12 (complex)	-4.10069				-4.46245
IRF5	-3.85039			-3.20256				IFN alpha/beta	-4.10706	-4.02853
STAT1	-4.0478	-4.47853	-4.67761	-3.62876	-3.99311			TCR	-4.29749	-2.76607	-3.9361		-4.04105
E2F1	-4.06995	-3.18267	-1.55105	-2.36672	-2.01793			IFNA2	-4.37124	-4.91124	-4.45726
IRF1	-4.09707	-3.41102	-3.6362	-3.7149				TLR4	-5.08728	-4.14299
IRF3	-4.71515	-4.92518						IL4	-5.13389	-4.56063	-4.7271	-2.69315	-4.53435
XBP1	-5.30463	-4.70643	-5.58342	-5.58771	-6.22963			Ifnar	-5.14604	-5.28074	-4.90207	-5.09192	-5.72038
MYC	-5.59207	-5.8954	-4.94439	-5.77776	-6.72097			IL2	-5.24224	-3.80922	-3.46013		-5.45541
IRF7	-6.37257	-6.27927	-5.12911	-5.05971	-5.5759			TLR3	-5.64326
NFkB (complex)	-6.66874							Interferon alpha	-6.01616	-5.85774	-4.63494	-4.23233	-5.41151
ID3		3.14994						CSF2	-6.07202	-3.94801	-3.57679
IRF4		2.96929	3.02743		3.37317			CD40LG	-6.23189	-4.81752	-5.54742	-4.09786	-5.12104
PTTG1		1.29399	1.96865					IL6	-6.29683	-3.22361
CDKN2A		0.0413184						IL5	-6.90011	-5.61603	-6.41703		-6.23224
IRF2		-0.27735		-0.8128				TNF	-8.53612				-6.14502
MSC		-0.27735						IFNG	-9.06677	-8.30042	-8.87471
ZBTB17		-1.34164
SOX11		-1.57786	-2.07614
POU2AF1		-1.96946	-1.96946		-0.984732
STAT5a/b		-2.70449	-1.94145		-1.86501
FLI1		-2.84896	-2.55827
SPIB		-3.4822	-3.01542		-2.78121
NRF1			-0.248421
MAX			-0.516825		0.538672
DTX1			-0.862662
GATA1			-0.986473
Cbp/p300			-2
MITF			-3.46276
NFE2L2			-3.59402		-3.65355
FOXO1			-4.97966	-5.1564	-6.02912
MXI1				1.63299
