# Supplementary material for: Effect of 90Sr internal emitter on gene expression in mouse blood
Source: BMC Genomics. 2015 Aug 7;16(1):586. doi: 10.1186/s12864-015-1774-z (PMC4528784; doi:10.1186/s12864-015-1774-z)
Supplement: Additional file 6: — IPA upstream regulators: miRNA, with z-scores, details of Fig. 6. (XLS 26 kb) [file 12864_2015_1774_MOESM6_ESM.xls]

## Sheet: Sheet1
Additional file 6. Supporting data for Figure 6A. numbers are z-scores for the predictions made in IPA
Numbers are z-scores for each predicted state (see Methods), empty cells represent functions with no genes found to be related to that process at that time point.
miRNA	4 day	7 day	9 day	25 day	30 day
mir-210	4.68258	3.96359	4.83042	4.9319	4.7361
miR-125b	4.46218	4.03554		4.34352	4.27517
miR-1	5.86861	5.26485	5.85774	4.78614
miR-30c	4.24916				3.92403
mir-10	3.59449
miR-483	3.58441		1.67828	2.57945
mir-16	3.22593		2.32064	2.76712	3.50109
miR-205	2.40757
miR-27a	2.37289
miR-26a	2.18625
miR-17	2.10491
miR-101	1.96946
mir-26	1.96397
mir-103	1.95283	1.98248	1.95283
miR-200b	1.40534
mir-205	-0.443079
mir-223	-1.31843	0.14703
mir-21		3.43689	3.94863
miR-34a		2.94652
mir-1		1.98973
mir-199		1.35292
let-7			2.92366
miR-217			2.20128
mir-290					1.96895
